# Supplementary material for: Analysis of inter-country input-output table based on citation network: How to measure the competition and collaboration between industrial sectors on the global value chain
Source: PLoS One. 2017 Sep 5;12(9):e0184055. doi: 10.1371/journal.pone.0184055 (PMC5584970; doi:10.1371/journal.pone.0184055)
Supplement: S1 File — (XLSX) [file pone.0184055.s001.xlsx]

## Sheet: Countries
No.	Abbr	Country
1	AUS	Australia
2	AUT	Austria
3	BEL	Belgium
4	BGR	Bulgaria
5	BRA	Brazil
6	CAN	Canada
7	CHE	Switzerland
8	CHN	China
9	CYP	Cyprus
10	CZE	Czech
11	DEU	Germany
12	DNK	Denmark
13	ESP	Spain
14	EST	Estonia
15	FIN	Finland
16	FRA	France
17	GBR	England
18	GRC	Hellenic
19	HRV	Croatia
20	HUN	Hungary
21	IDN	Indonesia
22	IND	India
23	IRL	Ireland
24	ITA	Italy
25	JPN	Japan
26	KOR	Korea
27	LTU	Lithuania
28	LUX	Luxembourg
29	LVA	Latvia
30	MEX	Mexico
31	MLT	Malta
32	NLD	Netherlands
33	NOR	Poland
34	POL	Portugal
35	PRT	Romania
36	ROU	Russia
37	RUS	Slovak
38	SVK	Slovenia
39	SVN	Sweden
40	SWE	Sweden
41	TUR	Turkey
42	TWN	Chinese Taipai
43	USA	America
44	ROW	Rest of the world

## Sheet: Sectors
No.	Abbr	Sector
1	S1	Crop and animal production, hunting and related service activities
2	S2	Forestry and logging
3	S3	Fishing and aquaculture
4	S4	Mining and quarrying
5	S5	Manufacture of food products, beverages and tobacco products
6	S6	Manufacture of textiles, wearing apparel and leather products
7	S7	Manufacture of wood and of products of wood and cork, except furniture; manufacture of articles of straw and plaiting materials
8	S8	Manufacture of paper and paper products
9	S9	Printing and reproduction of recorded media
10	S10	Manufacture of coke and refined petroleum products
11	S11	Manufacture of chemicals and chemical products
12	S12	Manufacture of basic pharmaceutical products and pharmaceutical preparations
13	S13	Manufacture of rubber and plastic products
14	S14	Manufacture of other non-metallic mineral products
15	S15	Manufacture of basic metals
16	S16	Manufacture of fabricated metal products, except machinery and equipment
17	S17	Manufacture of computer, electronic and optical products
18	S18	Manufacture of electrical equipment
19	S19	Manufacture of machinery and equipment n.e.c.
20	S20	Manufacture of motor vehicles, trailers and semi-trailers
21	S21	Manufacture of other transport equipment
22	S22	Manufacture of furniture; other manufacturing
23	S23	Repair and installation of machinery and equipment
24	S24	Electricity, gas, steam and air conditioning supply
25	S25	Water collection, treatment and supply
26	S26	Sewerage; waste collection, treatment and disposal activities; materials recovery; remediation activities and other waste management services
27	S27	Construction
28	S28	Wholesale and retail trade and repair of motor vehicles and motorcycles
29	S29	Wholesale trade, except of motor vehicles and motorcycles
30	S30	Retail trade, except of motor vehicles and motorcycles
31	S31	Land transport and transport via pipelines
32	S32	Water transport
33	S33	Air transport
34	S34	Warehousing and support activities for transportation
35	S35	Postal and courier activities
36	S36	Accommodation and food service activities
37	S37	Publishing activities
38	S38	Motion picture, video and television programme production, sound recording and music publishing activities; programming and broadcasting activities
39	S39	Telecommunications
40	S40	Computer programming, consultancy and related activities; information service activities
41	S41	Financial service activities, except insurance and pension funding
42	S42	Insurance, reinsurance and pension funding, except compulsory social security
43	S43	Activities auxiliary to financial services and insurance activities
44	S44	Real estate activities
45	S45	Legal and accounting activities; activities of head offices; management consultancy activities
46	S46	Architectural and engineering activities; technical testing and analysis
47	S47	Scientific research and development
48	S48	Advertising and market research
49	S49	Other professional, scientific and technical activities; veterinary activities
50	S50	Administrative and support service activities
51	S51	Public administration and defence; compulsory social security
52	S52	Education
53	S53	Human health and social work activities
54	S54	Other service activities
55	S55	Activities of households as employers; undifferentiated goods- and services-producing activities of households for own use
56	S56	Activities of extraterritorial organizations and bodies
