# Supplementary material for: Analysis of inter-country input-output table based on citation network: How to measure the competition and collaboration between industrial sectors on the global value chain
Source: PLoS One. 2017 Sep 5;12(9):e0184055. doi: 10.1371/journal.pone.0184055 (PMC5584970; doi:10.1371/journal.pone.0184055)
Supplement: S6 File — (XLSX) [file pone.0184055.s006.xlsx]

## Sheet: K
序号	部门	2000	2001	2002	2003	2004	2005	2006	2007	2008	2009	2010	2011	2012	2013	2014
1	AUSS1	38	33	31	32	33	33	27	27	35	32	34	34	40	39	39
2	AUSS2	10	10	9	10	10	11	10	10	10	8	8	9	9	7	7
3	AUSS3	16	9	11	16	16	16	9	15	10	8	7	8	9	8	8
4	AUSS4	35	30	25	25	28	34	101	101	108	37	99	112	115	108	115
5	AUSS5	27	27	27	28	27	27	27	26	26	24	24	27	31	29	31
6	AUSS6	28	30	29	25	22	23	21	21	35	30	32	38	22	8	9
7	AUSS7	20	21	20	21	20	19	9	9	8	7	7	6	6	7	7
8	AUSS8	31	19	18	20	22	29	29	30	28	23	23	26	27	26	28
9	AUSS9	31	28	28	30	30	31	30	31	26	21	20	21	21	22	22
10	AUSS10	74	67	74	78	79	83	83	81	86	76	75	85	87	83	86
11	AUSS11	43	46	39	24	23	29	28	29	44	14	29	32	31	28	23
12	AUSS12	19	19	19	19	19	19	21	21	23	26	27	29	30	30	30
13	AUSS13	8	7	6	7	6	6	35	36	23	6	19	19	17	25	30
14	AUSS14	11	11	9	9	11	17	21	16	19	18	17	17	16	19	30
15	AUSS15	85	79	84	96	90	89	91	89	95	85	80	90	92	82	93
16	AUSS16	13	12	12	11	12	12	13	13	12	11	10	10	9	5	7
17	AUSS17	13	13	12	11	12	12	13	27	12	11	21	28	17	38	40
18	AUSS18	13	12	12	11	12	12	13	13	12	11	10	10	9	24	33
19	AUSS19	15	13	12	11	12	12	13	13	13	12	11	24	23	15	16
20	AUSS20	29	28	26	27	26	26	38	38	24	22	21	23	33	23	25
21	AUSS21	13	14	14	13	13	13	14	14	13	12	11	35	26	22	22
22	AUSS22	15	13	13	12	13	13	14	14	13	12	11	11	23	15	16
23	AUSS23	0	0	0	0	0	0	0	0	0	0	0	0	0	0	0
24	AUSS24	14	15	12	13	21	20	24	21	24	23	26	29	30	29	18
25	AUSS25	9	10	9	10	10	10	9	9	9	11	11	10	14	11	11
26	AUSS26	10	9	10	10	10	9	8	8	6	6	6	8	10	15	16
27	AUSS27	44	50	49	48	50	50	51	51	49	49	48	56	73	66	51
28	AUSS28	19	19	18	20	18	18	15	15	14	13	14	17	17	23	25
29	AUSS29	37	39	36	39	38	43	46	44	43	44	47	50	50	51	40
30	AUSS30	29	28	28	27	27	29	29	30	26	27	24	27	29	28	30
31	AUSS31	27	27	27	28	27	25	23	23	33	29	29	49	65	38	38
32	AUSS32	8	7	5	8	7	7	8	9	7	6	5	6	8	23	23
33	AUSS33	30	28	28	29	29	28	29	29	23	21	21	35	44	22	24
34	AUSS34	28	26	24	25	25	26	26	27	17	17	18	19	19	18	19
35	AUSS35	17	16	18	28	17	16	15	15	8	9	9	9	9	7	7
36	AUSS36	27	32	22	23	26	26	28	27	22	24	24	27	25	24	27
37	AUSS37	21	21	21	21	21	21	23	23	19	19	21	32	25	23	23
38	AUSS38	21	18	17	17	18	19	19	20	19	21	20	21	20	21	21
39	AUSS39	19	19	17	16	17	16	16	15	16	25	24	24	21	23	23
40	AUSS40	18	15	14	14	15	17	17	17	20	21	27	28	27	30	31
41	AUSS41	13	13	12	12	12	13	13	13	12	14	13	23	21	21	23
42	AUSS42	10	10	13	8	8	9	9	9	13	15	23	23	24	23	24
43	AUSS43	25	23	22	22	22	24	26	27	18	21	21	23	23	24	25
44	AUSS44	29	27	27	27	27	28	30	31	29	30	24	16	18	17	17
45	AUSS45	37	37	33	35	37	40	41	42	34	32	31	34	34	42	45
46	AUSS46	0	0	0	0	0	0	0	0	0	0	0	0	0	0	0
47	AUSS47	0	0	0	0	0	0	0	0	0	0	0	0	0	0	0
48	AUSS48	0	0	0	0	0	0	0	0	0	0	0	0	0	0	0
49	AUSS49	0	0	0	0	0	0	0	0	0	0	0	0	0	0	0
50	AUSS50	28	26	24	25	25	26	28	29	25	26	27	30	29	32	33
51	AUSS51	28	26	26	26	26	27	29	30	23	31	30	32	33	28	31
52	AUSS52	36	35	34	36	35	35	35	32	35	31	26	30	30	18	19
53	AUSS53	32	32	30	32	30	31	31	31	25	24	26	29	29	26	29
54	AUSS54	32	32	30	32	31	30	30	31	29	30	32	34	35	37	38
55	AUSS55	18	18	18	18	18	18	20	20	15	15	16	17	17	15	16
56	AUSS56	0	0	0	0	0	0	0	0	0	0	0	0	0	0	0
57	AUTS1	11	11	11	10	10	5	5	6	5	11	14	16	19	17	18
58	AUTS2	17	20	20	12	7	10	7	7	7	18	25	28	36	19	37
59	AUTS3	6	6	6	6	6	5	5	5	5	5	7	8	7	7	7
60	AUTS4	10	10	9	8	9	9	19	8	20	23	80	90	80	75	94
61	AUTS5	41	41	43	41	39	36	48	53	49	47	53	52	50	50	65
62	AUTS6	46	48	49	46	42	37	35	34	12	31	9	15	8	13	11
63	AUTS7	38	35	41	39	37	33	31	35	32	30	29	33	33	33	32
64	AUTS8	52	51	53	53	52	50	51	52	49	51	51	47	43	43	44
65	AUTS9	11	20	48	24	10	10	22	8	8	7	25	6	7	8	8
66	AUTS10	73	66	71	76	76	112	114	78	85	76	72	82	88	78	89
67	AUTS11	76	76	76	75	71	48	52	65	64	48	64	61	60	67	70
68	AUTS12	31	30	42	30	40	37	38	37	24	36	34	37	17	15	15
69	AUTS13	70	70	69	69	64	61	62	59	55	56	55	51	52	60	62
70	AUTS14	36	35	39	37	39	37	38	37	36	36	32	32	109	102	32
71	AUTS15	59	58	58	55	58	56	59	57	63	56	61	62	59	124	52
72	AUTS16	50	50	51	48	48	47	49	49	50	43	46	49	46	43	50
73	AUTS17	57	55	49	50	45	38	36	39	34	30	29	30	27	32	30
74	AUTS18	46	44	44	43	43	38	42	45	40	41	43	40	43	41	41
75	AUTS19	48	48	51	49	47	47	49	50	47	49	50	49	45	47	48
76	AUTS20	64	64	67	51	50	50	46	51	46	47	45	49	46	47	50
77	AUTS21	7	6	41	39	33	9	32	8	10	10	28	29	26	30	26
78	AUTS22	51	32	37	35	33	30	53	54	55	48	47	49	53	49	54
79	AUTS23	30	30	32	30	28	26	26	26	25	27	26	26	25	40	41
80	AUTS24	27	30	33	41	33	33	38	105	45	114	93	107	100	93	108
81	AUTS25	5	5	5	6	6	6	6	6	7	9	6	7	7	6	7
82	AUTS26	6	6	6	13	14	13	13	16	23	20	16	21	19	18	19
83	AUTS27	62	67	71	71	70	59	63	65	68	73	73	70	70	71	75
84	AUTS28	60	61	60	58	57	59	56	61	57	59	59	62	46	48	52
85	AUTS29	53	52	52	49	48	44	47	48	47	47	45	48	49	63	66
86	AUTS30	24	24	25	26	27	26	30	29	30	22	20	23	24	24	25
87	AUTS31	49	49	47	51	52	53	53	51	54	46	48	53	46	54	63
88	AUTS32	6	6	6	6	6	6	6	6	6	7	7	7	7	7	7
89	AUTS33	43	44	46	45	23	16	14	13	13	14	15	14	17	13	16
90	AUTS34	9	9	9	10	10	24	24	24	25	23	20	29	29	27	29
91	AUTS35	15	15	15	17	18	19	19	19	19	18	17	19	18	18	18
92	AUTS36	39	40	42	42	41	40	43	41	32	40	37	38	36	36	36
93	AUTS37	7	6	6	6	5	6	10	9	9	17	7	8	7	19	21
94	AUTS38	18	19	18	19	18	17	18	19	18	17	16	18	18	17	17
95	AUTS39	60	54	51	59	58	63	50	54	50	48	36	50	54	53	52
96	AUTS40	47	45	46	28	26	25	28	28	29	24	34	35	36	39	40
97	AUTS41	46	29	29	29	28	26	28	29	29	28	25	20	19	20	22
98	AUTS42	15	13	12	7	7	7	7	7	8	13	15	19	15	16	21
99	AUTS43	15	13	12	13	10	9	11	11	13	10	9	10	8	8	9
100	AUTS44	35	36	34	35	37	43	37	37	38	39	34	36	34	34	45
101	AUTS45	42	41	43	44	43	40	43	43	43	42	25	27	27	28	30
102	AUTS46	30	29	31	29	36	35	35	35	34	18	17	20	19	26	29
103	AUTS47	15	15	15	15	15	14	14	15	16	17	14	14	15	15	15
104	AUTS48	22	21	25	22	17	20	16	19	19	16	17	17	17	16	16
105	AUTS49	43	42	44	42	38	34	16	16	14	18	18	14	19	19	21
106	AUTS50	36	42	45	41	25	25	27	27	28	43	36	28	22	22	38
107	AUTS51	33	29	31	30	29	29	32	36	40	30	28	29	27	21	22
108	AUTS52	20	20	21	23	24	24	27	26	29	28	26	26	24	24	25
109	AUTS53	47	53	54	59	54	52	55	52	55	58	60	60	59	52	58
110	AUTS54	47	41	43	43	28	29	31	30	34	32	31	29	29	29	30
111	AUTS55	0	0	0	0	0	0	0	0	0	0	0	0	0	0	0
112	AUTS56	0	0	0	0	0	0	0	0	0	0	0	0	0	0	0
113	BELS1	8	8	9	9	7	6	5	4	6	8	10	13	11	13	13
114	BELS2	28	27	27	27	26	25	25	25	26	22	29	18	19	23	19
115	BELS3	28	27	27	27	26	10	9	10	10	10	15	14	12	12	11
116	BELS4	37	13	16	15	9	10	9	26	10	12	12	12	18	13	13
117	BELS5	63	59	60	50	60	59	52	50	58	51	50	55	52	62	62
118	BELS6	39	50	48	47	32	30	29	29	30	26	34	35	26	22	22
119	BELS7	34	31	31	31	30	28	28	29	30	26	28	26	28	29	28
120	BELS8	46	45	43	43	45	41	42	42	42	40	32	30	28	28	24
121	BELS9	37	34	34	34	34	33	33	33	32	44	43	36	35	35	35
122	BELS10	133	100	109	108	143	117	150	123	129	44	129	132	132	119	174
123	BELS11	98	93	89	92	91	90	84	93	98	87	113	113	101	126	131
124	BELS12	34	33	43	42	37	34	46	49	47	52	49	43	45	50	51
125	BELS13	33	35	34	34	32	30	30	60	59	58	53	23	25	78	84
126	BELS14	46	52	55	55	48	34	34	29	35	40	38	32	33	30	37
127	BELS15	70	81	80	70	88	69	93	78	93	65	69	96	85	55	79
128	BELS16	36	35	34	40	33	57	57	59	62	51	51	52	51	48	25
129	BELS17	54	50	29	29	28	27	27	27	28	24	66	26	62	50	39
130	BELS18	50	48	30	43	43	27	28	27	28	43	41	36	40	40	23
131	BELS19	50	30	30	29	29	29	28	29	31	48	44	41	40	44	44
132	BELS20	60	59	60	58	58	60	56	59	57	56	32	35	33	34	36
133	BELS21	43	45	30	29	28	27	27	28	30	17	11	13	13	17	19
134	BELS22	30	29	29	29	28	27	27	27	28	24	26	20	26	21	21
135	BELS23	29	28	28	28	27	26	26	26	27	9	9	9	8	9	8
136	BELS24	29	31	30	32	33	33	34	35	35	52	60	58	54	55	47
137	BELS25	7	7	6	6	6	11	6	11	11	12	6	6	6	6	4
138	BELS26	36	33	33	33	32	37	36	29	36	30	19	28	29	25	9
139	BELS27	51	58	52	49	53	47	49	47	50	59	97	94	54	55	62
140	BELS28	61	65	42	41	42	40	42	44	43	24	35	33	30	32	33
141	BELS29	63	60	57	55	55	52	53	52	56	54	50	50	55	55	55
142	BELS30	47	46	58	46	32	38	32	41	35	41	43	42	45	45	44
143	BELS31	29	24	29	27	26	28	24	23	28	30	27	16	18	19	32
144	BELS32	10	12	11	9	10	11	11	12	13	10	11	11	12	12	11
145	BELS33	12	13	13	11	12	13	12	13	13	10	23	23	22	20	11
146	BELS34	53	52	64	52	51	51	47	54	65	35	43	49	52	43	57
147	BELS35	5	5	5	5	5	5	5	18	5	10	14	14	14	15	15
148	BELS36	7	8	7	7	5	4	4	4	5	5	16	17	17	17	16
149	BELS37	8	10	7	7	16	15	16	18	38	23	24	8	8	26	27
150	BELS38	6	7	7	7	7	7	7	7	7	16	15	15	16	16	17
151	BELS39	18	21	16	17	22	21	22	24	19	36	34	32	38	34	38
152	BELS40	20	22	20	20	20	19	20	23	23	26	28	26	28	29	38
153	BELS41	25	25	23	24	25	23	23	27	27	23	43	42	27	27	29
154	BELS42	9	8	9	9	9	9	9	8	9	9	7	12	9	7	8
155	BELS43	6	5	5	5	5	6	5	5	18	24	26	24	26	26	28
156	BELS44	15	18	18	21	17	17	19	18	20	22	37	39	61	50	50
157	BELS45	67	72	68	84	86	70	81	55	59	63	71	38	71	74	77
158	BELS46	14	15	14	14	16	15	17	19	17	19	26	24	26	27	29
159	BELS47	12	13	12	13	13	14	14	14	15	16	15	15	16	16	17
160	BELS48	20	17	16	17	17	16	17	19	17	23	23	22	24	24	25
161	BELS49	14	13	13	13	14	13	13	14	14	16	19	19	20	19	19
162	BELS50	41	41	43	41	41	38	43	42	47	47	42	47	45	45	59
163	BELS51	28	28	28	28	28	27	27	28	29	32	32	32	34	35	33
164	BELS52	12	14	12	13	13	14	14	14	15	13	16	16	15	15	15
165	BELS53	42	42	52	57	53	52	53	53	55	51	52	46	50	51	54
166	BELS54	22	22	21	22	23	22	23	25	25	27	30	28	30	30	32
167	BELS55	0	0	0	0	0	0	0	0	0	0	0	0	0	0	0
168	BELS56	0	0	0	0	0	0	0	0	0	0	0	0	0	0	0
169	BGRS1	34	32	33	24	25	30	27	23	28	22	25	26	24	25	24
170	BGRS2	10	9	9	14	9	10	11	25	30	24	23	15	18	16	17
171	BGRS3	4	4	4	5	4	4	4	4	4	4	4	4	4	7	4
172	BGRS4	25	19	19	19	19	20	21	17	21	16	17	20	20	19	17
173	BGRS5	27	24	23	22	22	23	20	19	19	21	22	23	17	21	23
174	BGRS6	22	33	22	30	30	30	28	27	25	26	25	29	25	26	26
175	BGRS7	20	20	22	22	22	20	22	22	23	18	22	25	26	25	26
176	BGRS8	17	16	16	16	17	15	18	17	17	17	17	21	21	21	18
177	BGRS9	13	13	13	12	12	10	9	8	6	7	8	8	7	9	7
178	BGRS10	78	73	80	82	106	114	68	115	123	94	103	123	128	104	104
179	BGRS11	29	29	18	18	18	16	19	19	17	18	19	22	23	22	96
180	BGRS12	85	20	83	86	54	56	61	45	50	47	37	124	52	77	83
181	BGRS13	19	20	18	18	18	19	18	58	61	15	17	29	28	28	95
182	BGRS14	28	28	27	27	27	65	73	66	69	24	25	22	21	20	94
183	BGRS15	92	55	59	55	71	66	85	74	76	65	66	136	68	106	114
184	BGRS16	8	8	8	7	7	8	8	49	67	8	7	9	7	80	86
185	BGRS17	25	25	26	18	18	18	17	17	15	15	15	16	9	15	17
186	BGRS18	9	9	9	8	8	9	8	8	70	8	9	16	16	14	94
187	BGRS19	8	8	15	16	8	9	9	9	28	23	8	16	14	14	16
188	BGRS20	19	19	17	17	16	17	17	16	14	14	15	16	14	15	17
189	BGRS21	13	12	11	12	15	13	16	18	21	17	15	12	13	10	13
190	BGRS22	22	8	8	7	7	7	7	7	16	7	16	19	18	19	19
191	BGRS23	10	10	10	9	9	10	9	9	7	10	9	11	8	9	10
192	BGRS24	93	88	97	97	120	64	69	68	73	115	122	128	134	108	110
193	BGRS25	15	15	15	15	16	15	17	16	15	15	17	20	21	19	19
194	BGRS26	11	11	11	11	14	12	15	17	21	16	15	12	13	10	13
195	BGRS27	42	41	39	39	45	46	47	48	52	50	46	48	43	44	46
196	BGRS28	15	15	15	15	24	21	25	27	29	15	16	20	20	19	24
197	BGRS29	47	46	49	50	50	50	49	50	52	48	51	50	52	51	51
198	BGRS30	41	40	39	40	31	30	26	25	14	17	31	33	32	32	30
199	BGRS31	45	33	36	38	30	39	38	35	37	30	34	36	35	37	39
200	BGRS32	11	10	11	9	10	12	13	7	13	10	7	6	12	7	7
201	BGRS33	14	10	12	8	10	12	12	11	13	10	11	10	12	10	11
202	BGRS34	26	25	28	27	31	23	21	31	19	16	23	24	25	26	26
203	BGRS35	15	15	15	15	16	13	15	14	12	11	13	13	13	14	13
204	BGRS36	28	28	26	26	27	27	27	29	23	20	26	37	36	35	26
205	BGRS37	29	30	13	12	12	25	23	22	6	19	8	8	8	10	8
206	BGRS38	20	13	13	13	14	12	25	23	24	7	12	13	14	18	13
207	BGRS39	17	17	18	17	18	16	13	13	12	17	19	19	18	18	17
208	BGRS40	11	11	11	11	11	12	10	10	12	14	16	16	16	16	16
209	BGRS41	32	30	31	29	25	23	23	22	29	26	32	31	29	30	31
210	BGRS42	7	7	8	8	7	8	6	6	6	6	8	9	9	10	11
211	BGRS43	14	14	18	14	13	8	6	6	6	6	8	9	8	9	10
212	BGRS44	16	16	16	16	18	17	20	22	26	23	23	23	19	22	22
213	BGRS45	13	12	12	9	9	9	9	8	6	6	16	16	13	16	14
214	BGRS46	13	12	12	10	9	9	9	12	14	15	16	16	16	16	16
215	BGRS47	14	14	14	14	15	14	16	15	15	15	15	19	19	18	16
216	BGRS48	15	21	19	19	18	19	19	19	15	19	19	25	23	24	26
217	BGRS49	13	12	12	10	10	10	10	9	29	26	17	17	17	17	17
218	BGRS50	38	37	38	37	34	31	33	34	32	36	36	34	37	33	34
219	BGRS51	32	37	38	27	30	30	29	30	33	29	30	24	26	23	23
220	BGRS52	18	17	17	19	16	19	18	17	22	19	21	19	19	18	22
221	BGRS53	31	31	32	30	36	24	38	40	42	40	38	38	37	36	38
222	BGRS54	33	32	31	31	30	33	18	30	14	15	21	16	15	17	34
223	BGRS55	0	0	0	0	0	0	0	0	0	0	0	0	0	0	0
224	BGRS56	0	0	0	0	0	0	0	0	0	0	0	0	0	0	0
225	BRAS1	33	31	42	43	42	34	34	39	37	39	36	35	38	38	41
226	BRAS2	15	15	16	19	18	18	14	16	17	15	16	12	12	12	12
227	BRAS3	4	4	5	5	5	5	5	5	5	5	5	5	5	5	5
228	BRAS4	45	44	44	41	42	40	40	57	56	51	57	54	52	47	47
229	BRAS5	65	63	62	62	52	46	49	53	49	51	48	48	50	50	48
230	BRAS6	43	36	37	32	37	26	29	31	28	32	35	36	32	27	26
231	BRAS7	25	17	23	23	31	23	23	26	27	22	20	23	25	25	24
232	BRAS8	33	30	31	27	25	21	25	26	26	27	27	27	30	30	30
233	BRAS9	27	25	24	23	22	22	19	18	17	18	18	18	19	17	17
234	BRAS10	89	85	90	92	95	97	98	98	102	93	91	104	107	102	107
235	BRAS11	85	87	75	77	81	60	65	68	75	63	60	60	60	64	59
236	BRAS12	29	29	29	28	28	25	23	31	33	31	24	32	33	33	33
237	BRAS13	18	17	17	18	18	15	15	14	13	15	15	14	15	15	13
238	BRAS14	37	35	28	30	24	16	18	29	28	31	32	30	32	30	33
239	BRAS15	101	97	103	102	104	100	103	106	114	97	93	105	109	104	111
240	BRAS16	10	10	10	9	11	11	12	10	10	10	9	9	9	9	10
241	BRAS17	50	45	38	39	44	49	44	26	59	68	51	40	52	50	57
242	BRAS18	33	31	24	14	25	15	16	12	12	11	10	23	26	25	25
243	BRAS19	22	31	21	23	25	25	27	27	27	28	25	27	29	29	29
244	BRAS20	46	51	42	37	45	41	45	44	47	44	43	39	41	46	48
245	BRAS21	13	36	11	10	30	28	29	32	34	38	38	38	40	38	38
246	BRAS22	37	31	31	29	29	25	27	27	27	30	27	29	33	31	30
247	BRAS23	0	0	0	0	0	0	0	0	0	0	0	0	0	0	0
248	BRAS24	30	32	32	33	96	30	29	28	28	25	27	25	27	24	23
249	BRAS25	15	16	17	15	15	14	15	15	14	13	13	13	13	8	8
250	BRAS26	0	0	0	0	0	0	0	0	0	0	0	0	0	0	0
251	BRAS27	36	38	37	38	39	39	40	38	38	38	36	38	41	39	40
252	BRAS28	28	26	24	17	18	18	17	17	16	17	18	19	17	17	17
253	BRAS29	38	41	40	38	39	39	38	39	39	38	39	39	46	43	40
254	BRAS30	42	42	40	45	42	40	41	42	42	47	42	44	47	45	43
255	BRAS31	35	36	35	34	30	29	27	29	29	28	29	26	28	28	27
256	BRAS32	19	18	16	15	15	14	8	9	9	9	9	10	9	9	10
257	BRAS33	24	24	23	17	17	9	8	15	15	16	16	15	14	6	15
258	BRAS34	33	32	33	33	32	30	30	30	31	29	30	29	30	26	28
259	BRAS35	0	0	0	0	0	0	0	0	0	0	0	0	0	0	0
260	BRAS36	11	11	10	11	11	11	11	11	10	12	11	12	12	13	13
261	BRAS37	18	16	15	16	15	15	13	15	15	14	14	29	29	29	29
262	BRAS38	20	20	18	18	18	18	18	18	18	18	18	17	17	17	17
263	BRAS39	24	25	26	24	24	23	23	24	24	22	37	40	39	35	34
264	BRAS40	18	17	19	17	17	16	16	16	16	16	16	16	16	16	16
265	BRAS41	40	31	35	30	32	28	27	29	29	28	28	28	27	28	30
266	BRAS42	0	0	0	0	0	0	0	0	0	0	0	0	0	0	0
267	BRAS43	0	0	0	0	0	0	0	0	0	0	0	0	0	0	0
268	BRAS44	19	20	22	20	20	19	19	20	19	16	17	16	16	15	16
269	BRAS45	36	34	34	32	30	29	26	27	27	26	26	25	25	25	26
270	BRAS46	21	20	20	20	20	19	18	18	25	19	22	21	22	21	21
271	BRAS47	13	13	13	14	14	14	13	13	14	13	13	12	30	30	29
272	BRAS48	0	0	0	0	0	0	0	0	0	0	0	0	0	0	0
273	BRAS49	0	0	0	0	0	0	0	0	0	0	0	0	0	0	0
274	BRAS50	42	40	38	36	38	32	34	39	38	39	39	40	41	41	31
275	BRAS51	28	28	29	27	27	26	26	26	27	26	26	25	26	38	25
276	BRAS52	24	31	34	29	29	27	28	33	33	40	29	29	41	41	41
277	BRAS53	39	38	37	35	36	36	36	37	33	35	35	37	36	36	36
278	BRAS54	24	20	20	17	17	17	17	17	20	21	23	37	36	33	30
279	BRAS55	0	0	0	0	0	0	0	0	0	0	0	0	0	0	0
280	BRAS56	0	0	0	0	0	0	0	0	0	0	0	0	0	0	0
281	CANS1	45	43	44	47	47	50	50	47	44	53	53	52	50	52	49
282	CANS2	5	5	5	6	7	6	6	6	6	7	7	18	18	17	16
283	CANS3	6	6	6	28	11	27	27	8	26	30	6	10	8	9	8
284	CANS4	42	43	42	44	43	44	43	38	112	42	39	39	48	45	40
285	CANS5	34	36	35	35	36	35	34	32	30	37	36	28	30	28	28
286	CANS6	6	6	7	7	7	7	8	6	6	7	9	8	31	31	31
287	CANS7	34	33	33	34	36	34	34	31	31	35	32	31	32	32	32
288	CANS8	37	35	35	36	34	35	38	35	34	36	33	32	33	34	34
289	CANS9	41	39	39	41	39	39	30	30	28	30	17	16	16	15	16
290	CANS10	102	98	105	102	103	112	115	114	116	105	100	112	102	98	106
291	CANS11	34	32	32	36	35	36	36	36	33	30	29	30	27	30	28
292	CANS12	29	32	22	22	33	30	30	36	29	31	31	22	20	23	21
293	CANS13	25	26	26	35	33	34	34	32	8	27	13	9	9	9	9
294	CANS14	28	28	28	28	27	32	32	30	29	34	31	31	32	32	30
295	CANS15	60	68	35	100	104	109	112	109	108	97	104	109	112	108	43
296	CANS16	31	35	30	34	32	33	33	33	34	35	34	63	63	53	66
297	CANS17	21	17	16	15	14	14	14	12	12	14	15	14	14	11	11
298	CANS18	7	6	6	6	5	5	5	4	5	5	6	7	6	16	16
299	CANS19	8	16	16	16	15	17	30	32	32	34	33	16	16	21	24
300	CANS20	33	34	34	32	31	29	31	20	33	34	34	30	31	32	32
301	CANS21	17	18	9	16	16	16	19	15	16	16	14	18	15	14	17
302	CANS22	61	51	49	52	48	52	49	38	35	42	54	63	50	55	51
303	CANS23	0	0	0	0	0	0	0	0	0	0	0	0	0	0	0
304	CANS24	16	17	17	17	17	19	18	18	15	15	13	11	11	11	11
305	CANS25	0	0	0	0	0	0	0	0	0	0	0	0	0	0	0
306	CANS26	17	17	17	16	15	13	15	13	12	14	13	14	14	14	13
307	CANS27	49	46	47	53	51	50	48	50	51	53	59	53	58	60	58
308	CANS28	42	44	44	54	51	52	53	49	56	54	52	50	49	51	49
309	CANS29	37	39	39	39	39	39	39	40	40	40	39	36	37	37	37
310	CANS30	24	25	25	25	25	25	25	25	25	24	24	23	23	23	23
311	CANS31	47	47	47	34	33	32	34	31	22	26	24	24	24	24	25
312	CANS32	10	4	4	10	10	12	12	11	11	13	13	14	14	14	14
313	CANS33	9	8	8	9	9	11	11	10	10	12	12	13	13	13	13
314	CANS34	37	37	37	38	37	38	39	37	38	39	35	33	34	27	34
315	CANS35	28	28	28	29	28	29	29	27	27	31	29	27	28	28	28
316	CANS36	27	27	27	26	26	35	36	35	33	36	34	32	33	34	33
317	CANS37	4	10	10	10	10	9	10	10	10	10	12	11	11	10	11
318	CANS38	13	14	14	14	14	14	14	14	14	14	14	13	13	12	13
319	CANS39	41	37	37	35	34	34	34	31	32	34	35	32	31	30	31
320	CANS40	23	23	23	22	22	22	22	21	22	22	22	21	21	21	22
321	CANS41	27	27	27	26	26	26	26	26	27	26	27	26	26	26	26
322	CANS42	12	12	13	13	13	13	13	9	9	9	9	8	8	8	12
323	CANS43	0	0	0	0	0	0	0	0	0	0	0	0	0	0	0
324	CANS44	36	36	36	38	37	38	39	38	39	38	36	33	34	35	34
325	CANS45	21	21	21	20	20	20	20	20	21	21	21	20	20	20	20
326	CANS46	27	27	27	26	26	25	25	25	24	24	23	22	23	23	22
327	CANS47	22	22	22	21	21	21	21	21	21	23	21	21	21	22	20
328	CANS48	25	25	26	25	26	26	26	26	27	25	27	26	35	35	37
329	CANS49	17	17	17	17	17	17	17	17	17	31	33	30	31	32	31
330	CANS50	54	56	57	55	55	53	57	60	59	63	54	49	50	53	49
331	CANS51	39	46	46	48	46	40	52	49	33	76	68	53	52	52	50
332	CANS52	35	37	37	38	35	35	35	37	37	39	35	33	35	36	35
333	CANS53	55	51	50	50	48	48	49	47	48	49	47	42	45	45	43
334	CANS54	34	38	35	36	35	36	37	36	36	36	36	33	35	33	35
335	CANS55	0	0	0	0	0	0	0	0	0	0	0	0	0	0	0
336	CANS56	0	0	0	0	0	0	0	0	0	0	0	0	0	0	0
337	CHES1	12	12	12	11	10	10	10	10	10	10	9	9	9	9	9
338	CHES2	5	5	5	5	5	5	5	5	5	5	5	5	5	5	5
339	CHES3	5	5	5	5	5	5	5	5	5	5	5	5	5	5	5
340	CHES4	18	18	17	13	36	37	37	36	36	16	39	38	13	23	44
341	CHES5	43	42	42	43	42	40	42	37	36	41	44	42	42	45	45
342	CHES6	46	49	47	46	46	46	44	16	16	47	51	52	48	53	52
343	CHES7	35	35	34	34	36	37	37	35	34	35	39	37	35	41	38
344	CHES8	38	38	38	36	37	38	35	33	32	37	37	35	33	35	36
345	CHES9	36	36	35	34	36	37	37	35	34	35	38	36	35	36	38
346	CHES10	72	72	32	71	69	134	106	103	83	34	36	111	113	110	59
347	CHES11	98	111	75	74	138	137	140	137	111	138	71	114	116	110	99
348	CHES12	55	59	68	68	71	70	73	68	66	68	65	68	68	68	73
349	CHES13	33	32	31	33	34	35	35	33	32	32	37	34	32	34	35
350	CHES14	37	37	37	31	33	34	34	32	31	32	36	34	32	34	35
351	CHES15	83	57	47	31	77	73	31	22	29	17	72	33	26	5	62
352	CHES16	84	71	60	59	82	81	83	63	57	46	63	64	55	48	50
353	CHES17	75	79	68	54	74	73	59	67	79	55	57	53	50	56	69
354	CHES18	51	51	47	48	51	49	53	52	48	54	60	54	54	56	57
355	CHES19	54	55	55	54	56	59	60	59	57	59	63	59	55	61	62
356	CHES20	6	6	6	6	5	6	36	34	33	34	38	60	57	36	37
357	CHES21	33	33	32	33	34	35	34	34	32	34	37	35	33	35	36
358	CHES22	34	73	62	61	37	38	63	52	59	49	38	65	55	37	42
359	CHES23	37	37	36	35	36	37	37	36	35	35	39	38	36	38	39
360	CHES24	43	59	62	59	126	130	129	105	100	68	71	101	43	36	35
361	CHES25	36	34	34	34	36	36	35	34	33	34	37	44	41	42	43
362	CHES26	0	0	0	0	0	0	0	0	0	0	0	0	0	0	0
363	CHES27	43	42	46	48	44	49	47	46	44	45	48	47	52	53	48
364	CHES28	35	35	35	34	34	37	35	33	32	33	37	61	33	35	36
365	CHES29	70	70	63	62	61	63	57	49	49	58	51	48	58	59	59
366	CHES30	50	48	48	44	45	46	46	45	45	45	47	39	40	44	46
367	CHES31	81	83	42	80	79	77	76	76	73	75	76	79	86	96	110
368	CHES32	5	5	5	5	5	5	5	5	5	5	5	5	5	5	5
369	CHES33	43	43	25	16	15	41	39	37	36	39	40	38	36	38	40
370	CHES34	27	20	20	20	21	21	21	21	20	21	21	21	21	21	22
371	CHES35	19	16	16	15	15	16	15	15	15	15	15	15	22	12	16
372	CHES36	35	35	35	35	37	37	36	34	33	35	38	36	34	36	37
373	CHES37	8	8	8	7	7	7	12	7	7	7	12	7	7	7	7
374	CHES38	0	0	0	0	0	0	0	0	0	0	0	0	0	0	0
375	CHES39	10	10	10	10	10	10	10	10	10	10	10	10	10	10	10
376	CHES40	38	23	26	24	25	28	29	31	34	26	36	29	29	28	25
377	CHES41	36	31	29	28	28	33	32	37	35	37	42	39	36	32	37
378	CHES42	22	21	23	21	21	22	23	23	24	24	23	26	27	28	27
379	CHES43	0	0	0	0	0	0	0	0	0	0	0	0	0	0	0
380	CHES44	32	30	29	26	28	27	26	26	26	28	27	25	26	26	26
381	CHES45	30	39	39	37	40	42	62	59	73	74	82	78	111	80	93
382	CHES46	0	0	0	0	0	0	0	0	0	0	0	0	0	0	0
383	CHES47	41	44	44	46	49	49	50	49	49	52	54	54	52	52	54
384	CHES48	0	0	0	0	0	0	0	0	0	0	0	0	0	0	0
385	CHES49	7	7	7	6	6	6	18	17	18	19	46	39	14	44	20
386	CHES50	28	25	24	21	22	22	22	23	16	17	16	16	16	17	18
387	CHES51	58	59	60	58	60	60	48	48	48	49	50	46	48	50	51
388	CHES52	31	29	29	25	26	25	25	24	23	25	24	21	23	23	22
389	CHES53	45	48	51	51	53	52	53	52	51	55	56	56	56	57	55
390	CHES54	50	48	48	45	46	44	43	42	41	48	45	44	45	47	46
391	CHES55	0	0	0	0	0	0	0	0	0	0	0	0	0	0	0
392	CHES56	0	0	0	0	0	0	0	0	0	0	0	0	0	0	0
393	CHNS1	26	26	23	32	33	29	22	23	27	25	24	25	24	23	23
394	CHNS2	14	14	14	17	11	18	17	18	23	10	10	10	10	10	9
395	CHNS3	4	4	4	5	6	6	6	6	6	6	6	6	7	7	7
396	CHNS4	10	11	12	29	28	39	30	33	41	34	38	41	44	42	42
397	CHNS5	20	20	25	38	49	53	52	47	62	42	51	63	67	51	63
398	CHNS6	36	37	40	40	46	54	51	46	52	49	53	55	52	47	41
399	CHNS7	16	17	17	13	16	29	25	23	28	16	18	26	17	25	24
400	CHNS8	20	24	24	20	22	22	21	22	28	23	23	21	19	18	17
401	CHNS9	10	11	12	11	11	8	8	9	9	9	7	6	6	6	6
402	CHNS10	74	69	74	77	81	82	87	85	92	82	84	95	96	91	90
403	CHNS11	63	71	60	75	81	80	75	79	65	77	92	79	68	86	92
404	CHNS12	9	9	10	11	10	26	22	18	9	9	9	8	8	8	8
405	CHNS13	15	16	15	17	22	24	22	24	27	24	25	26	27	24	25
406	CHNS14	30	29	23	24	25	21	20	29	26	29	32	34	33	33	32
407	CHNS15	39	39	68	150	130	130	131	123	147	126	124	143	153	145	157
408	CHNS16	9	9	13	11	16	14	12	13	15	15	9	11	11	10	11
409	CHNS17	63	54	64	61	83	81	80	101	106	84	91	85	80	89	101
410	CHNS18	22	20	14	22	24	39	40	30	45	40	56	59	56	52	52
411	CHNS19	22	22	23	26	30	28	34	67	65	88	84	90	64	64	66
412	CHNS20	17	17	18	21	31	38	31	58	35	61	58	63	66	63	68
413	CHNS21	12	10	9	10	18	19	19	19	21	20	30	27	22	23	34
414	CHNS22	20	21	24	19	23	28	23	25	22	21	19	21	24	21	22
415	CHNS23	0	0	0	0	0	0	0	0	0	0	0	0	0	0	0
416	CHNS24	98	94	108	108	114	110	108	101	102	92	91	101	103	98	105
417	CHNS25	9	9	10	8	8	8	9	8	7	7	9	8	8	8	8
418	CHNS26	15	22	21	22	34	30	22	17	15	11	10	10	12	12	13
419	CHNS27	35	41	44	46	49	47	45	43	50	46	48	52	51	48	49
420	CHNS28	0	0	0	0	0	0	0	0	0	0	0	0	0	0	0
421	CHNS29	50	60	47	43	44	40	33	39	36	47	48	48	54	37	36
422	CHNS30	31	33	26	32	19	19	17	17	15	14	14	15	17	16	15
423	CHNS31	20	21	19	24	29	37	28	30	30	29	29	26	28	25	27
424	CHNS32	13	13	11	17	18	15	15	15	18	18	19	19	16	18	19
425	CHNS33	13	13	13	14	15	13	15	15	18	18	19	20	17	19	20
426	CHNS34	9	8	9	17	18	19	25	19	25	24	26	25	26	26	26
427	CHNS35	5	6	7	9	22	21	19	19	22	10	11	11	8	10	10
428	CHNS36	11	10	11	13	14	14	14	13	13	12	11	12	12	12	12
429	CHNS37	0	0	0	0	0	0	0	0	0	0	0	0	0	0	0
430	CHNS38	0	0	0	0	0	0	0	0	0	0	0	0	0	0	0
431	CHNS39	14	14	22	17	18	43	33	12	13	15	14	14	14	14	15
432	CHNS40	12	14	13	15	21	29	29	27	26	29	37	31	34	32	33
433	CHNS41	10	12	14	18	18	22	19	14	16	21	26	28	30	29	27
434	CHNS42	13	13	13	12	17	27	25	20	19	20	17	17	17	16	16
435	CHNS43	0	0	0	0	0	0	0	0	0	0	0	0	0	0	0
436	CHNS44	11	12	13	14	16	24	22	18	19	19	17	17	17	17	17
437	CHNS45	14	20	27	35	51	52	47	47	48	55	66	63	67	63	63
438	CHNS46	0	0	0	0	0	0	0	0	0	0	0	0	0	0	0
439	CHNS47	13	14	12	12	12	12	15	14	19	17	23	22	22	21	22
440	CHNS48	0	0	0	0	0	0	0	0	0	0	0	0	0	0	0
441	CHNS49	9	9	10	21	21	21	24	23	20	28	35	29	32	30	31
442	CHNS50	13	13	11	10	10	11	10	9	10	19	20	19	19	23	23
443	CHNS51	26	24	26	39	44	40	36	34	33	30	29	36	41	40	41
444	CHNS52	25	23	23	31	41	44	34	33	33	23	48	43	33	34	36
445	CHNS53	21	20	9	14	25	30	25	24	26	32	31	31	38	35	37
446	CHNS54	28	34	34	47	55	50	42	40	50	47	71	69	71	67	70
447	CHNS55	0	0	0	0	0	0	0	0	0	0	0	0	0	0	0
448	CHNS56	0	0	0	0	0	0	0	0	0	0	0	0	0	0	0
449	CYPS1	26	19	14	14	23	6	17	18	20	7	5	19	24	30	25
450	CYPS2	11	14	14	15	15	15	13	13	12	9	7	8	8	9	9
451	CYPS3	11	14	14	15	15	23	23	24	21	22	16	18	24	22	15
452	CYPS4	18	9	10	9	9	19	8	7	24	27	22	24	25	26	20
453	CYPS5	23	38	39	36	39	42	22	24	44	29	24	23	28	26	19
454	CYPS6	6	8	5	7	6	6	7	6	6	5	24	15	13	14	5
455	CYPS7	13	13	13	12	13	12	11	10	11	12	12	10	10	11	11
456	CYPS8	17	20	10	17	13	4	4	4	4	18	21	16	15	15	27
457	CYPS9	23	24	17	26	20	26	28	27	26	25	38	22	26	24	27
458	CYPS10	28	29	22	24	16	0	0	0	20	0	0	18	24	22	16
459	CYPS11	21	24	13	8	14	19	16	17	14	29	16	16	26	26	28
460	CYPS12	20	20	28	29	28	17	19	18	30	31	18	19	38	26	29
461	CYPS13	35	39	19	10	16	12	21	13	26	27	19	19	24	23	28
462	CYPS14	27	27	20	26	30	31	22	20	26	27	18	19	26	23	17
463	CYPS15	22	27	32	31	7	7	31	7	8	16	21	16	21	24	22
464	CYPS16	23	28	34	33	9	9	34	14	16	24	23	18	23	25	22
465	CYPS17	12	6	22	6	6	7	8	16	13	10	8	10	6	15	28
466	CYPS18	4	4	4	4	4	4	5	3	3	3	7	4	5	4	22
467	CYPS19	22	27	33	33	8	13	38	13	13	11	22	17	21	24	22
468	CYPS20	22	39	45	16	15	15	13	13	12	9	22	17	21	24	21
469	CYPS21	6	8	8	8	8	7	6	6	8	6	8	6	6	7	22
470	CYPS22	24	29	4	34	4	5	3	4	4	7	24	17	21	24	22
471	CYPS23	23	17	14	16	16	16	14	12	11	9	23	18	22	26	24
472	CYPS24	23	22	17	18	22	27	25	27	33	35	31	32	48	45	32
473	CYPS25	6	6	7	8	13	15	17	15	20	22	17	19	24	22	16
474	CYPS26	13	16	15	15	16	18	19	18	17	18	18	18	15	15	12
475	CYPS27	33	29	36	31	46	47	32	35	39	29	25	22	20	20	21
476	CYPS28	36	28	28	28	28	31	31	31	34	32	30	33	32	28	24
477	CYPS29	27	31	33	34	36	39	41	35	42	38	29	29	38	36	26
478	CYPS30	26	27	28	28	29	29	30	28	32	31	27	27	25	27	25
479	CYPS31	15	17	18	17	18	19	17	15	16	19	17	17	14	15	17
480	CYPS32	47	42	43	22	21	18	20	16	17	23	23	23	28	19	21
481	CYPS33	25	29	21	27	23	38	27	31	35	25	24	26	24	17	30
482	CYPS34	67	47	60	60	45	44	54	57	51	32	58	34	35	58	39
483	CYPS35	18	18	29	18	17	16	16	15	27	18	21	13	26	25	20
484	CYPS36	47	32	30	39	31	28	30	31	31	32	26	27	30	29	23
485	CYPS37	15	15	17	12	21	10	11	11	9	26	19	23	26	27	32
486	CYPS38	13	13	14	15	16	17	19	18	20	22	17	19	24	22	15
487	CYPS39	14	16	16	16	16	13	13	12	29	31	13	13	12	13	14
488	CYPS40	14	7	6	5	5	5	5	7	7	4	5	4	4	6	9
489	CYPS41	16	6	16	5	5	5	5	6	5	5	5	5	4	4	4
490	CYPS42	23	25	23	27	33	31	31	30	41	31	30	31	32	30	28
491	CYPS43	33	36	37	34	42	32	26	26	44	30	39	35	30	37	32
492	CYPS44	28	29	33	31	29	30	30	30	27	29	27	27	23	22	22
493	CYPS45	11	14	14	14	15	13	12	12	11	33	21	21	32	29	19
494	CYPS46	5	7	7	20	19	21	8	8	7	9	7	7	6	5	6
495	CYPS47	5	5	6	6	6	6	5	4	4	5	6	6	23	5	5
496	CYPS48	19	23	19	21	16	18	11	10	14	11	5	4	4	4	4
497	CYPS49	6	15	21	17	18	22	14	20	18	29	15	17	24	27	37
498	CYPS50	14	10	12	10	9	11	11	11	12	15	13	13	14	12	12
499	CYPS51	26	32	34	35	40	39	36	36	43	37	27	27	38	35	20
500	CYPS52	19	24	23	24	23	25	24	24	22	20	18	18	16	18	16
501	CYPS53	15	14	18	15	16	12	25	23	32	34	30	32	37	35	27
502	CYPS54	19	30	30	28	34	36	37	33	36	34	34	34	34	33	28
503	CYPS55	0	0	0	0	0	0	0	0	0	0	0	0	0	0	0
504	CYPS56	0	0	0	0	0	0	0	0	0	0	0	0	0	0	0
505	CZES1	11	10	8	8	9	7	7	6	11	6	6	6	6	6	6
506	CZES2	14	14	15	16	12	12	14	17	13	13	14	14	31	33	32
507	CZES3	10	15	10	12	11	11	13	16	49	35	36	36	36	29	25
508	CZES4	30	31	34	35	34	37	36	32	28	29	25	28	29	27	17
509	CZES5	54	39	43	49	54	51	50	46	43	48	45	47	44	44	43
510	CZES6	47	51	53	52	48	50	46	43	43	29	43	45	43	46	45
511	CZES7	36	37	41	31	30	32	40	35	35	38	39	36	37	39	37
512	CZES8	50	48	59	57	56	57	57	52	49	36	56	49	46	48	48
513	CZES9	7	28	28	39	29	41	40	51	48	52	49	42	41	42	42
514	CZES10	55	65	54	43	52	68	60	130	121	53	53	119	114	103	102
515	CZES11	73	77	76	78	74	70	71	66	64	64	66	61	65	73	74
516	CZES12	25	25	27	27	25	27	29	26	25	25	27	26	27	29	29
517	CZES13	46	47	66	69	67	64	65	61	60	55	58	54	58	65	68
518	CZES14	36	36	38	43	44	42	37	34	38	36	35	37	39	40	39
519	CZES15	63	63	110	63	65	66	108	62	66	54	57	57	53	48	49
520	CZES16	46	48	50	48	51	52	48	46	47	47	50	46	48	50	47
521	CZES17	24	45	51	51	50	45	54	52	39	46	61	27	28	38	35
522	CZES18	24	23	24	21	26	23	26	24	23	29	32	50	31	29	28
523	CZES19	37	37	40	39	41	43	40	60	63	58	65	65	62	63	60
524	CZES20	52	53	53	53	54	66	60	62	60	59	56	62	61	59	64
525	CZES21	11	7	11	7	6	17	6	6	7	6	34	29	35	28	27
526	CZES22	32	19	31	34	46	46	41	30	31	32	36	33	31	33	37
527	CZES23	13	14	14	16	17	16	17	17	12	12	12	13	9	10	9
528	CZES24	121	123	76	136	121	70	72	148	131	55	55	121	128	119	117
529	CZES25	16	16	15	17	17	18	14	24	15	15	14	14	16	16	16
530	CZES26	14	12	33	32	13	13	33	43	37	36	38	35	56	58	42
531	CZES27	62	61	61	68	65	56	68	69	63	65	65	46	46	45	63
532	CZES28	25	6	29	28	26	27	5	5	5	7	6	6	6	6	5
533	CZES29	50	48	48	50	52	48	48	47	49	44	48	45	44	44	44
534	CZES30	32	31	40	41	39	43	41	39	35	31	33	31	34	34	34
535	CZES31	39	42	43	45	46	51	44	42	42	38	40	39	41	41	41
536	CZES32	10	10	13	14	13	16	14	7	9	8	7	8	9	9	9
537	CZES33	7	10	6	6	6	6	7	7	9	8	7	8	9	9	9
538	CZES34	33	34	34	36	35	38	35	36	33	33	32	32	29	30	29
539	CZES35	7	8	18	19	19	21	22	13	13	12	10	11	13	13	13
540	CZES36	18	20	12	19	20	19	17	17	19	18	18	17	18	18	18
541	CZES37	28	29	33	30	32	31	30	29	30	26	30	30	31	32	32
542	CZES38	10	16	19	18	17	18	19	26	23	22	20	21	21	21	21
543	CZES39	41	40	17	40	39	21	16	29	17	34	44	31	49	47	48
544	CZES40	33	34	38	38	36	38	36	36	35	32	34	33	35	35	34
545	CZES41	23	22	26	24	22	24	23	24	23	21	21	21	21	21	21
546	CZES42	31	34	35	37	45	31	37	33	31	31	30	27	27	27	26
547	CZES43	14	14	14	14	14	9	9	8	8	8	8	7	7	7	7
548	CZES44	38	39	42	42	41	42	40	40	42	40	39	38	44	46	44
549	CZES45	23	22	33	22	22	35	28	17	22	30	27	44	29	28	28
550	CZES46	14	13	14	16	15	16	18	21	17	12	12	11	31	33	32
551	CZES47	24	23	36	36	25	36	31	11	11	10	9	9	9	9	9
552	CZES48	32	32	37	36	35	34	35	34	35	28	31	32	31	32	32
553	CZES49	13	16	19	20	19	18	22	25	24	19	18	17	15	17	16
554	CZES50	31	32	38	36	35	38	39	39	41	38	35	35	36	37	37
555	CZES51	33	35	37	39	38	40	39	38	36	36	33	33	29	31	28
556	CZES52	28	33	36	36	30	33	29	29	31	30	29	28	28	28	27
557	CZES53	39	42	43	45	45	58	63	61	65	70	54	67	63	53	52
558	CZES54	34	33	37	39	35	37	37	19	21	22	36	33	14	34	34
559	CZES55	0	0	0	0	0	0	0	0	0	0	0	0	0	0	0
560	CZES56	0	0	0	0	0	0	0	0	0	0	0	0	0	0	0
561	DEUS1	65	66	66	69	28	28	29	30	29	29	43	45	44	45	45
562	DEUS2	24	25	27	27	26	27	27	27	27	25	23	23	23	40	33
563	DEUS3	21	21	20	19	22	21	22	21	22	20	22	22	22	22	21
564	DEUS4	31	31	41	41	41	42	38	31	37	30	25	26	23	21	21
565	DEUS5	77	72	80	84	88	80	79	89	88	98	112	120	113	116	104
566	DEUS6	95	91	80	83	82	45	42	40	41	40	42	58	43	45	42
567	DEUS7	65	65	68	63	66	35	36	33	30	25	29	34	31	41	40
568	DEUS8	97	125	122	85	90	82	88	87	84	87	86	83	83	82	84
569	DEUS9	41	36	40	41	39	41	42	42	40	45	48	42	41	44	42
570	DEUS10	153	171	166	185	160	178	179	163	186	155	152	155	148	160	176
571	DEUS11	164	143	133	141	144	150	158	146	143	144	138	140	142	170	163
572	DEUS12	69	72	69	76	77	75	87	78	79	86	91	70	87	95	96
573	DEUS13	46	48	45	49	60	57	59	57	55	46	68	66	69	79	80
574	DEUS14	48	48	53	53	52	51	48	48	47	47	47	47	47	47	51
575	DEUS15	125	119	119	103	102	124	145	138	134	93	131	198	196	130	148
576	DEUS16	64	62	59	56	68	70	72	75	79	73	95	98	90	98	98
577	DEUS17	68	74	64	68	60	58	59	60	80	66	62	58	71	59	68
578	DEUS18	128	128	118	117	125	124	132	125	116	116	141	127	154	132	145
579	DEUS19	159	139	164	171	169	182	185	188	169	156	193	161	157	165	169
580	DEUS20	144	153	154	149	162	154	166	177	165	161	170	165	178	183	180
581	DEUS21	50	52	40	49	46	49	34	43	33	36	53	50	51	47	63
582	DEUS22	41	38	31	37	38	42	41	40	38	33	42	35	42	44	34
583	DEUS23	45	47	37	35	37	40	47	41	39	79	52	48	48	70	70
584	DEUS24	80	114	137	126	97	105	231	180	147	153	151	154	140	85	86
585	DEUS25	20	20	23	22	20	16	16	15	16	18	17	16	15	15	15
586	DEUS26	36	35	36	37	34	33	35	34	33	34	41	40	42	43	44
587	DEUS27	123	118	114	116	107	89	94	95	92	103	107	98	97	113	116
588	DEUS28	38	36	35	34	34	37	33	38	36	40	39	44	42	43	46
589	DEUS29	47	48	47	46	49	54	51	47	48	51	55	56	53	51	54
590	DEUS30	43	43	45	44	43	43	46	44	44	46	45	45	46	46	47
591	DEUS31	54	56	60	38	57	62	67	71	66	45	48	66	65	69	72
592	DEUS32	8	8	8	9	8	9	9	9	8	7	8	7	8	8	9
593	DEUS33	29	29	31	31	34	47	46	39	39	38	38	48	48	51	50
594	DEUS34	26	26	30	32	27	23	27	27	26	33	36	34	39	38	41
595	DEUS35	13	13	15	16	16	15	16	14	14	15	10	10	10	9	10
596	DEUS36	33	35	32	32	30	30	31	31	31	22	26	21	23	24	32
597	DEUS37	36	34	36	37	36	35	40	36	37	37	35	39	39	42	40
598	DEUS38	15	16	16	19	18	17	16	14	15	18	30	31	32	36	35
599	DEUS39	42	47	42	43	47	51	46	43	59	26	25	26	27	27	25
600	DEUS40	51	52	54	39	52	55	57	53	54	39	50	42	42	41	43
601	DEUS41	55	52	62	53	48	53	52	55	54	54	62	63	60	59	58
602	DEUS42	31	32	35	31	32	34	33	31	33	34	23	49	45	43	42
603	DEUS43	7	6	8	7	7	8	8	7	8	11	8	6	7	9	8
604	DEUS44	34	27	33	32	31	41	33	30	27	41	32	33	35	36	26
605	DEUS45	26	26	37	36	37	55	53	46	49	33	36	39	41	40	60
606	DEUS46	30	30	24	20	20	21	22	19	19	27	20	28	28	28	29
607	DEUS47	24	24	26	26	24	23	25	24	24	18	33	35	36	38	37
608	DEUS48	10	10	10	11	10	11	11	9	9	14	14	22	22	24	24
609	DEUS49	14	14	15	14	15	16	15	13	13	13	12	14	14	13	13
610	DEUS50	38	38	38	39	40	39	40	37	38	36	42	41	42	47	46
611	DEUS51	55	47	59	57	54	53	52	50	50	63	51	55	58	59	61
612	DEUS52	19	19	23	18	14	14	12	17	28	21	21	20	24	26	26
613	DEUS53	59	64	70	82	85	72	69	66	66	91	76	79	87	92	86
614	DEUS54	42	41	32	32	42	32	32	32	48	41	40	39	41	43	42
615	DEUS55	0	0	0	0	0	0	0	0	0	0	0	0	0	0	0
616	DEUS56	0	0	0	0	0	0	0	0	0	0	0	0	0	0	0
617	DNKS1	46	45	37	37	44	45	40	37	41	41	42	40	24	38	38
618	DNKS2	19	19	16	16	16	17	16	15	16	15	8	19	18	18	18
619	DNKS3	8	8	8	8	8	8	24	7	21	5	5	5	6	11	12
620	DNKS4	15	15	15	13	15	14	11	10	22	25	15	13	31	34	11
621	DNKS5	46	45	45	39	41	37	47	39	39	38	44	32	35	39	39
622	DNKS6	37	38	37	36	34	33	24	23	22	24	23	23	23	25	24
623	DNKS7	22	22	22	22	22	22	24	23	22	24	23	23	24	25	24
624	DNKS8	21	21	21	21	21	21	23	22	21	23	23	23	23	25	24
625	DNKS9	34	34	23	23	23	23	25	24	23	25	25	25	25	27	26
626	DNKS10	36	42	38	31	31	37	37	37	30	33	29	95	95	33	27
627	DNKS11	63	64	64	64	61	58	58	55	52	55	54	49	52	62	63
628	DNKS12	25	32	35	26	25	28	41	43	20	52	54	48	44	44	44
629	DNKS13	61	62	59	62	59	56	58	55	52	25	56	51	55	64	66
630	DNKS14	28	28	29	21	29	29	28	27	27	29	22	22	22	24	23
631	DNKS15	44	44	42	40	44	45	50	47	30	26	49	30	50	49	47
632	DNKS16	52	45	50	48	45	46	51	49	53	26	25	54	26	28	28
633	DNKS17	44	43	38	41	22	22	24	23	22	25	24	23	24	25	24
634	DNKS18	22	22	22	21	22	22	23	22	21	23	43	22	22	25	24
635	DNKS19	47	47	48	46	46	49	53	52	56	58	56	54	51	57	55
636	DNKS20	23	23	22	22	23	22	24	23	22	25	23	23	23	25	24
637	DNKS21	8	7	7	6	7	6	5	5	5	7	5	5	5	6	6
638	DNKS22	22	23	22	28	28	26	27	29	24	23	25	25	23	25	24
639	DNKS23	23	23	23	22	22	22	24	23	22	24	23	23	23	25	24
640	DNKS24	43	49	46	39	39	48	45	44	39	43	39	50	42	45	40
641	DNKS25	11	11	10	10	11	11	10	9	8	21	10	10	15	12	8
642	DNKS26	15	16	15	14	16	26	14	12	16	15	30	27	27	42	26
643	DNKS27	50	54	54	52	50	47	44	53	47	49	49	53	48	45	46
644	DNKS28	22	22	22	22	22	47	24	23	22	25	23	23	23	25	24
645	DNKS29	51	50	78	75	76	72	51	58	52	71	71	61	58	61	66
646	DNKS30	27	24	23	23	23	23	22	23	23	27	27	27	22	20	17
647	DNKS31	32	24	25	27	26	16	23	18	15	14	19	16	14	17	17
648	DNKS32	95	89	85	78	72	97	104	104	103	65	55	70	86	71	68
649	DNKS33	52	48	44	39	41	43	22	18	18	11	18	19	27	30	33
650	DNKS34	29	29	28	27	29	28	32	23	29	29	30	28	27	27	27
651	DNKS35	14	14	13	14	14	13	14	11	12	15	14	11	16	9	8
652	DNKS36	23	22	22	23	22	22	22	19	18	19	19	19	19	17	19
653	DNKS37	19	19	18	17	17	17	17	16	17	13	12	9	8	8	12
654	DNKS38	16	16	16	16	16	17	16	15	16	34	16	18	18	18	18
655	DNKS39	27	27	27	26	27	26	26	24	31	27	28	29	24	22	23
656	DNKS40	27	25	26	25	24	25	25	24	28	27	25	27	26	25	27
657	DNKS41	22	23	21	21	21	23	24	20	22	24	25	22	23	25	23
658	DNKS42	8	8	7	6	6	8	7	7	8	8	9	9	8	8	8
659	DNKS43	18	18	20	19	19	19	20	13	14	14	13	17	19	18	19
660	DNKS44	32	31	30	31	29	31	31	27	27	27	29	28	26	29	30
661	DNKS45	22	22	22	22	22	23	22	22	25	25	22	25	25	23	23
662	DNKS46	25	26	25	25	25	25	24	26	29	27	23	24	24	23	24
663	DNKS47	13	14	14	14	15	16	19	13	22	24	21	24	24	24	24
664	DNKS48	9	9	7	7	8	8	7	15	16	20	18	15	15	14	13
665	DNKS49	23	23	23	23	23	22	23	16	19	22	18	20	18	19	18
666	DNKS50	31	30	34	38	40	44	36	34	35	35	31	57	59	56	69
667	DNKS51	25	23	23	23	23	26	25	20	20	24	21	17	20	18	19
668	DNKS52	34	32	33	33	33	33	33	30	33	37	34	29	34	31	32
669	DNKS53	49	49	49	49	50	50	55	57	63	65	54	58	51	52	52
670	DNKS54	22	22	22	22	23	24	22	22	22	25	24	22	25	24	26
671	DNKS55	0	0	0	0	0	0	0	0	0	0	0	0	0	0	0
672	DNKS56	0	0	0	0	0	0	0	0	0	0	0	0	0	0	0
673	ESPS1	19	11	9	10	10	11	10	10	11	5	5	7	7	11	11
674	ESPS2	7	7	7	7	7	7	8	5	6	24	20	21	21	22	22
675	ESPS3	10	15	15	14	11	12	11	11	19	9	4	6	6	6	6
676	ESPS4	20	28	18	18	18	19	15	16	18	18	18	18	18	19	22
677	ESPS5	73	71	73	62	61	56	56	54	69	61	63	80	71	71	62
678	ESPS6	38	44	39	39	33	31	30	25	24	28	41	47	40	44	39
679	ESPS7	26	22	21	21	22	22	21	23	22	24	21	22	21	22	22
680	ESPS8	45	46	41	37	30	31	29	31	31	25	33	32	29	22	22
681	ESPS9	29	23	27	26	26	25	21	21	21	23	27	26	25	25	23
682	ESPS10	88	80	87	90	93	113	97	109	100	92	72	83	96	96	98
683	ESPS11	88	87	77	82	80	80	78	75	53	73	74	72	78	86	88
684	ESPS12	35	28	35	35	34	34	32	30	15	15	22	16	14	20	23
685	ESPS13	40	40	33	33	34	35	33	34	37	34	18	21	20	21	23
686	ESPS14	99	39	39	39	39	38	36	34	29	32	19	19	18	19	18
687	ESPS15	106	104	104	109	110	114	118	118	122	105	105	116	116	109	117
688	ESPS16	41	44	42	41	40	42	36	26	16	29	31	31	30	31	31
689	ESPS17	48	46	40	44	44	25	24	39	34	23	33	44	43	32	32
690	ESPS18	29	28	27	28	24	24	20	20	21	28	19	19	17	17	17
691	ESPS19	29	31	30	30	30	30	20	20	19	29	16	31	30	32	31
692	ESPS20	62	64	62	62	63	59	58	68	62	64	52	77	66	79	65
693	ESPS21	28	29	29	27	29	33	25	24	28	37	22	21	21	23	25
694	ESPS22	25	25	23	23	28	27	30	33	33	23	20	21	21	22	22
695	ESPS23	18	13	15	15	17	11	13	15	13	26	28	26	25	27	28
696	ESPS24	99	99	97	98	100	105	101	111	118	111	110	121	121	118	127
697	ESPS25	27	23	34	21	19	21	21	21	19	26	31	33	31	31	32
698	ESPS26	19	19	17	17	16	18	17	17	17	13	27	27	27	29	29
699	ESPS27	72	75	73	74	75	72	77	93	70	64	63	61	53	55	59
700	ESPS28	35	37	40	39	40	37	44	42	42	19	32	34	34	34	34
701	ESPS29	44	43	45	44	44	52	50	48	47	50	43	45	46	46	45
702	ESPS30	46	45	45	45	45	46	44	42	41	35	34	36	36	36	34
703	ESPS31	39	35	33	31	35	30	29	43	36	39	32	35	37	32	33
704	ESPS32	8	8	8	7	7	12	8	8	9	7	6	6	6	6	6
705	ESPS33	28	24	26	23	27	22	22	26	28	29	25	26	25	24	13
706	ESPS34	31	26	24	24	23	22	20	19	30	16	28	30	29	26	25
707	ESPS35	21	20	19	19	15	16	15	16	18	15	27	30	18	18	18
708	ESPS36	36	37	28	27	28	29	29	29	28	28	35	37	38	37	37
709	ESPS37	25	32	29	27	35	35	34	34	30	26	29	30	29	29	29
710	ESPS38	15	15	16	16	16	16	16	16	16	20	19	19	18	18	18
711	ESPS39	37	30	25	21	21	21	19	27	30	49	44	46	46	46	44
712	ESPS40	28	27	28	26	26	28	26	27	29	31	31	33	31	31	30
713	ESPS41	21	21	20	19	19	19	17	21	21	23	32	35	34	34	33
714	ESPS42	10	10	5	5	5	6	7	9	10	6	5	5	5	5	5
715	ESPS43	10	10	5	5	5	6	6	8	9	6	5	5	5	5	5
716	ESPS44	21	22	21	21	21	22	22	25	23	22	23	24	25	24	24
717	ESPS45	35	54	24	21	22	30	30	30	32	25	27	30	31	30	28
718	ESPS46	19	20	19	18	17	16	17	17	14	28	37	41	41	41	40
719	ESPS47	19	18	18	18	18	19	17	17	14	8	7	25	25	25	25
720	ESPS48	22	22	20	19	19	19	19	18	18	18	20	21	20	21	21
721	ESPS49	7	8	7	7	8	8	7	7	8	17	18	19	19	19	19
722	ESPS50	23	26	19	17	17	17	15	16	21	23	23	24	23	21	20
723	ESPS51	39	58	63	60	60	52	34	37	39	36	36	40	38	36	36
724	ESPS52	14	15	15	15	15	15	14	14	11	10	18	32	31	29	27
725	ESPS53	34	38	44	50	50	49	46	44	47	60	57	62	59	57	58
726	ESPS54	31	31	29	27	27	27	26	38	39	25	35	36	37	46	44
727	ESPS55	0	0	0	0	0	0	0	0	0	0	0	0	0	0	0
728	ESPS56	0	0	0	0	0	0	0	0	0	0	0	0	0	0	0
729	ESTS1	22	22	22	21	12	12	23	11	13	12	23	27	24	13	24
730	ESTS2	19	19	20	20	17	17	23	18	21	19	22	17	18	18	23
731	ESTS3	15	14	9	10	9	8	14	14	12	12	14	15	14	14	14
732	ESTS4	12	12	11	18	11	12	13	11	19	19	20	19	19	19	20
733	ESTS5	51	35	49	50	33	45	43	40	46	43	43	50	47	49	43
734	ESTS6	36	33	31	28	27	29	19	26	16	38	12	13	14	14	11
735	ESTS7	29	28	30	30	30	27	33	37	26	30	38	33	34	35	35
736	ESTS8	16	16	15	16	15	15	17	14	15	15	16	17	17	17	15
737	ESTS9	28	9	24	22	15	15	15	19	15	16	15	17	16	15	9
738	ESTS10	5	5	5	5	6	45	51	78	5	5	5	17	20	17	6
739	ESTS11	27	29	19	23	36	11	11	12	37	37	38	7	9	40	42
740	ESTS12	16	16	12	15	9	7	8	7	8	6	7	9	7	7	7
741	ESTS13	35	37	32	31	24	20	19	20	45	45	46	19	20	52	53
742	ESTS14	10	10	9	9	12	13	22	20	20	11	20	20	20	20	18
743	ESTS15	21	7	34	33	30	5	6	6	5	6	5	6	5	26	7
744	ESTS16	30	25	45	44	41	21	20	21	47	24	42	45	42	34	59
745	ESTS17	17	30	22	23	25	25	25	22	39	4	11	21	11	41	43
746	ESTS18	7	8	7	9	15	8	25	27	25	26	33	24	22	22	23
747	ESTS19	20	26	46	44	6	6	6	7	8	14	8	7	15	34	12
748	ESTS20	13	11	9	9	8	10	11	27	32	28	12	9	9	8	13
749	ESTS21	7	8	8	10	8	15	15	13	11	11	16	14	14	13	16
750	ESTS22	12	10	9	9	10	9	7	8	7	6	7	7	7	9	9
751	ESTS23	41	25	23	26	24	24	24	26	23	19	25	23	20	20	21
752	ESTS24	54	59	56	58	65	62	67	93	68	59	93	102	29	53	51
753	ESTS25	12	12	10	12	11	12	14	13	13	12	14	15	15	15	14
754	ESTS26	16	16	17	16	14	15	15	15	13	15	13	13	13	17	16
755	ESTS27	33	30	29	35	37	41	43	43	47	36	35	35	37	35	39
756	ESTS28	22	30	28	23	19	16	20	19	19	19	19	20	19	20	20
757	ESTS29	41	40	41	40	38	39	40	40	39	43	42	40	42	41	41
758	ESTS30	34	35	29	33	32	35	36	30	30	31	34	32	32	32	35
759	ESTS31	38	35	34	32	39	27	39	37	37	28	27	27	25	23	40
760	ESTS32	36	31	24	30	29	19	46	25	46	37	36	22	28	20	21
761	ESTS33	11	11	10	10	10	9	10	10	10	10	10	10	10	10	10
762	ESTS34	49	51	39	41	39	40	41	40	34	35	33	37	34	34	33
763	ESTS35	6	8	6	6	7	5	5	5	4	4	4	16	4	6	17
764	ESTS36	21	20	19	21	21	21	21	21	22	24	22	19	20	21	20
765	ESTS37	26	18	17	20	15	16	17	11	14	10	9	9	9	13	13
766	ESTS38	11	10	12	14	10	9	9	9	9	11	13	7	8	10	16
767	ESTS39	37	52	34	33	28	27	29	31	27	37	27	33	32	25	17
768	ESTS40	21	21	20	21	21	22	22	23	22	23	23	22	24	23	23
769	ESTS41	22	21	20	22	21	21	22	22	22	22	24	22	22	22	22
770	ESTS42	5	5	5	5	5	5	6	6	6	5	5	5	5	5	5
771	ESTS43	5	5	5	5	5	5	6	6	6	5	5	5	5	5	5
772	ESTS44	29	29	27	28	28	29	30	30	29	30	30	33	32	32	32
773	ESTS45	23	24	22	24	24	24	24	23	24	25	23	25	23	26	27
774	ESTS46	20	20	20	20	19	19	19	19	19	22	19	21	19	20	21
775	ESTS47	18	18	18	18	16	17	17	17	17	19	17	19	20	20	20
776	ESTS48	27	25	33	26	26	24	25	25	26	22	26	25	25	25	26
777	ESTS49	17	18	19	19	17	18	18	17	18	19	16	16	17	18	19
778	ESTS50	26	25	32	34	29	32	32	32	30	33	33	33	30	33	34
779	ESTS51	32	33	28	27	26	21	20	21	21	26	28	31	29	30	26
780	ESTS52	34	34	29	33	32	32	31	30	28	32	29	32	30	30	30
781	ESTS53	25	24	18	26	22	19	20	22	19	25	18	20	32	16	25
782	ESTS54	30	31	31	33	34	27	29	30	29	30	29	31	30	29	29
783	ESTS55	0	0	0	0	0	0	0	0	0	0	0	0	0	0	0
784	ESTS56	0	0	0	0	0	0	0	0	0	0	0	0	0	0	0
785	FINS1	29	30	29	33	30	32	31	30	29	32	32	34	39	37	35
786	FINS2	30	7	7	33	31	33	33	31	7	24	22	32	32	28	27
787	FINS3	8	8	8	7	8	8	8	10	10	10	9	9	9	6	6
788	FINS4	15	17	17	17	17	17	15	17	17	22	52	60	61	52	29
789	FINS5	44	44	41	43	44	43	45	43	47	48	45	41	48	47	41
790	FINS6	27	30	29	31	29	31	31	28	24	29	24	27	38	25	38
791	FINS7	39	41	40	42	41	44	43	36	35	35	23	33	33	32	36
792	FINS8	57	58	54	55	55	58	52	46	45	45	44	45	46	46	86
793	FINS9	19	16	14	13	13	13	16	17	16	15	14	11	11	11	11
794	FINS10	80	93	84	67	70	74	80	94	81	65	61	82	90	71	145
795	FINS11	88	85	84	89	81	79	84	77	64	32	29	34	36	82	83
796	FINS12	19	36	36	31	29	37	36	18	8	21	15	16	22	22	22
797	FINS13	8	10	10	10	9	7	6	5	5	9	5	15	7	7	10
798	FINS14	32	34	34	37	35	35	35	34	32	35	35	36	37	35	34
799	FINS15	86	99	88	76	79	84	89	77	82	67	72	72	65	61	62
800	FINS16	9	10	12	10	10	10	12	18	35	21	10	12	20	21	11
801	FINS17	79	90	62	84	71	73	61	61	59	64	74	78	79	66	62
802	FINS18	38	34	51	41	31	40	41	33	38	55	51	48	51	50	54
803	FINS19	67	59	51	54	52	59	65	71	67	64	63	64	58	63	61
804	FINS20	21	53	34	23	23	26	22	27	25	34	26	55	52	53	30
805	FINS21	28	31	30	31	29	32	32	30	29	32	23	7	6	20	7
806	FINS22	30	33	32	34	33	36	33	28	25	28	27	10	29	11	13
807	FINS23	28	31	31	30	29	32	33	29	11	15	12	14	14	28	10
808	FINS24	66	74	61	46	48	50	58	53	59	55	50	51	48	40	42
809	FINS25	4	5	5	6	5	5	6	6	7	9	10	9	11	10	10
810	FINS26	26	28	27	29	27	29	29	27	24	27	30	32	34	32	31
811	FINS27	46	44	39	43	40	50	49	57	59	53	55	63	58	61	53
812	FINS28	17	18	20	20	20	18	20	48	23	28	29	30	31	32	60
813	FINS29	53	51	50	49	50	51	50	50	49	51	49	49	48	48	46
814	FINS30	21	23	25	24	24	23	24	23	25	25	27	26	28	29	28
815	FINS31	18	20	20	21	20	20	20	25	22	23	24	41	41	42	40
816	FINS32	26	27	23	22	23	23	23	26	29	32	33	34	33	36	36
817	FINS33	13	13	13	12	13	13	13	15	17	30	34	36	35	35	36
818	FINS34	27	41	40	43	26	26	42	34	35	32	32	37	39	36	34
819	FINS35	14	16	16	15	16	16	13	15	16	17	14	18	21	17	20
820	FINS36	39	41	41	42	42	42	42	38	38	27	27	29	28	30	29
821	FINS37	8	7	11	36	8	32	33	31	31	28	27	33	36	34	30
822	FINS38	14	14	14	14	15	14	14	15	17	16	30	30	31	32	32
823	FINS39	29	44	42	41	41	42	42	39	36	44	28	28	32	32	16
824	FINS40	26	22	20	23	18	21	22	20	28	32	31	48	48	47	45
825	FINS41	29	25	24	21	22	25	23	25	24	26	27	26	25	25	25
826	FINS42	17	17	16	15	15	16	15	25	24	20	22	25	25	28	25
827	FINS43	16	16	15	14	14	15	14	19	13	20	25	26	25	27	25
828	FINS44	33	32	33	32	33	33	33	36	37	43	39	39	42	44	43
829	FINS45	17	12	20	8	9	12	12	16	14	24	35	53	55	53	49
830	FINS46	38	29	28	31	29	37	35	37	36	33	70	34	59	68	65
831	FINS47	17	21	20	17	18	21	21	25	23	21	23	23	23	24	23
832	FINS48	38	29	29	31	29	30	31	28	25	25	24	29	28	34	28
833	FINS49	37	19	20	19	19	39	18	12	14	13	13	12	14	14	12
834	FINS50	52	44	44	44	44	45	44	50	49	50	49	49	52	50	50
835	FINS51	42	40	38	34	35	38	43	43	44	45	44	41	41	43	36
836	FINS52	27	28	29	28	28	28	28	23	27	29	30	31	31	33	32
837	FINS53	40	44	52	49	49	50	57	46	61	66	65	48	51	51	49
838	FINS54	46	49	44	45	44	45	49	52	50	53	37	44	45	44	42
839	FINS55	0	0	0	0	0	0	0	0	0	0	0	0	0	0	0
840	FINS56	0	0	0	0	0	0	0	0	0	0	0	0	0	0	0
841	FRAS1	29	30	29	29	29	28	27	25	28	30	24	28	25	24	29
842	FRAS2	25	26	24	23	24	24	23	22	24	28	30	30	30	30	29
843	FRAS3	15	15	14	14	12	13	10	10	14	28	30	30	30	30	29
844	FRAS4	49	49	26	25	25	24	25	50	24	30	30	31	30	31	29
845	FRAS5	65	65	64	66	61	59	61	60	62	47	43	49	46	50	48
846	FRAS6	51	64	60	54	59	58	45	43	44	61	51	56	41	42	39
847	FRAS7	25	26	24	23	24	24	23	22	24	28	30	30	30	30	29
848	FRAS8	71	76	60	61	68	66	56	59	44	54	53	34	35	35	33
849	FRAS9	12	11	9	38	39	38	40	44	42	54	32	32	32	32	31
850	FRAS10	144	119	103	99	141	125	126	108	160	118	110	121	123	142	139
851	FRAS11	98	105	109	91	86	83	84	95	84	74	71	67	71	79	90
852	FRAS12	47	47	43	43	37	36	36	34	34	45	39	37	39	39	43
853	FRAS13	52	50	49	49	47	48	46	77	50	47	11	10	13	10	9
854	FRAS14	49	49	48	48	48	48	49	49	50	53	32	51	33	33	32
855	FRAS15	82	75	72	72	76	75	78	78	79	74	89	79	70	66	57
856	FRAS16	82	74	71	70	80	73	76	76	78	74	56	79	66	54	52
857	FRAS17	76	77	76	75	61	37	36	39	15	43	59	41	40	40	30
858	FRAS18	58	58	45	44	35	35	34	33	34	30	33	32	32	32	31
859	FRAS19	68	67	67	66	68	69	71	72	71	54	31	31	31	31	51
860	FRAS20	94	100	103	100	85	87	91	91	83	66	61	64	60	60	65
861	FRAS21	66	58	61	46	57	62	63	65	68	80	52	60	52	55	55
862	FRAS22	54	36	35	34	32	32	31	30	31	28	30	30	30	30	29
863	FRAS23	67	66	66	65	66	67	69	70	70	54	55	53	33	55	53
864	FRAS24	113	126	127	125	125	134	134	132	138	124	133	142	140	152	143
865	FRAS25	38	37	36	36	36	36	37	40	37	37	33	33	28	28	30
866	FRAS26	44	45	45	46	45	47	47	49	45	36	33	33	28	29	30
867	FRAS27	105	93	94	105	93	94	92	95	88	88	85	81	79	83	86
868	FRAS28	47	45	62	62	62	65	44	46	44	45	40	40	33	33	35
869	FRAS29	53	53	53	53	52	52	55	53	53	59	61	59	63	57	58
870	FRAS30	52	52	52	52	51	51	52	52	52	55	55	52	53	53	54
871	FRAS31	51	50	50	50	49	49	50	50	50	40	39	39	36	36	37
872	FRAS32	8	8	8	9	8	9	8	42	39	37	7	9	10	30	33
873	FRAS33	47	46	41	41	42	41	42	43	44	44	38	10	11	11	36
874	FRAS34	40	39	38	38	38	38	39	41	38	36	33	33	27	30	32
875	FRAS35	38	9	9	9	9	9	37	40	9	9	32	32	10	9	30
876	FRAS36	12	12	12	10	10	10	10	10	10	10	9	9	9	9	9
877	FRAS37	30	29	28	28	29	28	30	30	42	39	44	42	42	41	41
878	FRAS38	44	44	42	38	38	38	40	44	43	44	57	55	53	52	54
879	FRAS39	45	45	44	45	45	45	45	47	46	44	53	52	43	37	38
880	FRAS40	47	47	46	46	46	46	48	50	50	47	38	36	18	16	16
881	FRAS41	40	39	38	38	38	38	38	41	39	38	33	33	30	30	31
882	FRAS42	39	37	36	40	36	36	39	40	39	37	33	33	26	27	29
883	FRAS43	10	37	36	36	36	36	37	40	37	36	32	33	26	27	29
884	FRAS44	41	39	38	40	38	38	40	42	39	38	34	33	29	30	32
885	FRAS45	43	41	40	39	39	39	41	44	43	42	39	38	34	32	33
886	FRAS46	46	46	46	47	47	47	49	50	48	49	44	52	48	44	49
887	FRAS47	44	44	43	44	44	44	45	47	45	41	34	34	30	31	33
888	FRAS48	41	39	37	38	38	38	39	41	38	40	36	35	27	28	30
889	FRAS49	43	42	36	41	42	36	43	45	37	36	32	32	26	27	29
890	FRAS50	46	47	45	42	42	41	45	47	48	47	71	67	88	81	61
891	FRAS51	51	51	56	55	52	50	50	56	54	46	42	41	43	41	41
892	FRAS52	41	40	39	39	39	39	40	42	40	41	36	36	30	31	33
893	FRAS53	55	62	53	64	65	54	55	54	55	64	67	62	67	60	72
894	FRAS54	45	44	42	42	42	42	44	46	45	60	58	56	59	53	55
895	FRAS55	0	0	0	0	0	0	0	0	0	0	0	0	0	0	0
896	FRAS56	0	0	0	0	0	0	0	0	0	0	0	0	0	0	0
897	GBRS1	36	35	17	17	37	37	38	37	37	30	17	16	16	17	17
898	GBRS2	28	29	43	30	29	29	29	29	29	6	13	13	14	14	14
899	GBRS3	21	19	14	15	14	13	15	17	15	19	11	10	24	10	10
900	GBRS4	58	63	59	51	53	58	119	64	59	111	53	123	116	117	50
901	GBRS5	45	39	41	41	38	37	37	38	39	48	51	54	49	55	56
902	GBRS6	35	35	33	34	36	34	34	33	33	29	25	36	22	20	20
903	GBRS7	23	23	24	23	14	22	22	13	12	27	31	33	33	24	15
904	GBRS8	59	56	49	35	36	35	35	36	37	35	31	32	33	30	29
905	GBRS9	35	36	35	37	39	36	37	38	41	30	28	27	25	24	25
906	GBRS10	87	36	85	83	85	92	93	95	103	86	90	102	93	96	109
907	GBRS11	96	98	92	108	91	83	86	93	92	87	82	74	67	67	67
908	GBRS12	45	56	66	67	56	53	70	53	58	63	53	52	48	48	38
909	GBRS13	37	36	34	34	35	35	33	34	31	35	8	24	25	9	21
910	GBRS14	41	41	37	37	39	39	39	39	37	36	32	33	25	22	32
911	GBRS15	58	64	67	65	70	36	61	71	66	36	62	69	70	32	43
912	GBRS16	35	58	63	62	35	33	33	34	59	35	35	67	68	32	40
913	GBRS17	71	58	53	48	51	53	52	49	63	28	53	46	46	42	48
914	GBRS18	34	33	31	31	30	29	29	29	29	25	25	22	22	21	23
915	GBRS19	59	39	55	36	37	54	57	58	59	52	48	52	51	53	52
916	GBRS20	68	69	67	65	62	62	60	57	58	59	69	69	70	67	68
917	GBRS21	29	30	20	21	20	21	24	20	19	37	37	48	43	34	26
918	GBRS22	33	35	32	32	34	31	32	33	35	25	23	21	21	22	22
919	GBRS23	44	45	25	25	23	22	24	29	24	26	29	27	26	27	30
920	GBRS24	120	118	119	114	116	124	127	128	135	120	121	122	116	120	131
921	GBRS25	20	20	19	19	18	18	19	20	16	23	20	23	25	22	22
922	GBRS26	27	37	29	34	33	32	34	38	33	29	31	30	29	31	33
923	GBRS27	94	83	89	92	91	90	94	99	85	67	89	78	68	71	71
924	GBRS28	48	48	48	48	48	46	48	77	48	47	36	35	34	36	39
925	GBRS29	54	54	54	54	54	52	54	59	51	59	65	57	54	53	55
926	GBRS30	54	53	56	54	53	52	51	51	54	54	32	40	41	37	50
927	GBRS31	32	33	32	33	33	32	39	48	33	34	37	37	42	61	57
928	GBRS32	7	7	13	16	15	13	13	11	29	29	29	26	24	26	28
929	GBRS33	31	25	25	26	25	22	30	40	23	28	31	27	26	27	46
930	GBRS34	30	31	31	31	30	30	31	36	27	30	33	30	29	31	34
931	GBRS35	27	27	27	29	28	26	27	32	27	30	29	31	30	31	34
932	GBRS36	54	53	50	51	51	50	45	51	51	46	52	32	30	31	35
933	GBRS37	46	47	45	45	45	45	46	51	48	44	49	46	48	47	51
934	GBRS38	11	11	12	12	13	12	12	15	15	16	12	14	13	14	12
935	GBRS39	59	62	54	54	59	60	36	38	70	50	50	44	46	44	44
936	GBRS40	25	29	29	32	28	28	29	34	29	30	33	31	31	33	37
937	GBRS41	68	69	63	47	51	49	49	55	51	56	53	56	53	50	54
938	GBRS42	53	54	56	56	55	32	57	54	53	67	54	53	43	56	62
939	GBRS43	18	17	18	17	21	16	16	17	15	20	19	18	17	18	17
940	GBRS44	37	33	40	37	36	42	57	56	51	65	31	33	31	32	31
941	GBRS45	28	29	30	30	30	29	30	35	30	44	46	43	31	33	35
942	GBRS46	12	13	13	13	14	15	14	14	15	14	14	16	15	15	16
943	GBRS47	23	25	25	25	24	23	25	31	25	25	28	25	25	26	28
944	GBRS48	10	11	11	11	11	11	11	11	13	11	12	13	13	14	15
945	GBRS49	25	24	26	26	27	26	33	33	33	35	40	40	36	39	40
946	GBRS50	69	69	71	71	68	76	60	68	86	128	116	101	90	112	100
947	GBRS51	71	67	75	93	100	79	69	68	75	67	75	84	75	72	82
948	GBRS52	45	46	47	47	47	47	48	53	48	51	53	44	44	44	48
949	GBRS53	101	92	105	107	123	101	101	101	94	103	99	103	100	91	91
950	GBRS54	45	48	47	47	47	47	51	56	48	46	39	37	35	36	39
951	GBRS55	0	0	0	0	0	0	0	0	0	0	0	0	0	0	0
952	GBRS56	0	0	0	0	0	0	0	0	0	0	0	0	0	0	0
953	GRCS1	36	35	36	37	39	40	37	39	41	39	41	41	41	41	40
954	GRCS2	16	15	15	14	15	16	12	9	5	5	6	4	6	14	6
955	GRCS3	13	16	34	12	35	36	10	11	14	35	38	37	17	19	18
956	GRCS4	14	14	15	12	35	37	35	36	36	36	34	34	10	11	11
957	GRCS5	33	35	29	29	32	32	30	30	31	33	37	31	29	33	32
958	GRCS6	25	25	26	24	28	29	28	27	28	29	28	27	25	25	25
959	GRCS7	25	25	26	26	29	30	28	28	29	30	30	29	26	25	26
960	GRCS8	25	25	26	24	28	29	28	27	28	29	28	27	25	25	25
961	GRCS9	28	28	27	27	31	31	29	30	29	30	29	29	26	25	26
962	GRCS10	90	110	114	93	122	101	101	98	138	96	95	105	138	110	115
963	GRCS11	24	24	25	24	28	30	28	28	29	29	28	27	25	24	25
964	GRCS12	32	31	26	25	29	30	28	28	28	30	29	28	26	34	26
965	GRCS13	25	25	26	25	28	30	29	28	29	29	29	28	27	26	26
966	GRCS14	25	25	25	26	28	30	27	27	28	30	30	28	26	25	26
967	GRCS15	26	26	26	26	32	33	28	31	32	30	29	31	28	27	28
968	GRCS16	24	24	25	25	31	32	27	30	31	29	29	30	27	26	28
969	GRCS17	25	24	25	25	29	30	27	27	28	30	29	28	26	25	26
970	GRCS18	25	25	26	25	31	32	28	30	31	29	28	30	27	27	27
971	GRCS19	24	24	25	25	28	29	27	27	28	29	29	28	26	25	26
972	GRCS20	24	24	25	25	28	29	27	27	28	29	29	27	25	24	25
973	GRCS21	25	24	25	25	29	30	34	29	29	30	29	28	26	24	25
974	GRCS22	24	24	25	25	28	29	27	27	28	29	29	28	26	25	26
975	GRCS23	24	24	25	25	28	29	27	27	28	29	29	28	26	25	26
976	GRCS24	88	25	26	92	29	101	100	98	29	97	95	111	34	106	112
977	GRCS25	15	15	15	16	15	15	14	14	16	17	15	14	14	15	15
978	GRCS26	10	10	11	12	35	35	33	34	37	37	35	35	33	34	35
979	GRCS27	126	70	61	130	63	49	129	129	61	43	27	38	36	40	29
980	GRCS28	18	17	17	17	16	17	16	17	19	19	19	19	19	19	19
981	GRCS29	60	62	69	66	69	57	59	62	63	61	68	68	66	62	63
982	GRCS30	32	31	25	26	23	25	27	29	36	28	27	37	45	42	44
983	GRCS31	27	12	24	25	13	25	14	25	28	27	31	28	28	28	28
984	GRCS32	34	37	29	47	51	54	31	51	48	48	49	61	53	55	66
985	GRCS33	25	23	17	18	16	17	22	20	22	22	20	21	23	23	38
986	GRCS34	18	17	17	17	16	17	16	17	19	19	26	25	25	27	26
987	GRCS35	19	18	18	18	17	18	17	18	20	20	20	20	20	20	20
988	GRCS36	24	23	24	23	23	42	40	22	43	43	44	29	29	32	30
989	GRCS37	26	27	25	26	26	25	25	25	28	27	27	27	22	28	28
990	GRCS38	11	11	12	17	17	12	12	11	16	9	8	4	6	6	6
991	GRCS39	27	26	25	25	23	25	24	24	25	25	27	26	27	30	28
992	GRCS40	19	18	19	19	18	19	18	18	19	19	20	19	20	20	20
993	GRCS41	27	27	17	17	18	17	20	18	30	29	28	29	31	31	32
994	GRCS42	19	18	18	19	17	18	17	18	20	20	20	21	20	20	22
995	GRCS43	8	8	8	7	8	8	10	9	9	8	7	9	10	10	10
996	GRCS44	25	20	25	25	26	25	20	19	27	26	26	27	28	28	28
997	GRCS45	20	20	20	19	19	20	21	20	21	21	21	21	22	22	22
998	GRCS46	19	18	24	18	17	18	17	18	27	26	20	20	20	20	20
999	GRCS47	6	7	8	7	6	7	7	8	27	28	22	20	20	20	20
1000	GRCS48	21	19	19	19	18	18	18	19	21	20	20	20	20	20	20
1001	GRCS49	22	22	22	21	20	22	21	22	21	21	21	20	20	20	20
1002	GRCS50	20	20	22	21	22	21	21	22	24	23	21	20	25	26	28
1003	GRCS51	25	21	18	16	24	24	21	21	23	23	24	25	26	27	27
1004	GRCS52	12	13	13	17	13	13	12	12	15	14	12	12	12	13	12
1005	GRCS53	36	36	36	35	40	41	37	39	38	43	42	39	40	41	41
1006	GRCS54	12	12	12	13	13	12	12	13	14	14	12	14	15	15	14
1007	GRCS55	0	0	0	0	0	0	0	0	0	0	0	0	0	0	0
1008	GRCS56	0	0	0	0	0	0	0	0	0	0	0	0	0	0	0
1009	HRVS1	36	28	34	31	26	14	14	18	20	16	16	16	16	17	17
1010	HRVS2	6	6	6	6	6	6	6	7	6	14	7	7	14	14	14
1011	HRVS3	10	8	8	8	8	7	8	8	8	11	10	11	11	10	10
1012	HRVS4	61	119	123	63	127	73	79	75	80	123	100	130	113	107	114
1013	HRVS5	42	40	48	51	43	35	42	39	44	40	38	46	43	44	44
1014	HRVS6	30	46	46	30	28	28	29	29	29	28	25	25	25	26	26
1015	HRVS7	36	36	37	36	33	34	34	34	30	30	27	27	27	27	34
1016	HRVS8	35	34	38	36	29	29	30	30	30	30	27	27	26	27	27
1017	HRVS9	40	31	33	34	31	31	32	32	32	38	35	35	35	36	36
1018	HRVS10	9	10	8	31	42	42	48	44	52	6	6	6	6	78	6
1019	HRVS11	42	37	41	38	68	72	40	41	69	64	45	52	68	76	66
1020	HRVS12	36	36	32	31	33	33	30	32	30	30	26	27	26	26	27
1021	HRVS13	29	29	30	29	27	27	28	28	28	28	25	25	25	26	26
1022	HRVS14	30	30	31	30	28	28	29	29	29	29	26	26	26	27	26
1023	HRVS15	29	29	30	29	27	27	28	28	32	28	26	26	26	26	26
1024	HRVS16	30	29	30	29	27	27	29	29	29	29	26	57	26	26	37
1025	HRVS17	31	31	31	30	28	28	30	29	29	29	27	26	26	26	26
1026	HRVS18	30	30	31	30	29	28	29	29	29	29	27	26	26	27	26
1027	HRVS19	30	30	31	34	33	31	33	33	34	29	27	28	28	28	28
1028	HRVS20	30	36	36	35	33	33	35	55	53	29	26	26	26	26	26
1029	HRVS21	31	30	31	30	29	28	29	30	30	29	27	28	26	26	26
1030	HRVS22	30	29	30	29	27	27	28	28	28	28	25	25	25	25	25
1031	HRVS23	30	31	31	30	29	30	29	31	29	30	28	28	28	28	28
1032	HRVS24	38	40	40	51	52	49	42	39	43	40	41	41	42	45	43
1033	HRVS25	30	30	36	19	17	17	19	20	20	19	20	19	21	22	21
1034	HRVS26	24	20	22	21	20	21	41	21	40	14	29	43	41	38	30
1035	HRVS27	58	58	61	85	62	66	94	65	88	57	49	55	46	47	47
1036	HRVS28	36	35	35	34	33	33	33	33	33	31	30	30	31	32	32
1037	HRVS29	48	46	47	53	52	51	51	53	51	51	52	52	54	54	54
1038	HRVS30	27	24	25	26	24	24	23	23	25	31	30	31	32	35	35
1039	HRVS31	28	29	47	46	24	23	46	46	50	28	24	26	33	30	30
1040	HRVS32	10	10	8	7	8	7	8	8	8	7	7	6	6	6	6
1041	HRVS33	36	37	33	32	5	6	5	5	6	32	6	6	6	6	6
1042	HRVS34	17	17	18	24	21	22	20	20	23	21	21	23	22	24	24
1043	HRVS35	15	14	13	16	16	16	15	15	17	16	16	17	16	13	13
1044	HRVS36	11	17	18	22	21	21	20	20	23	21	22	25	22	27	27
1045	HRVS37	36	36	38	37	34	35	36	36	37	37	35	35	34	34	33
1046	HRVS38	6	5	5	21	18	18	7	7	20	17	18	19	20	20	19
1047	HRVS39	42	36	35	49	48	49	49	47	48	47	30	32	29	30	29
1048	HRVS40	8	6	6	8	7	7	7	7	7	6	7	7	7	7	16
1049	HRVS41	34	17	26	18	17	19	20	23	21	21	24	24	24	25	25
1050	HRVS42	18	17	16	18	17	16	17	19	18	20	21	22	21	23	23
1051	HRVS43	11	10	10	9	10	8	10	8	9	9	9	9	9	9	9
1052	HRVS44	26	21	20	22	15	25	47	19	44	17	17	16	18	18	18
1053	HRVS45	20	19	21	26	24	25	23	24	26	20	23	23	23	26	26
1054	HRVS46	14	12	13	12	13	15	16	18	16	15	15	15	14	16	16
1055	HRVS47	12	10	10	23	21	20	20	20	23	20	21	21	22	22	21
1056	HRVS48	4	3	4	3	3	5	5	6	7	7	7	7	6	8	8
1057	HRVS49	23	11	11	18	14	13	13	13	14	12	12	12	12	12	12
1058	HRVS50	28	17	17	22	20	20	21	22	23	19	20	21	23	24	24
1059	HRVS51	63	62	63	50	50	48	61	62	65	63	47	49	48	51	63
1060	HRVS52	16	17	20	24	22	18	20	22	27	21	22	23	22	25	25
1061	HRVS53	18	18	19	23	25	26	23	23	28	12	12	13	16	14	14
1062	HRVS54	45	43	43	49	47	48	47	47	47	49	32	31	33	37	37
1063	HRVS55	7	4	5	5	4	4	4	5	6	7	6	7	6	6	6
1064	HRVS56	0	0	0	0	0	0	0	0	0	0	0	0	0	0	0
1065	HUNS1	62	75	34	74	35	34	31	41	36	51	40	34	24	57	60
1066	HUNS2	10	14	9	15	17	16	15	13	10	10	9	10	11	12	14
1067	HUNS3	7	11	8	9	8	8	8	10	10	8	10	10	12	9	9
1068	HUNS4	9	9	34	9	49	49	54	53	54	9	9	10	10	13	13
1069	HUNS5	39	43	40	42	42	40	37	45	40	36	45	41	43	43	41
1070	HUNS6	15	18	21	21	21	14	12	11	11	11	9	9	9	11	11
1071	HUNS7	22	23	26	25	25	24	22	22	25	20	22	22	21	20	19
1072	HUNS8	30	42	47	34	33	34	35	36	33	34	50	43	39	39	38
1073	HUNS9	25	25	27	28	28	27	25	25	27	36	23	23	21	21	19
1074	HUNS10	58	54	49	54	65	64	69	68	71	58	61	58	56	47	103
1075	HUNS11	32	34	36	35	36	40	35	35	40	33	37	37	36	72	35
1076	HUNS12	24	24	35	34	44	44	85	41	43	44	42	44	42	73	21
1077	HUNS13	51	63	62	65	61	57	55	54	55	50	63	47	57	59	61
1078	HUNS14	33	35	35	37	37	37	35	34	36	29	30	34	27	32	108
1079	HUNS15	53	57	57	56	55	96	59	55	53	46	53	53	51	47	48
1080	HUNS16	34	35	36	36	36	35	46	46	53	41	56	47	51	30	30
1081	HUNS17	57	59	55	73	74	61	57	60	75	59	74	62	48	44	35
1082	HUNS18	41	38	37	40	38	34	36	39	38	36	40	18	20	20	23
1083	HUNS19	24	26	30	27	26	28	28	29	28	40	47	39	36	40	38
1084	HUNS20	69	68	78	58	61	58	57	86	84	62	82	81	80	82	90
1085	HUNS21	8	9	26	27	25	24	23	22	24	9	7	6	10	7	7
1086	HUNS22	22	23	25	26	26	23	21	21	24	21	22	21	20	20	19
1087	HUNS23	27	30	46	15	43	49	26	23	60	60	29	27	24	28	28
1088	HUNS24	63	70	66	75	76	75	82	80	83	73	76	70	71	61	102
1089	HUNS25	32	32	33	32	19	19	32	20	19	19	35	32	33	30	34
1090	HUNS26	27	27	27	26	30	28	26	31	26	27	27	31	31	32	32
1091	HUNS27	61	62	62	61	60	59	62	45	49	69	70	44	44	65	48
1092	HUNS28	40	42	65	63	66	63	61	68	62	55	51	54	52	54	55
1093	HUNS29	49	55	54	55	50	51	49	52	52	52	53	54	55	51	51
1094	HUNS30	46	53	50	50	49	49	48	51	52	51	53	42	40	41	41
1095	HUNS31	45	47	47	47	47	42	38	38	42	38	44	37	46	45	47
1096	HUNS32	10	14	13	12	13	15	9	9	10	9	10	10	10	10	10
1097	HUNS33	10	10	10	9	9	11	10	9	11	10	13	12	12	12	12
1098	HUNS34	37	37	36	35	33	21	33	37	35	36	42	40	34	37	37
1099	HUNS35	7	7	8	7	7	8	7	7	7	21	19	24	17	18	19
1100	HUNS36	7	6	6	6	6	6	6	27	6	6	9	26	27	26	25
1101	HUNS37	17	18	17	17	17	17	17	17	16	15	15	16	15	13	13
1102	HUNS38	28	27	27	26	25	14	26	27	26	27	14	14	46	34	32
1103	HUNS39	29	31	29	31	31	28	29	29	29	30	32	32	31	23	23
1104	HUNS40	29	29	29	29	29	26	29	29	28	30	31	31	31	32	30
1105	HUNS41	31	31	31	31	31	29	32	32	31	31	32	33	33	33	32
1106	HUNS42	20	21	23	21	23	22	21	21	22	21	21	16	10	20	21
1107	HUNS43	27	27	27	20	20	12	7	7	11	26	25	24	25	24	23
1108	HUNS44	44	41	40	40	38	36	39	39	46	37	37	36	36	36	35
1109	HUNS45	27	28	28	28	28	26	27	26	25	26	25	30	27	28	28
1110	HUNS46	39	41	43	41	41	38	28	28	39	25	40	38	38	36	34
1111	HUNS47	26	26	26	26	25	22	25	25	24	25	25	23	24	23	23
1112	HUNS48	30	30	30	30	30	26	30	30	29	27	27	26	24	23	22
1113	HUNS49	27	29	29	43	30	27	27	27	25	29	29	29	27	29	27
1114	HUNS50	34	35	33	35	36	32	34	34	44	35	34	31	29	35	35
1115	HUNS51	38	38	39	39	38	38	38	40	39	38	39	38	38	38	39
1116	HUNS52	33	33	34	33	33	33	33	35	33	35	37	35	34	31	31
1117	HUNS53	43	45	47	46	48	44	58	45	47	51	50	49	51	48	47
1118	HUNS54	36	39	38	38	36	36	36	35	36	36	37	37	35	36	35
1119	HUNS55	0	0	0	0	0	0	0	0	0	0	0	0	0	0	0
1120	HUNS56	0	0	0	0	0	0	0	0	0	0	0	0	0	0	0
1121	IDNS1	14	14	17	30	31	25	24	23	23	25	21	20	20	21	21
1122	IDNS2	15	28	29	28	27	26	26	26	25	11	13	12	12	13	13
1123	IDNS3	7	7	11	10	10	18	11	11	8	9	7	7	7	7	7
1124	IDNS4	101	91	94	102	100	103	111	90	101	88	27	24	25	97	25
1125	IDNS5	51	50	47	46	45	44	42	45	47	43	43	44	49	45	44
1126	IDNS6	38	36	45	43	57	44	46	31	48	41	44	46	50	49	40
1127	IDNS7	32	31	32	32	30	28	28	28	26	21	22	21	22	21	21
1128	IDNS8	37	38	39	37	34	36	37	37	36	28	26	25	26	25	23
1129	IDNS9	6	8	8	7	6	6	7	7	7	7	25	24	24	23	23
1130	IDNS10	73	87	95	97	95	100	103	82	110	81	83	93	94	88	95
1131	IDNS11	56	105	94	110	98	99	100	99	48	31	30	28	27	34	36
1132	IDNS12	33	53	34	47	47	40	31	30	30	25	27	25	26	26	25
1133	IDNS13	30	33	50	46	45	39	40	42	31	24	22	22	21	29	32
1134	IDNS14	35	32	34	14	18	17	14	14	13	14	14	11	11	10	9
1135	IDNS15	94	86	93	97	98	100	102	101	107	14	14	14	13	11	10
1136	IDNS16	15	10	15	15	16	10	14	28	31	33	32	15	16	13	12
1137	IDNS17	32	35	36	54	59	61	32	47	59	41	39	37	38	41	52
1138	IDNS18	34	53	36	34	37	38	29	28	63	25	39	22	23	22	52
1139	IDNS19	36	34	35	37	36	32	31	33	30	26	27	26	27	26	29
1140	IDNS20	35	36	39	38	34	33	39	35	33	22	23	29	28	32	33
1141	IDNS21	30	34	31	30	29	29	32	27	26	25	22	21	22	21	22
1142	IDNS22	34	34	35	36	33	31	32	30	26	20	22	21	22	21	21
1143	IDNS23	0	0	0	0	0	0	0	0	0	0	0	0	0	0	0
1144	IDNS24	96	34	33	32	34	37	13	13	15	18	21	20	38	36	29
1145	IDNS25	29	28	29	28	30	29	26	26	25	20	22	21	22	21	21
1146	IDNS26	0	0	0	0	0	0	0	0	0	0	0	0	0	0	0
1147	IDNS27	55	49	48	54	51	51	50	52	47	55	76	62	78	77	68
1148	IDNS28	44	29	35	28	18	18	21	20	14	13	33	29	34	34	34
1149	IDNS29	42	44	43	42	42	51	45	47	46	40	42	52	60	59	53
1150	IDNS30	34	34	33	33	34	33	34	34	33	31	31	28	27	30	30
1151	IDNS31	20	18	18	40	34	37	40	52	30	14	24	24	32	31	25
1152	IDNS32	23	17	41	38	37	25	14	14	14	12	13	13	13	12	12
1153	IDNS33	40	35	12	14	24	15	10	11	13	11	13	14	32	34	30
1154	IDNS34	14	15	16	10	14	16	10	7	13	13	15	14	15	15	15
1155	IDNS35	29	28	29	28	27	26	26	26	28	6	5	5	6	5	5
1156	IDNS36	11	11	15	14	17	23	15	15	11	11	9	9	9	9	9
1157	IDNS37	29	28	29	28	9	9	7	7	7	7	10	10	10	10	9
1158	IDNS38	32	29	12	12	12	13	13	35	25	22	26	24	24	25	25
1159	IDNS39	30	7	10	11	16	17	11	7	7	10	18	17	17	18	16
1160	IDNS40	29	28	29	28	31	9	27	27	26	22	26	24	24	25	25
1161	IDNS41	15	12	12	15	20	27	13	35	33	18	21	20	33	21	21
1162	IDNS42	33	8	8	8	6	5	7	10	11	7	8	7	8	9	9
1163	IDNS43	0	0	0	0	0	0	0	0	0	0	0	0	0	0	0
1164	IDNS44	13	14	39	41	41	42	38	19	13	10	13	12	13	13	13
1165	IDNS45	18	12	12	11	12	9	10	14	15	12	17	16	17	18	18
1166	IDNS46	0	0	0	0	0	0	0	0	0	0	0	0	0	0	0
1167	IDNS47	0	0	0	0	0	0	0	0	0	0	0	0	0	0	0
1168	IDNS48	0	0	0	0	0	0	0	0	0	0	0	0	0	0	0
1169	IDNS49	0	0	0	0	0	0	0	0	0	0	0	0	0	0	0
1170	IDNS50	18	12	12	11	12	9	11	12	15	14	18	15	14	19	19
1171	IDNS51	14	22	37	21	14	33	16	22	20	18	34	31	32	39	21
1172	IDNS52	39	36	41	19	15	17	40	38	33	29	29	26	28	28	25
1173	IDNS53	7	8	15	12	11	12	15	17	15	16	14	13	13	14	13
1174	IDNS54	32	29	33	32	32	37	30	33	30	23	24	22	23	23	22
1175	IDNS55	0	0	0	0	0	0	0	0	0	0	0	0	0	0	0
1176	IDNS56	0	0	0	0	0	0	0	0	0	0	0	0	0	0	0
1177	INDS1	33	33	33	33	33	35	35	35	34	35	25	27	25	25	25
1178	INDS2	24	25	25	25	25	25	26	26	25	26	24	24	22	23	23
1179	INDS3	5	5	5	5	5	5	5	5	5	5	5	5	5	5	5
1180	INDS4	30	30	29	29	30	33	33	32	33	32	30	31	29	31	31
1181	INDS5	35	35	39	38	38	39	43	43	32	41	38	39	35	38	42
1182	INDS6	37	37	37	36	35	45	38	38	37	37	37	38	35	39	41
1183	INDS7	28	27	25	37	38	27	13	14	14	14	13	13	14	14	14
1184	INDS8	28	28	28	25	25	25	26	30	29	30	30	29	27	28	28
1185	INDS9	27	24	25	25	25	24	25	25	24	25	23	28	21	22	22
1186	INDS10	88	93	102	105	108	114	114	114	110	102	104	115	88	78	84
1187	INDS11	52	55	48	49	50	45	47	48	53	50	48	48	44	53	58
1188	INDS12	9	8	8	7	7	8	8	9	10	9	10	12	8	8	8
1189	INDS13	10	9	9	8	8	9	9	10	11	10	11	13	9	9	9
1190	INDS14	29	28	29	29	29	29	30	31	105	31	29	30	104	102	108
1191	INDS15	99	38	34	63	70	67	116	114	109	113	110	115	112	106	112
1192	INDS16	7	7	8	8	8	8	9	9	11	9	8	8	9	8	13
1193	INDS17	10	35	28	28	32	36	12	12	12	12	12	12	12	12	12
1194	INDS18	11	10	10	10	10	12	13	13	14	13	13	13	13	13	13
1195	INDS19	8	8	8	8	8	11	11	12	13	12	12	11	12	11	16
1196	INDS20	22	22	23	23	19	19	21	21	23	20	23	22	23	21	21
1197	INDS21	9	9	21	23	12	10	26	10	22	11	10	10	10	10	9
1198	INDS22	27	27	28	30	29	30	36	39	38	37	34	35	36	34	31
1199	INDS23	0	0	0	0	0	0	0	0	0	0	0	0	0	0	0
1200	INDS24	33	33	33	33	33	25	36	35	110	36	35	28	108	97	103
1201	INDS25	25	26	27	25	25	24	25	25	24	25	23	23	21	22	22
1202	INDS26	0	0	0	0	0	0	0	0	0	0	0	0	0	0	0
1203	INDS27	37	37	39	37	36	37	36	37	41	36	36	41	37	37	36
1204	INDS28	26	26	27	27	25	24	25	25	27	25	27	23	21	22	22
1205	INDS29	26	26	27	27	27	27	28	28	27	27	28	29	25	27	27
1206	INDS30	27	27	27	27	27	28	29	29	28	28	29	30	26	28	28
1207	INDS31	40	40	52	53	52	51	42	42	42	43	42	42	43	43	43
1208	INDS32	4	4	4	5	4	26	38	25	11	24	2	29	2	24	23
1209	INDS33	23	25	26	25	25	24	27	27	23	26	25	29	9	26	25
1210	INDS34	23	24	25	25	25	24	25	26	25	25	23	23	21	22	22
1211	INDS35	0	0	0	0	0	0	0	0	0	0	0	0	0	0	0
1212	INDS36	9	9	9	9	9	10	10	10	10	9	10	11	10	10	10
1213	INDS37	0	0	0	0	0	0	0	0	0	0	0	0	0	0	0
1214	INDS38	0	0	0	0	0	0	0	0	0	0	0	0	0	0	0
1215	INDS39	7	6	24	24	28	7	8	8	8	8	8	8	8	8	8
1216	INDS40	22	23	22	22	18	18	24	28	18	18	25	25	23	18	22
1217	INDS41	35	35	36	36	36	36	36	34	35	36	35	35	32	35	35
1218	INDS42	26	27	28	28	27	29	30	30	29	27	28	28	23	24	24
1219	INDS43	0	0	0	0	0	0	0	0	0	0	0	0	0	0	0
1220	INDS44	13	13	13	11	11	11	12	11	12	11	12	12	10	10	10
1221	INDS45	15	16	16	15	15	15	15	14	15	15	14	13	16	16	15
1222	INDS46	10	24	22	22	20	14	15	11	22	14	15	14	22	12	13
1223	INDS47	0	0	0	0	0	0	0	0	0	0	0	0	0	0	0
1224	INDS48	0	0	0	0	0	0	0	0	0	0	0	0	0	0	0
1225	INDS49	0	0	0	0	0	0	0	0	0	0	0	0	0	0	0
1226	INDS50	13	14	14	13	13	13	13	12	22	13	15	14	19	20	20
1227	INDS51	0	0	0	0	0	0	0	0	0	0	0	0	0	0	0
1228	INDS52	27	27	28	28	28	25	28	28	28	28	27	28	24	27	27
1229	INDS53	12	11	11	10	10	12	12	13	14	12	14	16	11	11	11
1230	INDS54	16	13	15	15	13	12	14	14	15	13	16	14	8	14	14
1231	INDS55	0	0	0	0	0	0	0	0	0	0	0	0	0	0	0
1232	INDS56	0	0	0	0	0	0	0	0	0	0	0	0	0	0	0
1233	IRLS1	18	14	5	5	6	5	15	19	21	20	14	50	33	46	17
1234	IRLS2	13	5	10	11	7	6	6	21	27	12	14	13	14	14	12
1235	IRLS3	12	13	10	5	18	21	15	20	20	10	13	12	12	13	11
1236	IRLS4	38	44	20	21	19	44	44	36	30	18	21	24	92	40	14
1237	IRLS5	54	67	66	63	62	58	48	56	63	70	69	67	69	73	71
1238	IRLS6	4	5	4	5	5	5	6	5	5	4	24	22	20	19	21
1239	IRLS7	20	22	30	29	21	12	20	21	25	12	10	6	15	25	15
1240	IRLS8	7	6	7	29	29	8	23	22	27	7	7	7	7	7	7
1241	IRLS9	44	47	47	42	40	33	28	28	31	34	6	6	7	6	9
1242	IRLS10	40	44	41	36	35	29	24	27	17	11	13	12	12	12	10
1243	IRLS11	44	44	13	12	37	29	24	47	46	45	8	6	6	9	9
1244	IRLS12	61	60	70	64	49	53	61	67	85	84	97	65	57	53	51
1245	IRLS13	8	14	23	23	17	13	16	19	20	13	8	7	6	16	6
1246	IRLS14	44	44	24	25	25	51	52	47	30	26	21	17	83	33	20
1247	IRLS15	31	37	26	26	24	44	44	24	21	5	16	20	84	31	10
1248	IRLS16	10	9	8	8	10	9	9	7	9	8	35	8	9	32	38
1249	IRLS17	96	105	106	69	51	59	54	55	73	46	51	64	40	52	36
1250	IRLS18	7	6	11	7	4	4	6	5	5	6	5	5	6	13	5
1251	IRLS19	13	12	17	13	15	11	17	19	22	44	32	34	37	35	35
1252	IRLS20	5	6	16	5	5	5	7	20	23	7	36	8	8	34	34
1253	IRLS21	16	27	12	13	15	20	14	19	21	15	11	13	13	8	16
1254	IRLS22	45	76	47	44	38	35	29	69	66	44	12	52	32	46	17
1255	IRLS23	11	11	11	12	14	10	13	17	20	7	13	13	37	8	6
1256	IRLS24	36	40	29	56	26	43	41	47	25	23	21	24	92	104	51
1257	IRLS25	5	5	5	5	4	5	4	4	5	15	9	12	6	6	5
1258	IRLS26	14	15	17	19	14	17	15	16	14	14	9	12	15	14	13
1259	IRLS27	82	84	82	84	82	77	78	78	56	36	58	66	66	60	67
1260	IRLS28	8	15	20	22	21	12	11	12	42	25	26	27	24	26	27
1261	IRLS29	63	62	63	62	59	55	56	55	41	61	51	68	61	67	58
1262	IRLS30	28	32	27	29	30	26	33	39	38	40	33	40	39	45	41
1263	IRLS31	33	34	35	35	42	39	34	32	37	26	34	14	14	26	23
1264	IRLS32	6	11	6	7	6	6	7	7	6	7	6	6	7	6	10
1265	IRLS33	16	15	13	16	18	14	18	20	30	28	39	39	49	29	16
1266	IRLS34	25	26	25	29	27	28	23	23	30	29	28	25	21	28	26
1267	IRLS35	11	8	10	8	9	9	9	8	8	9	28	19	17	17	20
1268	IRLS36	36	22	21	21	22	23	22	21	38	36	30	19	21	17	19
1269	IRLS37	44	49	43	46	42	39	42	38	67	73	47	50	38	52	18
1270	IRLS38	16	15	13	14	13	15	20	20	23	22	13	11	11	13	11
1271	IRLS39	29	30	30	30	38	31	25	30	25	18	19	32	24	17	26
1272	IRLS40	51	54	52	45	44	48	42	47	54	75	75	87	89	101	89
1273	IRLS41	40	19	33	33	33	42	30	56	62	38	33	51	40	37	49
1274	IRLS42	23	21	23	26	23	27	21	18	19	9	7	8	13	18	12
1275	IRLS43	23	17	20	19	16	24	21	29	22	20	22	15	15	18	13
1276	IRLS44	19	19	24	24	24	24	23	22	17	59	29	21	18	29	44
1277	IRLS45	29	25	24	26	28	31	25	24	28	24	31	25	24	24	23
1278	IRLS46	24	23	29	28	31	33	31	30	32	30	9	10	9	8	8
1279	IRLS47	10	7	7	7	23	7	20	29	26	9	21	6	6	9	9
1280	IRLS48	18	15	16	11	12	10	8	14	13	17	19	19	16	18	18
1281	IRLS49	18	23	20	19	27	18	19	27	28	13	27	14	14	24	15
1282	IRLS50	60	59	60	56	53	51	44	51	75	61	38	32	34	27	26
1283	IRLS51	18	17	18	17	19	19	14	14	16	18	30	30	33	32	32
1284	IRLS52	26	25	23	23	26	33	23	20	34	29	23	24	28	25	28
1285	IRLS53	11	11	19	13	20	13	9	17	47	37	31	34	35	38	65
1286	IRLS54	21	21	26	25	26	28	27	27	23	28	19	26	26	24	23
1287	IRLS55	0	0	0	0	0	0	0	0	0	0	0	0	0	0	0
1288	IRLS56	0	0	0	0	0	0	0	0	0	0	0	0	0	0	0
1289	ITAS1	16	11	14	12	11	14	14	15	14	9	12	13	13	10	10
1290	ITAS2	11	11	12	11	9	10	14	13	14	12	4	20	22	22	22
1291	ITAS3	16	9	10	9	11	20	22	21	23	19	10	11	13	11	10
1292	ITAS4	19	20	20	20	8	8	8	8	8	27	21	20	14	15	14
1293	ITAS5	46	57	46	52	52	51	56	59	56	53	58	54	57	53	50
1294	ITAS6	70	70	67	61	60	57	54	58	58	41	56	55	53	61	56
1295	ITAS7	41	35	38	37	39	41	40	39	37	36	34	35	35	22	26
1296	ITAS8	55	54	54	58	49	55	57	56	40	35	37	17	18	18	31
1297	ITAS9	4	4	4	24	22	25	24	24	24	4	12	13	5	5	5
1298	ITAS10	141	104	118	113	150	167	175	162	176	143	132	141	118	124	127
1299	ITAS11	82	97	92	93	90	85	84	83	83	74	85	81	72	76	88
1300	ITAS12	37	35	39	36	46	48	48	47	48	50	48	45	46	47	50
1301	ITAS13	40	39	41	39	38	40	39	39	39	40	20	31	30	28	29
1302	ITAS14	49	48	50	48	46	45	45	44	43	104	99	107	116	104	113
1303	ITAS15	103	108	107	108	105	98	115	105	115	63	90	111	102	95	91
1304	ITAS16	44	64	91	42	42	44	51	54	53	38	41	35	52	48	50
1305	ITAS17	55	53	48	51	58	45	40	46	43	44	64	54	32	37	34
1306	ITAS18	63	68	61	62	56	43	40	40	41	56	60	51	57	54	54
1307	ITAS19	57	63	65	59	63	68	63	64	64	62	54	51	49	50	50
1308	ITAS20	45	55	47	53	54	61	54	51	52	69	55	68	35	45	62
1309	ITAS21	38	40	37	38	39	43	37	37	39	45	30	28	33	33	33
1310	ITAS22	35	34	36	34	34	37	31	32	32	31	51	46	34	35	36
1311	ITAS23	12	13	18	19	19	22	17	17	20	15	14	13	29	29	28
1312	ITAS24	107	110	121	118	121	125	135	126	137	110	105	114	117	112	117
1313	ITAS25	13	13	11	13	13	13	13	13	13	16	15	16	16	16	17
1314	ITAS26	46	38	46	36	34	43	43	41	40	27	42	41	43	40	42
1315	ITAS27	61	65	65	67	68	66	63	65	62	59	58	61	59	59	57
1316	ITAS28	32	35	33	32	33	54	34	40	40	71	64	51	66	66	68
1317	ITAS29	70	66	73	73	67	68	69	69	68	57	58	62	63	61	62
1318	ITAS30	47	46	50	49	47	53	54	53	54	48	40	40	45	46	46
1319	ITAS31	43	44	45	44	42	46	50	52	49	51	39	35	31	31	31
1320	ITAS32	21	22	30	30	30	35	32	32	33	48	41	11	13	10	9
1321	ITAS33	50	53	53	53	49	52	52	51	53	49	29	32	35	32	31
1322	ITAS34	44	44	44	46	46	49	45	45	45	48	45	31	42	43	43
1323	ITAS35	18	18	18	18	18	18	18	18	18	20	13	12	16	16	16
1324	ITAS36	13	15	20	31	29	30	30	29	29	28	27	26	27	28	36
1325	ITAS37	30	43	42	42	41	42	42	41	42	32	32	29	30	30	30
1326	ITAS38	22	23	23	25	9	25	9	9	9	25	22	21	26	26	26
1327	ITAS39	43	43	43	45	46	49	48	49	47	32	27	26	29	29	29
1328	ITAS40	23	25	26	28	25	30	29	31	29	27	28	28	28	28	28
1329	ITAS41	19	21	20	22	25	27	26	28	37	24	26	27	27	27	27
1330	ITAS42	12	12	10	11	11	11	11	11	11	11	9	8	10	10	10
1331	ITAS43	17	12	15	16	19	18	18	19	19	22	40	41	25	23	23
1332	ITAS44	23	24	25	26	24	26	25	26	26	28	28	28	30	30	30
1333	ITAS45	22	26	26	28	25	30	29	31	29	28	30	28	29	29	29
1334	ITAS46	23	23	23	26	24	26	25	25	26	18	18	19	20	20	20
1335	ITAS47	27	28	29	30	29	34	33	34	32	30	21	22	21	21	21
1336	ITAS48	31	32	31	30	31	30	32	31	32	32	27	24	25	24	24
1337	ITAS49	22	22	21	25	23	25	24	24	24	27	19	20	28	28	28
1338	ITAS50	45	46	46	45	46	48	48	50	48	48	47	48	49	49	49
1339	ITAS51	41	45	44	43	43	48	44	43	44	42	38	37	39	39	39
1340	ITAS52	11	12	12	12	12	12	12	13	14	18	18	19	28	28	28
1341	ITAS53	48	56	59	64	61	61	61	61	61	65	62	54	62	65	67
1342	ITAS54	36	38	37	37	36	36	37	36	36	38	37	37	39	39	39
1343	ITAS55	0	0	0	0	0	0	0	0	0	0	0	0	0	0	0
1344	ITAS56	0	0	0	0	0	0	0	0	0	0	0	0	0	0	0
1345	JPNS1	13	13	13	14	14	14	14	15	15	15	16	15	15	14	14
1346	JPNS2	15	14	14	13	30	29	23	14	15	15	15	15	15	21	20
1347	JPNS3	4	14	14	14	15	16	16	16	17	15	15	15	15	14	14
1348	JPNS4	93	88	93	97	99	101	85	83	89	78	77	87	89	75	81
1349	JPNS5	59	49	48	46	53	47	45	46	44	43	44	66	48	61	44
1350	JPNS6	32	32	31	33	31	31	30	30	16	17	19	17	17	28	27
1351	JPNS7	38	38	37	37	37	38	34	24	21	21	20	21	20	20	19
1352	JPNS8	39	39	38	38	37	38	37	37	36	36	36	37	37	37	35
1353	JPNS9	18	31	30	31	30	29	29	28	17	17	17	17	17	17	17
1354	JPNS10	89	87	90	83	83	89	91	89	95	89	89	99	94	88	90
1355	JPNS11	62	61	60	61	61	70	62	62	75	61	63	79	48	47	46
1356	JPNS12	25	25	26	27	27	27	27	29	21	29	30	29	29	30	30
1357	JPNS13	30	35	36	31	30	37	29	35	29	29	28	29	29	27	26
1358	JPNS14	40	41	40	40	41	109	111	109	117	42	42	114	107	93	91
1359	JPNS15	156	113	114	115	132	135	126	123	130	115	118	129	128	120	120
1360	JPNS16	36	36	32	35	35	31	30	15	16	17	16	14	15	15	22
1361	JPNS17	71	78	62	62	66	64	61	52	62	57	55	43	44	51	67
1362	JPNS18	37	37	34	37	36	32	31	31	30	32	29	27	28	30	27
1363	JPNS19	32	36	34	36	34	32	31	31	30	32	30	28	28	31	28
1364	JPNS20	40	40	38	39	37	35	37	43	39	31	31	29	32	32	29
1365	JPNS21	15	32	16	16	26	25	27	25	17	29	15	14	15	28	14
1366	JPNS22	27	27	26	27	31	31	30	29	27	28	27	26	26	27	24
1367	JPNS23	0	0	0	0	0	0	0	0	0	0	0	0	0	0	0
1368	JPNS24	91	86	92	95	97	97	102	102	106	98	98	111	113	105	107
1369	JPNS25	18	20	20	9	9	9	9	9	9	10	10	10	10	10	10
1370	JPNS26	9	9	9	9	11	22	22	21	20	21	22	21	21	21	22
1371	JPNS27	63	62	58	56	60	61	61	56	53	52	52	52	51	126	128
1372	JPNS28	36	39	39	39	36	33	33	32	31	31	19	29	31	33	31
1373	JPNS29	48	50	49	50	51	51	51	51	52	47	46	47	47	46	45
1374	JPNS30	39	36	36	34	32	32	33	32	32	33	35	32	32	32	32
1375	JPNS31	33	35	34	34	34	34	34	34	34	34	35	35	35	35	35
1376	JPNS32	23	27	31	31	29	28	30	28	29	31	25	22	23	23	24
1377	JPNS33	14	13	14	14	15	15	16	16	18	16	15	14	14	13	13
1378	JPNS34	31	29	29	29	29	30	30	29	28	30	30	28	28	28	28
1379	JPNS35	10	10	10	10	11	10	11	11	10	11	12	13	13	13	12
1380	JPNS36	40	41	40	40	40	39	39	38	35	38	35	35	35	36	34
1381	JPNS37	14	13	13	14	14	14	14	14	14	13	13	13	13	12	12
1382	JPNS38	15	17	17	17	17	17	17	17	17	17	17	17	17	17	17
1383	JPNS39	19	19	19	20	20	19	19	20	20	20	20	21	21	20	20
1384	JPNS40	20	21	21	21	21	21	21	21	20	21	21	22	20	21	21
1385	JPNS41	27	28	28	28	32	31	31	31	31	32	32	32	32	31	31
1386	JPNS42	21	22	22	22	23	22	24	24	24	26	27	26	26	26	26
1387	JPNS43	0	0	0	0	0	0	0	0	0	0	0	0	0	0	0
1388	JPNS44	16	17	17	17	17	16	16	16	16	18	18	17	17	17	17
1389	JPNS45	0	0	0	0	0	0	0	0	0	0	0	0	0	0	0
1390	JPNS46	0	0	0	0	0	0	0	0	0	0	0	0	0	0	0
1391	JPNS47	17	26	26	24	24	25	25	24	15	15	25	24	24	24	24
1392	JPNS48	17	19	19	19	19	19	19	19	19	19	19	20	19	19	19
1393	JPNS49	22	23	23	23	24	22	23	23	23	24	24	23	23	23	23
1394	JPNS50	16	16	16	16	16	16	15	14	13	14	15	13	13	14	14
1395	JPNS51	55	57	55	56	56	54	54	54	56	55	53	54	55	50	49
1396	JPNS52	21	28	28	27	27	30	29	28	28	30	30	29	29	28	28
1397	JPNS53	41	45	44	43	71	69	69	66	68	72	80	78	76	81	77
1398	JPNS54	49	50	50	52	52	54	54	53	41	40	40	36	36	34	35
1399	JPNS55	13	13	13	13	14	15	15	15	14	18	17	15	15	13	13
1400	JPNS56	0	0	0	0	0	0	0	0	0	0	0	0	0	0	0
1401	KORS1	15	15	15	16	16	14	16	19	19	20	21	21	21	20	21
1402	KORS2	14	15	15	15	14	14	14	17	4	4	4	4	4	4	4
1403	KORS3	11	23	23	24	11	11	11	8	9	8	8	8	8	9	8
1404	KORS4	20	21	22	22	24	23	23	14	16	14	15	13	13	13	13
1405	KORS5	32	25	32	33	29	34	26	31	37	38	51	47	52	56	36
1406	KORS6	31	31	34	30	32	23	25	26	28	27	28	28	29	25	27
1407	KORS7	18	17	17	27	40	40	37	24	23	22	28	20	20	18	20
1408	KORS8	18	25	25	19	18	17	18	20	20	20	23	24	22	21	22
1409	KORS9	22	23	23	23	24	24	21	10	10	9	24	24	23	21	23
1410	KORS10	77	71	80	79	82	86	88	85	93	80	86	90	101	88	98
1411	KORS11	45	46	46	62	58	58	62	64	49	47	52	50	50	49	50
1412	KORS12	23	24	24	25	24	23	23	24	22	17	24	24	23	21	19
1413	KORS13	14	14	14	15	15	14	15	16	16	16	18	18	18	16	18
1414	KORS14	73	67	84	76	80	82	85	25	93	25	28	26	27	25	27
1415	KORS15	118	95	69	130	69	110	114	114	118	100	106	118	117	111	110
1416	KORS16	17	17	17	20	21	23	24	25	24	27	26	13	13	11	25
1417	KORS17	74	64	60	66	63	63	63	64	78	69	96	89	80	72	76
1418	KORS18	31	32	30	33	35	30	29	30	34	17	37	38	38	33	32
1419	KORS19	23	24	21	23	26	24	25	25	29	23	28	28	29	25	26
1420	KORS20	29	29	26	30	34	31	31	33	36	30	34	36	44	38	38
1421	KORS21	39	41	33	36	34	32	25	25	22	31	23	24	24	21	21
1422	KORS22	15	15	18	17	19	18	19	11	13	9	18	18	14	12	12
1423	KORS23	0	0	0	0	0	0	0	0	0	0	0	0	0	0	0
1424	KORS24	77	71	79	81	82	83	86	79	85	76	76	85	87	84	108
1425	KORS25	68	62	69	71	73	75	78	78	84	12	19	20	19	15	15
1426	KORS26	14	15	15	15	15	15	22	17	28	18	28	34	34	33	35
1427	KORS27	39	41	40	43	40	40	38	41	43	36	39	44	41	36	37
1428	KORS28	16	16	16	16	22	22	15	22	24	16	16	11	15	13	13
1429	KORS29	33	34	34	34	34	34	36	41	41	40	40	41	40	37	39
1430	KORS30	41	36	36	36	35	36	43	43	41	43	43	43	44	41	42
1431	KORS31	19	19	21	22	25	24	28	32	32	27	31	28	32	31	30
1432	KORS32	14	12	14	16	15	16	15	12	13	24	24	24	25	25	24
1433	KORS33	12	12	12	15	15	15	19	20	20	13	19	19	23	21	21
1434	KORS34	30	31	31	32	32	32	34	35	41	41	38	37	40	35	36
1435	KORS35	25	25	15	15	15	15	15	17	15	16	25	16	16	17	20
1436	KORS36	17	18	18	18	18	18	25	21	19	19	23	22	22	23	24
1437	KORS37	21	22	22	22	23	23	21	22	22	24	18	18	18	18	18
1438	KORS38	19	19	22	21	21	21	24	25	22	23	23	26	23	23	24
1439	KORS39	25	25	25	25	24	24	30	26	22	26	25	26	25	25	25
1440	KORS40	32	33	31	31	32	31	28	30	24	22	16	15	15	13	14
1441	KORS41	21	22	25	22	22	22	32	37	37	36	37	36	38	38	40
1442	KORS42	19	19	19	19	19	19	16	22	20	21	20	20	22	21	23
1443	KORS43	19	19	19	19	19	19	20	23	23	24	25	23	26	21	22
1444	KORS44	24	24	25	24	23	23	22	22	23	24	22	22	23	24	25
1445	KORS45	7	6	14	14	15	14	16	11	23	22	16	16	17	18	18
1446	KORS46	28	29	27	27	28	27	27	30	29	34	40	31	37	38	40
1447	KORS47	28	33	32	32	32	31	27	28	28	23	22	34	34	25	28
1448	KORS48	7	6	6	6	6	6	7	9	9	9	6	6	6	6	6
1449	KORS49	15	14	14	14	14	14	14	23	25	24	17	21	17	17	18
1450	KORS50	28	29	29	29	29	29	28	42	41	37	36	36	36	35	38
1451	KORS51	19	21	22	23	23	23	32	35	38	35	35	34	36	36	38
1452	KORS52	39	39	39	39	39	39	38	37	34	36	27	26	26	30	24
1453	KORS53	33	34	33	33	33	33	33	33	24	33	24	19	24	25	34
1454	KORS54	31	32	32	34	36	35	39	38	46	47	47	48	50	49	51
1455	KORS55	0	0	0	0	0	0	0	0	0	0	0	0	0	0	0
1456	KORS56	0	0	0	0	0	0	0	0	0	0	0	0	0	0	0
1457	LTUS1	33	39	30	30	32	34	30	30	34	38	34	33	51	46	29
1458	LTUS2	11	10	10	9	13	11	13	10	13	11	11	13	29	25	12
1459	LTUS3	10	10	11	9	10	11	11	12	15	14	12	11	13	12	11
1460	LTUS4	12	10	10	10	10	10	53	10	9	9	9	9	9	35	9
1461	LTUS5	38	46	47	50	32	32	37	34	41	44	36	58	42	51	47
1462	LTUS6	44	50	27	37	31	36	30	30	27	28	27	26	23	13	12
1463	LTUS7	39	38	36	37	39	35	72	71	34	24	23	32	13	14	9
1464	LTUS8	19	18	16	18	16	16	15	13	12	13	14	20	19	20	19
1465	LTUS9	23	11	9	17	15	15	17	12	15	16	27	28	27	30	22
1466	LTUS10	58	62	52	56	73	74	75	65	81	57	58	59	57	45	103
1467	LTUS11	55	36	34	36	46	47	55	56	84	34	57	57	53	46	29
1468	LTUS12	13	14	12	13	13	14	14	14	12	14	14	14	13	12	12
1469	LTUS13	8	57	51	58	56	51	48	17	30	19	9	9	7	34	31
1470	LTUS14	24	26	25	27	26	27	26	25	15	15	15	15	15	14	13
1471	LTUS15	8	8	8	8	9	9	8	9	7	7	6	6	8	8	7
1472	LTUS16	23	21	20	19	20	17	17	20	19	15	15	47	39	16	40
1473	LTUS17	27	47	26	27	29	35	32	8	8	22	33	13	12	16	15
1474	LTUS18	17	18	18	17	19	15	15	10	16	11	12	12	12	13	11
1475	LTUS19	10	22	9	8	8	19	20	20	10	20	47	19	17	28	17
1476	LTUS20	17	16	15	15	15	16	16	15	14	14	15	15	16	40	14
1477	LTUS21	18	23	14	14	17	14	13	13	10	9	8	7	11	8	4
1478	LTUS22	22	21	22	20	21	22	24	22	21	23	21	22	19	19	19
1479	LTUS23	14	11	11	11	12	11	11	9	10	9	10	8	13	8	8
1480	LTUS24	51	56	56	50	61	61	64	59	65	52	49	49	49	43	96
1481	LTUS25	19	21	22	19	16	16	14	11	8	10	13	9	7	9	8
1482	LTUS26	20	18	18	17	15	17	13	15	15	13	15	15	15	16	15
1483	LTUS27	43	42	42	39	48	46	53	50	52	40	41	39	38	38	43
1484	LTUS28	22	20	19	20	19	21	19	19	18	19	18	18	20	19	17
1485	LTUS29	44	45	41	44	42	40	41	42	36	37	39	40	41	41	40
1486	LTUS30	44	45	43	44	42	44	43	42	33	39	43	38	40	35	25
1487	LTUS31	30	29	31	28	30	28	33	35	35	33	33	33	51	56	35
1488	LTUS32	14	11	11	10	14	12	13	11	13	12	12	13	29	25	12
1489	LTUS33	20	18	18	16	19	18	20	11	20	12	12	11	13	12	19
1490	LTUS34	33	30	31	31	28	30	36	36	37	33	33	32	38	32	29
1491	LTUS35	11	12	12	13	13	14	13	15	13	13	13	11	15	15	15
1492	LTUS36	16	17	14	15	16	17	16	16	13	15	15	16	14	14	14
1493	LTUS37	22	22	17	21	20	21	22	20	18	21	21	21	22	21	21
1494	LTUS38	16	18	16	17	15	16	16	16	14	16	16	16	15	14	14
1495	LTUS39	22	23	23	22	22	18	16	18	15	21	18	16	16	15	15
1496	LTUS40	9	9	10	7	8	15	15	17	19	15	16	16	18	17	19
1497	LTUS41	26	26	33	36	32	33	26	21	26	29	27	27	29	29	27
1498	LTUS42	4	5	5	12	11	10	11	4	4	4	5	3	12	11	11
1499	LTUS43	6	6	6	8	8	6	6	8	8	8	8	6	8	8	7
1500	LTUS44	28	27	28	27	27	28	32	28	37	35	34	36	34	37	31
1501	LTUS45	28	29	26	27	30	31	28	31	27	25	21	21	26	20	25
1502	LTUS46	11	12	9	8	10	9	8	9	10	9	6	7	9	8	9
1503	LTUS47	11	12	9	21	10	9	8	9	10	9	13	7	9	8	9
1504	LTUS48	22	19	17	19	19	20	20	14	16	20	20	20	20	16	16
1505	LTUS49	13	17	10	14	5	5	12	7	6	9	11	13	13	15	15
1506	LTUS50	30	29	23	29	27	29	30	31	25	28	28	26	27	27	27
1507	LTUS51	42	40	39	35	38	39	37	35	36	32	35	34	31	33	33
1508	LTUS52	11	18	15	14	17	16	16	15	18	12	11	10	16	15	16
1509	LTUS53	34	25	31	33	24	26	26	25	24	27	26	26	22	20	22
1510	LTUS54	29	31	30	29	30	30	26	25	25	25	25	24	26	26	25
1511	LTUS55	0	0	0	0	0	0	0	0	0	0	0	0	0	0	0
1512	LTUS56	0	0	0	0	0	0	0	0	0	0	0	0	0	0	0
1513	LUXS1	5	5	8	9	8	7	41	38	36	5	7	8	6	8	8
1514	LUXS2	5	4	5	4	4	4	5	5	5	6	10	7	8	6	5
1515	LUXS3	0	0	0	0	0	0	0	0	0	0	0	0	0	0	0
1516	LUXS4	7	6	6	5	5	8	5	8	5	9	5	8	5	5	24
1517	LUXS5	22	20	33	21	8	24	24	23	19	22	6	7	16	9	8
1518	LUXS6	41	42	55	42	39	37	38	36	34	14	36	32	34	41	43
1519	LUXS7	44	7	8	45	42	37	38	6	34	12	39	7	38	44	43
1520	LUXS8	48	54	31	29	15	16	17	17	15	17	21	30	33	41	43
1521	LUXS9	8	16	31	15	23	25	18	18	16	18	22	4	4	4	43
1522	LUXS10	0	0	0	0	0	0	0	0	0	0	0	0	0	0	0
1523	LUXS11	42	43	40	43	40	46	38	36	14	41	34	29	32	40	42
1524	LUXS12	43	59	26	27	8	7	12	45	12	12	12	10	34	42	43
1525	LUXS13	43	56	56	56	40	37	40	38	36	37	36	30	33	41	43
1526	LUXS14	28	23	38	21	24	26	24	20	17	23	23	21	14	14	10
1527	LUXS15	18	41	45	28	20	40	41	34	38	31	28	36	29	26	26
1528	LUXS16	15	30	43	30	23	24	43	18	36	31	35	37	30	27	26
1529	LUXS17	6	37	8	14	20	12	15	15	12	19	10	10	27	14	26
1530	LUXS18	10	24	19	15	9	10	25	18	15	20	22	18	20	20	21
1531	LUXS19	8	21	22	20	6	22	24	25	24	25	25	23	21	25	25
1532	LUXS20	21	23	24	23	3	22	29	15	13	19	25	11	28	27	30
1533	LUXS21	11	9	12	7	12	9	8	10	13	10	8	7	9	8	16
1534	LUXS22	8	15	18	14	8	9	9	6	14	8	6	4	4	41	43
1535	LUXS23	12	10	13	7	14	10	20	11	13	10	9	8	10	9	17
1536	LUXS24	10	9	14	14	13	12	59	12	12	17	12	18	13	19	34
1537	LUXS25	8	7	9	8	9	7	9	9	6	13	11	12	9	9	8
1538	LUXS26	9	10	11	8	7	20	7	34	12	13	16	12	11	7	8
1539	LUXS27	39	38	48	45	39	47	51	56	52	54	49	59	42	48	47
1540	LUXS28	22	14	19	18	17	15	16	16	14	13	10	11	12	11	12
1541	LUXS29	33	42	47	41	35	37	45	62	39	43	37	29	33	38	40
1542	LUXS30	21	19	23	21	20	26	26	31	29	29	46	54	37	58	81
1543	LUXS31	12	9	25	21	23	18	22	19	14	21	24	21	19	19	18
1544	LUXS32	11	12	12	10	11	14	11	10	14	13	16	14	12	11	10
1545	LUXS33	10	7	10	9	10	14	11	10	14	12	15	14	12	11	10
1546	LUXS34	21	22	25	24	24	30	22	39	29	34	70	30	26	25	44
1547	LUXS35	12	12	25	16	14	13	13	17	11	18	11	9	9	34	36
1548	LUXS36	30	28	33	30	23	15	22	19	15	19	14	15	15	14	16
1549	LUXS37	15	16	19	19	20	21	5	14	5	5	18	22	13	38	10
1550	LUXS38	15	11	13	11	8	10	7	14	10	11	10	9	8	5	6
1551	LUXS39	14	11	27	11	11	10	10	14	18	21	25	8	8	13	14
1552	LUXS40	16	14	37	15	32	26	35	31	24	42	25	38	32	53	87
1553	LUXS41	79	68	75	66	72	90	80	86	73	73	67	58	57	51	53
1554	LUXS42	10	4	9	10	10	7	9	11	16	4	4	8	4	4	5
1555	LUXS43	14	12	18	34	32	21	28	34	26	21	31	18	18	15	16
1556	LUXS44	23	22	28	26	25	22	33	34	39	29	29	32	28	23	29
1557	LUXS45	15	18	21	19	18	19	25	25	23	21	35	25	31	31	24
1558	LUXS46	17	16	24	21	19	7	7	10	11	11	12	11	10	34	10
1559	LUXS47	12	12	16	16	20	18	12	29	11	34	36	32	15	13	28
1560	LUXS48	5	5	9	10	8	9	14	15	10	11	10	9	12	17	17
1561	LUXS49	15	11	12	29	17	7	7	10	11	11	12	10	9	35	10
1562	LUXS50	14	13	17	17	19	21	36	32	37	50	38	56	50	57	54
1563	LUXS51	19	7	13	16	13	14	22	15	20	15	20	21	19	18	10
1564	LUXS52	10	10	21	28	31	19	36	38	12	13	16	19	13	18	18
1565	LUXS53	16	15	16	17	24	24	18	35	16	16	19	23	17	22	20
1566	LUXS54	15	16	19	22	18	14	17	44	22	23	10	19	20	15	16
1567	LUXS55	0	0	0	0	0	0	0	0	0	0	0	0	0	0	0
1568	LUXS56	0	0	0	0	0	0	0	0	0	0	0	0	0	0	0
1569	LVAS1	44	44	44	38	57	48	57	47	63	41	44	48	62	41	39
1570	LVAS2	18	18	17	16	15	18	17	17	21	13	22	21	21	20	16
1571	LVAS3	34	18	17	13	33	28	26	31	23	19	25	23	22	24	21
1572	LVAS4	18	18	17	16	15	15	15	16	14	13	15	13	16	14	11
1573	LVAS5	43	40	40	41	42	57	39	41	45	45	52	53	56	56	47
1574	LVAS6	43	45	44	41	22	25	23	21	23	19	25	23	22	23	21
1575	LVAS7	39	37	37	38	39	38	36	38	40	24	41	38	38	43	34
1576	LVAS8	28	20	24	10	10	10	12	19	19	32	34	14	13	17	10
1577	LVAS9	22	22	22	20	23	27	25	25	26	22	29	31	29	30	25
1578	LVAS10	15	15	14	13	12	11	11	12	10	9	11	11	12	10	7
1579	LVAS11	3	3	4	5	5	6	7	5	5	6	6	6	5	5	5
1580	LVAS12	22	22	22	19	22	25	23	22	23	23	26	28	22	23	21
1581	LVAS13	7	8	10	15	39	36	19	20	31	56	33	35	9	38	8
1582	LVAS14	25	24	24	23	23	36	34	34	38	17	40	37	39	38	29
1583	LVAS15	46	58	59	56	57	57	32	42	39	31	51	62	45	51	46
1584	LVAS16	19	29	33	32	29	25	33	17	17	17	22	35	23	25	24
1585	LVAS17	22	22	22	20	23	25	24	21	23	19	25	23	22	23	21
1586	LVAS18	26	21	22	22	24	25	23	21	23	19	25	23	22	23	21
1587	LVAS19	39	46	52	33	29	25	33	17	33	18	42	53	40	44	22
1588	LVAS20	17	18	16	15	14	13	13	14	12	11	16	13	16	12	9
1589	LVAS21	23	7	7	8	8	8	8	7	9	7	9	8	22	5	6
1590	LVAS22	6	6	6	6	6	6	6	7	8	8	9	9	9	9	8
1591	LVAS23	10	12	13	12	21	32	25	29	22	24	25	22	23	21	20
1592	LVAS24	45	53	50	51	60	63	69	65	75	60	63	60	61	52	50
1593	LVAS25	14	14	14	14	14	14	14	13	17	17	17	17	17	15	14
1594	LVAS26	21	21	21	18	21	27	25	26	28	11	33	32	23	28	25
1595	LVAS27	38	45	47	42	53	53	64	69	73	61	52	59	64	62	48
1596	LVAS28	11	15	14	16	13	15	16	17	18	20	18	18	16	17	16
1597	LVAS29	44	43	42	41	43	43	42	43	45	39	45	41	41	43	40
1598	LVAS30	47	44	44	41	39	37	38	25	36	38	36	27	34	25	24
1599	LVAS31	61	63	52	56	59	56	57	53	59	57	61	64	70	46	57
1600	LVAS32	14	17	18	18	19	20	20	20	20	19	13	9	11	10	9
1601	LVAS33	9	9	10	9	9	9	8	8	12	15	33	16	14	9	12
1602	LVAS34	21	21	20	18	17	16	15	16	26	29	28	32	36	26	24
1603	LVAS35	19	19	17	18	18	17	17	29	28	29	18	29	28	28	18
1604	LVAS36	11	6	6	6	6	17	19	18	34	31	35	35	33	37	33
1605	LVAS37	23	26	23	21	25	27	6	6	6	9	6	6	6	7	7
1606	LVAS38	20	22	18	19	22	18	19	20	21	21	19	21	18	19	18
1607	LVAS39	32	29	28	25	28	31	29	27	34	33	34	41	34	34	33
1608	LVAS40	14	15	11	10	13	14	16	17	19	19	17	20	20	20	19
1609	LVAS41	21	17	16	21	19	20	21	22	22	21	20	22	18	17	31
1610	LVAS42	30	29	27	25	25	24	24	23	34	17	34	35	34	35	32
1611	LVAS43	13	13	11	9	7	5	17	17	18	18	17	19	19	19	18
1612	LVAS44	34	34	34	23	24	38	38	28	30	30	43	30	31	32	30
1613	LVAS45	22	23	22	14	11	12	15	16	17	22	21	21	18	16	15
1614	LVAS46	5	5	5	5	5	5	5	4	6	6	6	6	5	5	6
1615	LVAS47	14	14	14	14	14	12	12	13	17	17	17	17	17	15	14
1616	LVAS48	25	25	25	22	26	28	26	25	27	24	29	27	26	27	23
1617	LVAS49	7	7	6	15	16	17	12	12	13	15	12	12	12	12	11
1618	LVAS50	23	36	35	37	38	35	39	38	40	34	38	42	44	39	34
1619	LVAS51	32	38	33	33	32	31	32	33	36	37	36	36	34	34	33
1620	LVAS52	29	29	18	22	23	18	19	15	17	19	17	17	17	15	14
1621	LVAS53	25	26	26	42	42	41	38	36	39	40	41	42	23	23	35
1622	LVAS54	23	18	17	18	24	22	19	22	23	19	18	20	21	22	21
1623	LVAS55	0	0	0	0	0	0	0	0	0	0	0	0	0	0	0
1624	LVAS56	0	0	0	0	0	0	0	0	0	0	0	0	0	0	0
1625	MEXS1	16	15	15	16	16	16	16	16	16	16	16	16	17	16	16
1626	MEXS2	9	8	9	9	7	6	6	8	7	7	7	7	8	9	8
1627	MEXS3	6	6	6	6	6	6	13	14	15	6	6	16	15	15	15
1628	MEXS4	43	42	42	44	40	40	40	44	43	40	42	46	47	48	47
1629	MEXS5	49	49	50	51	49	48	48	49	50	51	52	51	51	50	51
1630	MEXS6	47	46	48	51	45	47	48	47	46	46	48	48	49	48	47
1631	MEXS7	14	13	15	15	13	14	14	14	14	15	17	19	20	22	21
1632	MEXS8	16	14	14	14	13	12	14	13	12	13	13	12	12	27	26
1633	MEXS9	7	7	7	38	7	7	7	7	7	8	8	7	7	7	7
1634	MEXS10	12	10	9	9	10	20	21	23	23	19	20	23	25	27	24
1635	MEXS11	41	38	37	39	39	39	39	41	38	39	41	42	41	45	43
1636	MEXS12	39	39	40	42	38	38	38	38	38	38	38	39	40	38	38
1637	MEXS13	15	14	16	15	12	13	13	13	13	15	16	35	32	34	32
1638	MEXS14	43	39	42	44	40	40	42	44	43	40	43	44	44	46	45
1639	MEXS15	34	24	24	25	32	33	33	34	33	32	33	32	34	34	34
1640	MEXS16	19	8	39	40	8	9	8	9	10	11	9	8	8	29	29
1641	MEXS17	33	30	35	38	30	53	47	69	68	50	55	48	48	43	71
1642	MEXS18	29	26	26	56	23	23	23	14	23	26	26	11	12	12	12
1643	MEXS19	9	9	17	17	10	18	10	15	16	17	26	27	27	27	26
1644	MEXS20	34	36	34	33	32	29	31	31	31	27	28	29	31	33	32
1645	MEXS21	22	24	9	9	9	9	9	18	10	24	10	13	13	14	16
1646	MEXS22	64	59	58	58	55	55	55	46	46	57	58	45	47	47	46
1647	MEXS23	33	33	34	36	32	32	32	33	32	32	32	32	32	32	32
1648	MEXS24	18	18	20	21	21	21	23	23	25	22	24	25	29	30	23
1649	MEXS25	9	9	9	9	9	9	9	9	9	9	9	9	10	8	8
1650	MEXS26	32	33	34	36	32	32	31	33	32	32	32	32	32	31	31
1651	MEXS27	48	51	51	60	56	57	51	58	62	58	65	55	61	49	48
1652	MEXS28	34	34	35	37	33	33	33	34	33	33	33	33	33	33	33
1653	MEXS29	45	44	45	46	43	44	44	44	44	44	45	45	44	46	46
1654	MEXS30	44	43	44	44	41	42	43	43	43	41	44	45	44	44	46
1655	MEXS31	53	53	54	55	51	56	58	54	52	51	52	55	42	60	58
1656	MEXS32	33	34	35	37	33	33	32	34	33	32	32	32	34	33	33
1657	MEXS33	35	36	37	39	8	10	12	13	14	12	13	14	16	16	17
1658	MEXS34	32	33	34	36	33	33	32	34	33	33	33	33	33	32	32
1659	MEXS35	32	33	34	36	32	32	31	33	32	32	32	32	32	31	31
1660	MEXS36	37	37	38	40	36	36	36	37	36	36	36	36	36	36	36
1661	MEXS37	32	33	34	36	32	32	31	33	32	32	32	32	32	31	31
1662	MEXS38	32	33	34	36	32	32	31	33	32	32	32	32	32	31	31
1663	MEXS39	53	49	49	49	45	45	45	45	44	46	46	50	51	52	51
1664	MEXS40	32	33	34	36	32	32	31	33	32	32	32	32	32	31	31
1665	MEXS41	35	35	36	39	34	34	34	35	35	35	36	36	38	38	38
1666	MEXS42	9	10	9	9	9	9	8	15	8	10	9	10	9	10	11
1667	MEXS43	33	34	35	37	33	33	32	34	33	33	33	33	33	32	32
1668	MEXS44	0	0	0	0	0	0	0	0	0	0	0	0	0	0	0
1669	MEXS45	32	33	34	36	32	32	31	33	32	32	32	32	32	31	31
1670	MEXS46	33	33	34	36	32	32	32	33	32	32	32	32	32	32	32
1671	MEXS47	33	33	34	36	32	32	32	33	32	32	32	32	32	31	31
1672	MEXS48	0	0	0	0	0	0	0	0	0	0	0	0	0	0	0
1673	MEXS49	33	34	35	37	33	33	32	33	33	33	32	32	32	31	31
1674	MEXS50	40	39	40	41	38	38	38	38	38	38	37	42	41	41	41
1675	MEXS51	35	35	36	40	38	38	39	39	40	41	45	47	46	46	46
1676	MEXS52	33	33	36	38	34	34	34	35	34	34	34	34	34	34	34
1677	MEXS53	37	37	38	40	36	36	36	36	37	36	39	39	40	42	41
1678	MEXS54	32	33	34	36	32	32	31	33	32	32	32	32	32	31	31
1679	MEXS55	0	0	0	0	0	0	0	0	0	0	0	0	0	0	0
1680	MEXS56	5	5	5	5	5	5	5	5	5	6	5	5	6	6	6
1681	MLTS1	7	11	11	11	7	7	7	7	7	6	6	6	6	7	7
1682	MLTS2	0	0	0	0	0	0	0	0	0	0	0	0	0	0	0
1683	MLTS3	5	5	5	6	5	5	5	4	5	4	10	4	4	4	4
1684	MLTS4	43	45	44	38	37	30	15	19	18	11	12	11	11	10	11
1685	MLTS5	18	18	19	21	19	23	26	17	19	24	17	15	14	14	15
1686	MLTS6	19	18	18	19	17	19	13	11	13	18	14	12	10	10	10
1687	MLTS7	10	11	11	11	11	11	10	9	9	9	9	8	9	10	11
1688	MLTS8	5	4	6	6	6	6	6	6	7	6	6	6	6	6	7
1689	MLTS9	20	16	17	37	18	17	15	17	19	15	14	17	14	16	22
1690	MLTS10	12	12	12	12	9	11	15	13	15	27	14	24	4	24	5
1691	MLTS11	38	42	31	40	28	36	27	17	21	13	13	11	11	22	8
1692	MLTS12	24	16	14	28	14	6	7	6	15	17	16	14	22	35	15
1693	MLTS13	15	19	19	19	19	19	9	9	9	14	12	12	13	23	9
1694	MLTS14	10	8	9	8	8	9	9	8	9	10	10	9	7	8	8
1695	MLTS15	8	7	6	6	5	12	13	11	13	13	14	12	10	10	10
1696	MLTS16	11	12	21	20	20	21	18	17	19	16	22	20	22	21	24
1697	MLTS17	22	28	14	14	11	11	11	12	36	12	14	13	11	11	33
1698	MLTS18	22	36	23	24	21	19	18	19	37	13	14	13	12	19	33
1699	MLTS19	48	46	34	47	43	27	25	26	46	23	21	20	19	19	42
1700	MLTS20	23	28	15	14	12	12	12	13	37	13	14	13	12	12	41
1701	MLTS21	24	37	16	16	13	13	13	14	38	14	15	14	13	20	42
1702	MLTS22	50	26	39	34	34	37	18	13	19	9	20	8	11	13	12
1703	MLTS23	8	10	10	11	9	20	19	8	25	16	24	12	12	12	15
1704	MLTS24	32	40	27	30	26	30	29	27	56	50	29	27	26	29	50
1705	MLTS25	43	46	43	37	37	30	14	18	17	10	9	9	10	9	10
1706	MLTS26	21	20	20	25	23	22	16	13	10	10	9	10	10	12	10
1707	MLTS27	20	31	33	46	42	31	26	26	31	32	27	27	24	22	28
1708	MLTS28	20	20	18	25	24	28	17	15	18	25	17	17	16	17	16
1709	MLTS29	26	29	28	34	32	31	31	23	19	23	25	21	25	26	26
1710	MLTS30	59	56	48	46	47	34	27	27	27	33	32	30	23	24	29
1711	MLTS31	8	17	14	13	13	7	17	9	18	32	23	9	8	31	11
1712	MLTS32	9	11	7	7	7	7	7	10	9	12	11	9	8	10	9
1713	MLTS33	19	19	17	16	9	10	19	11	20	22	20	18	10	16	17
1714	MLTS34	28	39	35	41	32	33	33	36	34	24	24	23	23	23	26
1715	MLTS35	12	15	7	5	6	7	10	26	46	22	14	22	12	10	49
1716	MLTS36	32	33	31	37	35	35	26	24	25	25	26	24	24	24	25
1717	MLTS37	42	50	50	11	11	11	14	29	14	7	7	11	15	13	15
1718	MLTS38	41	44	42	37	36	30	14	18	36	10	10	10	11	9	10
1719	MLTS39	40	19	30	26	23	30	18	15	40	16	17	17	16	16	43
1720	MLTS40	26	33	20	17	15	16	17	17	38	14	15	14	15	14	41
1721	MLTS41	94	45	82	43	44	49	41	45	52	72	51	49	48	47	39
1722	MLTS42	37	25	21	37	37	23	9	20	8	7	8	24	19	23	19
1723	MLTS43	0	0	0	0	23	19	13	17	21	11	21	20	15	13	16
1724	MLTS44	19	13	11	12	13	12	12	11	12	12	11	12	12	12	12
1725	MLTS45	18	18	18	25	24	21	17	17	21	22	19	20	14	18	16
1726	MLTS46	21	8	14	25	24	22	21	8	9	10	20	13	12	12	12
1727	MLTS47	0	28	15	15	12	0	12	13	37	13	14	13	13	12	34
1728	MLTS48	20	20	17	24	22	19	19	11	12	21	17	12	11	12	12
1729	MLTS49	7	18	18	25	28	7	12	10	12	13	17	19	16	18	18
1730	MLTS50	21	19	17	26	22	20	13	11	11	12	13	12	10	17	16
1731	MLTS51	29	28	26	29	29	26	30	28	26	26	25	25	19	21	19
1732	MLTS52	10	12	11	30	14	18	18	16	18	19	19	17	16	16	16
1733	MLTS53	22	21	22	28	27	22	18	17	19	19	23	20	19	20	19
1734	MLTS54	26	31	31	35	33	34	39	52	32	40	62	55	51	38	49
1735	MLTS55	0	0	0	0	19	14	14	17	15	21	21	21	16	11	16
1736	MLTS56	0	0	0	0	0	0	0	0	0	0	0	0	0	0	0
1737	NLDS1	22	39	40	38	39	37	35	36	36	35	14	15	16	18	21
1738	NLDS2	7	7	7	7	7	7	6	6	6	6	8	14	8	9	19
1739	NLDS3	32	25	33	9	28	26	26	27	25	25	24	23	23	12	10
1740	NLDS4	20	94	93	80	84	86	85	21	120	19	19	14	17	15	15
1741	NLDS5	77	66	65	66	67	63	57	55	52	44	54	59	68	54	60
1742	NLDS6	31	27	29	28	30	27	27	28	26	26	25	24	24	40	45
1743	NLDS7	28	25	27	26	28	26	26	27	25	25	24	23	23	21	25
1744	NLDS8	43	48	42	42	49	42	42	44	41	41	44	38	37	35	40
1745	NLDS9	41	38	42	41	42	41	42	43	39	41	37	30	22	4	5
1746	NLDS10	42	110	93	89	137	146	133	149	137	117	116	127	117	90	131
1747	NLDS11	111	120	169	158	100	161	159	94	133	95	90	95	92	112	128
1748	NLDS12	29	27	30	29	31	28	28	29	26	27	37	18	49	22	11
1749	NLDS13	68	66	66	68	67	61	62	61	57	59	37	32	34	43	45
1750	NLDS14	45	42	94	96	29	27	98	40	118	26	24	23	23	21	25
1751	NLDS15	49	104	110	96	146	102	100	87	134	122	123	107	107	52	78
1752	NLDS16	66	94	48	45	71	74	90	94	100	66	65	80	69	71	71
1753	NLDS17	51	53	47	51	51	50	49	52	52	108	114	129	80	82	71
1754	NLDS18	43	40	28	27	29	27	27	28	26	25	26	25	24	40	44
1755	NLDS19	51	48	51	48	50	50	51	53	51	49	63	45	43	63	78
1756	NLDS20	38	53	55	35	54	56	52	36	53	50	31	34	32	33	35
1757	NLDS21	34	29	30	29	31	28	28	29	28	27	27	27	27	25	45
1758	NLDS22	29	25	27	26	28	26	26	27	26	26	26	27	29	23	28
1759	NLDS23	33	29	31	29	30	28	27	28	27	40	33	33	34	24	27
1760	NLDS24	21	99	107	103	99	108	109	139	139	122	128	111	129	19	17
1761	NLDS25	24	24	20	21	21	21	22	23	24	22	21	15	15	17	19
1762	NLDS26	26	24	40	42	44	45	44	45	45	8	7	13	14	38	38
1763	NLDS27	89	95	84	70	72	58	62	74	69	76	75	69	51	57	54
1764	NLDS28	60	57	55	53	55	55	55	56	54	12	19	19	19	23	24
1765	NLDS29	107	102	92	92	93	86	83	91	89	65	63	63	70	99	66
1766	NLDS30	31	28	28	28	27	28	25	27	26	27	23	20	21	21	21
1767	NLDS31	44	42	52	56	55	54	51	63	64	49	36	36	37	28	43
1768	NLDS32	35	38	19	17	13	7	7	7	15	6	22	24	44	12	38
1769	NLDS33	28	21	27	12	19	16	19	16	15	6	40	29	37	19	19
1770	NLDS34	32	32	30	30	31	30	30	31	32	36	23	23	23	25	25
1771	NLDS35	25	25	20	22	21	21	22	24	25	27	19	18	23	8	22
1772	NLDS36	18	17	21	21	17	22	20	21	34	21	18	18	18	24	23
1773	NLDS37	31	28	22	24	23	27	24	26	29	30	25	17	20	10	10
1774	NLDS38	7	6	7	6	6	6	6	6	6	7	7	7	8	9	9
1775	NLDS39	28	28	44	43	45	24	25	26	27	44	51	57	52	31	62
1776	NLDS40	30	30	27	27	27	26	27	28	31	28	43	42	30	35	59
1777	NLDS41	63	62	51	35	34	36	35	43	49	33	23	23	28	37	36
1778	NLDS42	21	21	22	22	22	21	20	21	21	8	8	8	9	11	7
1779	NLDS43	26	26	23	24	24	23	24	23	24	7	7	7	8	10	6
1780	NLDS44	21	20	21	21	21	20	20	21	20	35	38	39	20	29	35
1781	NLDS45	43	45	44	44	45	30	30	32	32	89	94	101	111	104	110
1782	NLDS46	5	5	5	4	5	5	5	5	4	5	8	8	7	12	10
1783	NLDS47	7	10	11	11	10	10	10	10	10	18	16	15	19	16	17
1784	NLDS48	21	20	21	19	19	18	18	18	18	16	19	16	20	11	21
1785	NLDS49	61	64	58	54	59	46	21	22	23	30	30	32	19	37	16
1786	NLDS50	35	39	48	42	41	40	43	49	48	31	50	49	40	56	55
1787	NLDS51	39	41	45	44	42	46	42	44	46	46	42	42	48	43	46
1788	NLDS52	11	11	12	12	12	12	11	11	11	23	20	21	19	29	28
1789	NLDS53	56	48	45	48	49	46	45	47	61	62	50	54	51	51	57
1790	NLDS54	39	37	35	39	39	38	34	37	36	37	49	49	51	35	46
1791	NLDS55	0	0	0	0	0	0	0	0	0	0	0	0	0	0	0
1792	NLDS56	0	0	0	0	0	0	0	0	0	0	0	0	0	0	0
1793	NORS1	7	7	7	7	7	7	7	7	7	7	9	8	7	6	6
1794	NORS2	16	16	16	15	16	17	10	10	10	5	5	5	5	5	5
1795	NORS3	8	8	8	7	7	8	8	8	8	7	7	8	7	7	7
1796	NORS4	82	77	79	70	68	75	76	75	71	70	66	70	71	68	62
1797	NORS5	53	55	54	53	50	59	60	59	54	44	39	45	49	48	50
1798	NORS6	32	33	32	32	31	31	31	30	29	27	25	24	24	23	24
1799	NORS7	40	40	40	40	38	39	31	38	30	27	26	25	25	23	24
1800	NORS8	63	50	40	40	40	61	62	61	56	32	32	31	31	31	31
1801	NORS9	16	50	47	45	12	37	37	34	34	31	10	28	29	37	37
1802	NORS10	69	67	70	53	57	64	58	66	120	25	23	92	96	95	25
1803	NORS11	65	66	62	53	51	59	56	63	50	31	83	81	28	29	23
1804	NORS12	54	60	30	22	23	29	29	29	24	24	21	26	28	29	24
1805	NORS13	32	31	30	30	29	31	32	31	31	28	7	9	26	25	23
1806	NORS14	31	31	55	47	46	51	51	50	23	24	22	27	27	28	23
1807	NORS15	69	78	82	82	76	89	79	53	75	66	42	44	44	39	41
1808	NORS16	34	34	38	33	32	38	32	37	31	32	38	32	50	35	33
1809	NORS17	36	37	36	32	31	32	32	33	34	27	30	24	25	24	25
1810	NORS18	34	34	33	33	32	34	33	33	29	28	26	28	23	22	23
1811	NORS19	38	39	43	38	36	38	43	64	59	75	72	51	50	76	56
1812	NORS20	12	11	11	11	11	12	34	35	33	29	29	10	33	25	26
1813	NORS21	39	43	43	56	52	57	55	52	49	60	49	58	33	34	28
1814	NORS22	38	31	35	35	29	34	30	29	29	26	24	23	23	22	23
1815	NORS23	33	32	36	30	29	30	31	29	29	26	6	23	24	23	24
1816	NORS24	31	27	26	25	25	26	27	27	27	27	27	28	26	24	24
1817	NORS25	6	6	7	7	7	7	8	8	8	7	6	6	6	5	5
1818	NORS26	40	41	41	41	40	41	44	27	27	28	41	23	23	22	22
1819	NORS27	61	60	61	63	76	85	92	94	82	73	68	79	69	90	82
1820	NORS28	44	40	44	43	37	39	41	40	39	41	25	28	24	26	50
1821	NORS29	49	48	47	47	48	47	49	48	50	44	44	44	45	45	45
1822	NORS30	34	34	38	35	31	33	31	31	31	30	35	32	31	25	24
1823	NORS31	48	48	50	49	48	49	32	31	31	61	43	60	43	30	41
1824	NORS32	15	18	31	40	39	53	44	36	35	27	34	34	35	38	41
1825	NORS33	12	7	7	7	7	6	6	7	7	7	18	30	21	21	25
1826	NORS34	49	50	48	48	46	45	42	42	41	42	33	44	49	48	49
1827	NORS35	11	10	10	9	9	9	9	9	9	8	20	21	9	10	9
1828	NORS36	26	27	18	18	17	17	18	18	18	18	20	18	18	19	19
1829	NORS37	29	27	32	29	26	28	31	33	33	29	36	28	29	34	33
1830	NORS38	25	26	25	24	24	23	22	22	22	21	21	22	24	23	23
1831	NORS39	30	36	35	31	29	29	29	28	28	25	30	16	10	10	10
1832	NORS40	44	45	44	43	42	43	45	45	44	42	41	42	41	40	40
1833	NORS41	21	22	22	23	22	21	21	21	21	23	23	20	19	21	21
1834	NORS42	26	25	29	26	7	7	7	6	6	8	23	22	24	20	19
1835	NORS43	5	5	5	5	5	5	10	11	11	14	14	13	26	21	21
1836	NORS44	32	31	31	32	30	27	24	23	23	23	26	24	24	25	25
1837	NORS45	24	25	26	25	24	23	24	24	24	24	25	25	25	26	26
1838	NORS46	46	47	45	46	44	45	45	45	42	42	41	42	41	42	42
1839	NORS47	22	23	22	21	22	20	21	22	21	20	25	21	21	20	20
1840	NORS48	45	45	43	43	42	40	40	40	39	29	31	19	19	18	17
1841	NORS49	40	41	39	39	38	37	39	39	38	19	19	20	20	19	19
1842	NORS50	48	48	47	47	45	46	46	46	45	43	44	47	43	44	44
1843	NORS51	36	33	33	31	30	25	24	24	23	25	27	25	26	27	27
1844	NORS52	31	30	30	30	29	29	28	28	27	27	29	29	29	30	30
1845	NORS53	49	49	55	53	51	47	49	50	51	58	51	47	49	45	45
1846	NORS54	45	37	41	38	34	35	33	33	43	31	26	26	26	27	27
1847	NORS55	0	0	0	0	0	0	0	0	0	0	0	0	0	0	0
1848	NORS56	0	0	0	0	0	0	0	0	0	0	0	0	0	0	0
1849	POLS1	75	75	73	75	36	36	15	33	35	39	11	14	12	12	14
1850	POLS2	34	34	35	32	30	30	27	29	31	30	24	31	21	21	23
1851	POLS3	7	35	35	32	7	7	7	6	7	6	7	7	7	7	7
1852	POLS4	17	15	16	18	17	19	25	23	17	18	21	20	29	20	27
1853	POLS5	37	37	38	44	43	42	47	44	51	52	58	63	61	64	64
1854	POLS6	48	51	51	47	43	42	37	38	40	39	31	28	28	30	32
1855	POLS7	37	37	38	35	33	31	29	30	33	38	31	32	33	34	34
1856	POLS8	46	47	50	49	47	48	54	48	47	55	61	53	51	51	51
1857	POLS9	37	7	7	9	10	9	9	9	8	8	8	9	9	10	9
1858	POLS10	61	65	64	63	71	73	83	74	81	78	56	127	121	73	131
1859	POLS11	77	79	78	79	74	71	70	69	68	67	65	64	67	75	77
1860	POLS12	36	36	37	36	34	33	32	35	35	34	28	11	10	10	10
1861	POLS13	72	73	71	72	67	64	63	62	63	61	57	49	52	60	64
1862	POLS14	39	40	42	40	37	37	40	37	38	41	38	36	36	36	37
1863	POLS15	60	61	67	58	63	60	59	61	65	58	47	56	56	53	61
1864	POLS16	57	57	62	52	51	59	52	54	59	58	56	65	69	62	59
1865	POLS17	56	55	51	51	49	43	35	55	56	48	53	31	55	44	55
1866	POLS18	37	36	37	47	32	32	29	47	33	50	49	43	45	45	46
1867	POLS19	54	53	54	50	50	51	50	52	55	31	27	8	8	30	31
1868	POLS20	54	56	58	54	52	55	49	56	57	56	51	52	50	51	56
1869	POLS21	42	43	46	33	39	39	39	31	40	43	10	10	10	21	24
1870	POLS22	38	38	40	38	36	33	31	32	33	31	25	23	25	26	25
1871	POLS23	36	53	55	52	49	51	50	53	32	39	41	42	18	40	19
1872	POLS24	39	46	44	56	61	64	71	61	65	62	60	61	58	58	54
1873	POLS25	9	11	12	13	12	13	13	13	13	14	15	14	17	16	15
1874	POLS26	37	41	42	43	40	20	22	20	20	23	23	23	26	24	23
1875	POLS27	51	53	52	50	48	47	51	53	58	51	49	53	54	53	51
1876	POLS28	42	44	43	67	45	46	30	27	24	29	26	29	31	29	32
1877	POLS29	52	51	52	51	50	50	51	50	49	53	52	53	53	53	56
1878	POLS30	47	45	45	46	45	47	46	43	43	47	44	38	40	39	39
1879	POLS31	47	48	41	41	44	49	49	49	49	66	55	48	40	43	45
1880	POLS32	6	8	8	8	7	7	7	8	8	6	6	6	6	6	6
1881	POLS33	7	8	8	8	8	8	8	8	8	7	7	7	7	7	7
1882	POLS34	14	24	25	26	31	16	20	19	17	23	24	30	28	27	29
1883	POLS35	6	7	7	12	7	12	16	12	11	14	14	16	18	17	18
1884	POLS36	7	7	7	7	7	6	6	6	6	6	6	7	6	6	7
1885	POLS37	42	42	42	42	19	18	19	17	40	39	16	16	17	18	18
1886	POLS38	16	18	14	15	17	16	16	14	13	13	10	12	11	11	12
1887	POLS39	62	62	57	59	59	52	45	52	59	53	64	43	34	57	62
1888	POLS40	13	16	45	19	17	16	16	37	38	37	32	33	34	38	43
1889	POLS41	15	14	14	16	17	16	16	16	29	15	17	18	18	17	19
1890	POLS42	21	17	15	17	21	22	20	20	17	19	20	21	22	22	22
1891	POLS43	9	5	5	8	6	8	6	7	6	6	9	11	11	10	11
1892	POLS44	24	23	23	26	23	24	24	26	25	27	32	35	32	33	34
1893	POLS45	13	14	14	15	15	15	16	16	17	17	17	17	18	18	19
1894	POLS46	7	8	8	8	7	6	6	8	7	10	11	15	12	12	13
1895	POLS47	34	34	35	32	30	30	27	29	31	31	19	15	19	18	17
1896	POLS48	35	35	36	36	35	36	34	34	34	34	29	29	30	30	32
1897	POLS49	38	38	40	22	21	26	23	14	16	21	20	24	21	20	22
1898	POLS50	16	12	13	16	14	14	19	17	16	20	23	26	28	28	30
1899	POLS51	13	18	25	28	16	24	16	20	12	15	13	15	14	14	15
1900	POLS52	15	12	14	20	20	21	20	20	18	20	22	22	25	24	29
1901	POLS53	46	46	48	25	25	41	24	24	42	41	38	35	37	37	36
1902	POLS54	40	35	37	39	39	39	42	45	44	43	34	42	47	41	37
1903	POLS55	0	0	0	0	0	0	0	0	0	0	0	0	0	0	0
1904	POLS56	0	0	0	0	0	0	0	0	0	0	0	0	0	0	0
1905	PRTS1	6	5	5	6	6	5	6	6	6	5	9	10	6	6	6
1906	PRTS2	17	16	16	16	16	16	18	18	19	17	19	19	18	18	16
1907	PRTS3	12	11	12	21	18	7	7	7	7	20	7	7	8	9	8
1908	PRTS4	66	60	66	69	70	73	75	73	79	69	68	78	94	90	81
1909	PRTS5	58	62	62	60	63	43	44	55	53	40	41	64	60	62	60
1910	PRTS6	57	61	56	59	49	45	44	45	45	47	45	51	48	48	45
1911	PRTS7	33	35	30	32	30	29	29	31	29	29	30	37	32	37	36
1912	PRTS8	43	44	41	43	42	40	39	39	39	41	40	41	43	41	40
1913	PRTS9	9	9	9	8	8	8	8	8	8	9	8	7	7	7	7
1914	PRTS10	70	64	70	73	74	82	84	77	97	73	85	97	98	94	100
1915	PRTS11	46	48	44	47	44	42	42	42	45	42	47	49	48	47	48
1916	PRTS12	30	31	29	30	29	28	27	27	25	28	26	27	28	26	26
1917	PRTS13	43	45	41	42	39	39	38	17	20	37	21	22	41	22	23
1918	PRTS14	99	94	98	103	103	104	105	103	108	101	98	109	111	104	110
1919	PRTS15	15	15	15	14	15	15	16	16	17	14	16	32	32	32	31
1920	PRTS16	38	39	37	38	38	37	38	39	38	35	36	38	38	36	36
1921	PRTS17	62	61	37	40	39	34	30	37	33	32	31	33	32	36	34
1922	PRTS18	37	38	37	38	38	37	38	39	36	36	36	38	39	35	35
1923	PRTS19	38	39	42	39	39	37	39	39	38	35	37	39	39	37	37
1924	PRTS20	40	42	38	38	38	38	35	36	15	55	51	55	53	4	31
1925	PRTS21	7	8	8	8	7	7	7	7	7	17	8	8	14	22	8
1926	PRTS22	33	34	30	32	31	30	30	30	28	30	26	28	29	27	30
1927	PRTS23	32	34	32	33	30	29	30	29	28	29	30	30	37	29	29
1928	PRTS24	91	85	91	95	96	101	103	101	107	95	96	109	110	106	112
1929	PRTS25	12	12	12	13	13	13	13	13	13	13	13	13	14	14	13
1930	PRTS26	27	28	31	32	33	32	32	31	33	34	33	36	37	37	36
1931	PRTS27	55	54	54	55	55	54	53	53	52	50	52	54	51	55	50
1932	PRTS28	33	33	30	31	30	29	33	34	32	30	29	31	32	33	31
1933	PRTS29	50	50	50	50	49	49	49	48	47	50	49	49	51	49	48
1934	PRTS30	43	43	43	43	43	42	42	41	42	45	43	46	48	48	45
1935	PRTS31	39	39	44	44	44	46	33	34	30	32	34	34	33	35	31
1936	PRTS32	5	6	6	6	6	7	7	7	6	7	7	7	7	7	7
1937	PRTS33	13	14	14	14	15	16	17	15	15	30	20	30	30	32	30
1938	PRTS34	26	25	27	27	27	27	28	30	36	35	36	38	39	39	37
1939	PRTS35	9	9	9	9	10	10	10	10	23	24	25	25	24	25	25
1940	PRTS36	19	19	20	20	21	20	20	31	20	21	33	35	24	35	34
1941	PRTS37	34	35	33	33	32	31	30	30	28	32	29	28	29	27	27
1942	PRTS38	39	39	22	22	22	22	22	23	23	24	24	26	25	26	26
1943	PRTS39	42	42	57	60	59	54	41	55	51	43	42	43	43	42	42
1944	PRTS40	40	36	40	40	40	40	40	40	39	42	41	42	42	41	41
1945	PRTS41	26	44	46	46	45	27	27	44	29	29	30	30	31	31	31
1946	PRTS42	7	7	7	8	8	8	8	8	8	8	9	14	14	15	15
1947	PRTS43	10	11	11	11	11	11	11	11	11	11	11	11	12	12	11
1948	PRTS44	18	19	19	19	19	19	19	20	20	20	17	19	20	19	19
1949	PRTS45	25	25	26	44	26	26	26	27	27	28	28	29	29	29	29
1950	PRTS46	21	20	22	22	22	22	22	23	23	24	24	25	24	25	25
1951	PRTS47	18	16	20	20	20	20	20	21	21	22	22	23	22	23	23
1952	PRTS48	33	33	32	33	31	31	31	30	27	32	30	31	30	29	29
1953	PRTS49	21	20	22	22	22	22	22	23	24	24	24	25	24	25	25
1954	PRTS50	44	44	44	44	44	44	42	42	41	46	44	46	45	42	42
1955	PRTS51	34	33	34	35	35	34	34	35	37	48	36	47	49	47	46
1956	PRTS52	42	39	42	43	44	43	43	42	43	45	44	45	47	46	45
1957	PRTS53	40	39	42	45	46	46	46	45	47	47	47	51	52	51	50
1958	PRTS54	43	43	43	44	45	44	44	43	43	45	44	45	47	45	45
1959	PRTS55	0	0	0	0	0	0	0	0	0	0	0	0	0	0	0
1960	PRTS56	0	0	0	0	0	0	0	0	0	0	0	0	0	0	0
1961	ROUS1	51	70	66	68	61	50	51	52	53	43	25	19	20	19	20
1962	ROUS2	6	7	44	46	8	42	43	42	37	36	36	22	38	23	22
1963	ROUS3	5	6	7	8	7	5	7	4	6	6	4	4	4	4	4
1964	ROUS4	42	44	45	46	44	44	44	44	38	38	34	35	33	34	30
1965	ROUS5	51	62	51	56	49	47	46	49	50	50	32	20	29	16	17
1966	ROUS6	52	55	58	59	58	55	55	54	52	50	46	25	28	49	25
1967	ROUS7	38	39	42	43	42	42	41	39	36	38	32	34	33	35	31
1968	ROUS8	40	41	46	45	43	43	42	40	37	38	34	34	33	34	30
1969	ROUS9	11	11	11	16	16	16	19	23	11	18	11	21	21	11	11
1970	ROUS10	86	47	77	40	47	122	121	52	101	77	73	80	82	78	83
1971	ROUS11	45	42	43	44	41	42	42	39	36	36	32	33	31	33	29
1972	ROUS12	37	38	42	43	41	42	41	39	36	37	43	45	38	44	13
1973	ROUS13	42	40	44	45	42	46	45	42	42	38	36	37	41	39	38
1974	ROUS14	37	38	42	43	40	41	40	38	35	36	31	32	31	32	28
1975	ROUS15	48	68	50	49	82	86	155	84	120	40	103	37	38	35	17
1976	ROUS16	39	40	43	43	41	43	41	39	37	37	32	33	31	32	29
1977	ROUS17	38	39	42	43	41	42	44	43	43	37	37	33	39	33	36
1978	ROUS18	37	39	42	43	41	42	42	41	38	37	32	34	32	42	39
1979	ROUS19	40	41	43	44	42	44	42	40	38	37	33	34	32	33	30
1980	ROUS20	45	45	44	47	45	47	45	44	43	41	38	39	40	38	37
1981	ROUS21	39	40	44	45	43	44	43	41	38	40	34	35	33	34	29
1982	ROUS22	37	38	42	43	41	42	45	43	44	39	36	33	19	9	17
1983	ROUS23	37	38	42	43	41	42	41	39	36	37	33	34	33	34	31
1984	ROUS24	111	75	118	79	138	150	156	147	124	116	111	121	125	115	123
1985	ROUS25	36	37	41	42	40	41	40	38	35	36	31	32	31	32	28
1986	ROUS26	37	38	42	43	41	42	43	42	38	40	37	42	39	42	42
1987	ROUS27	53	56	55	52	49	53	52	53	55	60	51	46	47	43	44
1988	ROUS28	43	44	43	44	42	42	44	41	40	37	16	45	44	46	44
1989	ROUS29	30	27	26	28	27	50	51	59	28	42	56	52	52	55	56
1990	ROUS30	29	25	23	52	50	50	48	49	44	50	34	52	48	53	53
1991	ROUS31	26	37	35	31	34	28	32	29	31	31	38	32	30	30	35
1992	ROUS32	22	15	15	11	11	15	15	12	15	16	8	6	7	7	16
1993	ROUS33	23	19	15	11	11	13	14	16	14	16	20	26	21	27	27
1994	ROUS34	39	40	44	46	44	45	50	49	45	47	39	42	37	44	43
1995	ROUS35	38	39	43	43	43	7	9	9	8	17	16	40	16	38	18
1996	ROUS36	17	18	51	48	14	48	53	50	48	55	39	38	36	38	34
1997	ROUS37	8	8	9	8	9	8	8	8	7	8	17	24	20	25	24
1998	ROUS38	8	8	8	8	7	7	7	9	8	9	7	22	22	27	26
1999	ROUS39	45	48	45	48	47	51	49	49	22	26	25	28	25	28	27
[truncated: 465 more rows]

## Sheet: S
序号	部门	2000	2001	2002	2003	2004	2005	2006	2007	2008	2009	2010	2011	2012	2013	2014
1	AUSS1	61338.8	54695.7	42698.7	61336.7	72613.3	76674	62019.3	76227	111869	98819.4	133588	146687	187639	195999	189507
2	AUSS2	4011.74	4621.58	3144.65	4759.78	5176.36	6007.67	4683	5977.96	6828.89	5231.19	6933.26	8256.03	8090.39	4021.58	3886.64
3	AUSS3	3831.41	2739.94	1590.03	4792.45	5260.9	5613.93	1812.04	5513.52	4163.44	3285.06	4469.16	5590.23	5908.86	6282.68	6396.67
4	AUSS4	47736.9	41820.5	30066.1	35430.6	58110.1	116696	425492	505842	693962	213513	780314	1.01355e+06	974625	893011	696102
5	AUSS5	56737.6	55548.8	57186.3	80207.3	88752.6	93075	90835.4	107182	111380	95676.1	121337	151185	162206	147497	136761
6	AUSS6	17826.2	17717.1	17640.6	16525.8	17835.2	19889.6	18732.9	22659.2	40167.4	34983.9	40529.1	47283.4	25693.1	11173.8	11189
7	AUSS7	9903.68	10014.8	11157.9	15418.3	17526.5	17295.4	8289.93	9829.06	9350.14	8021.51	9484.42	9939.35	9634.37	10335.4	9347.49
8	AUSS8	15540.6	6638.38	7297.16	10191.9	13891.7	25319.7	26489	32905.2	31977.1	23970.7	30087.5	42109.4	47222.4	42186.4	40116.2
9	AUSS9	19186.5	12950.7	14535.5	20061.9	30510.2	33829.4	36602.5	45062.1	30399.1	22842.3	26808.2	31463.1	32456.5	35658.6	32981
10	AUSS10	175190	152205	160520	205925	285199	378123	459174	531877	622406	428542	545746	731255	699845	742399	703703
11	AUSS11	32266.3	30515.4	29783.3	25336.5	24464.9	39056.2	39603.8	49686.3	82394.1	22227.9	68620.1	79266.6	74579.7	61088	32258.1
12	AUSS12	7225.92	7003.44	8256.52	10866.8	12898.2	14156.3	16405.5	19833.8	32511.1	33026.1	42877.5	53571.5	56934.2	49823.7	46910.2
13	AUSS13	4537.17	3846.45	4197.76	5963.67	5833.03	6247.24	39457.7	49553.2	34590.7	6453.13	33900.6	39876.6	36419.9	40204.2	40836.5
14	AUSS14	7828.03	7333.01	7791.57	10400	12969.5	28225.6	36146	33817.7	44568.6	35590	51610.4	57886.8	52504.5	53203.6	58292.4
15	AUSS15	218446	191486	201316	266597	359092	469968	579791	674681	864381	620203	814445	1.10337e+06	1.05201e+06	842554	767536
16	AUSS16	20090.4	19147.8	23109.6	28742.1	33759.5	35893.9	33585.3	38220.8	38619.1	33574.5	30991.5	32441.2	25983.8	16311.6	19519
17	AUSS17	6231.96	6172.51	7630.44	9526.5	11583.9	12408.2	11010.2	29353.9	12409.7	10384.2	19846.9	36982.3	13853.7	53385	54324.1
18	AUSS18	8486.75	8253.95	10193.4	12717.5	15475.4	16470.3	14895.2	16035.8	16992.7	14614.9	13081.8	13305.4	10453.4	29448.3	39135
19	AUSS19	11836	11209.4	13524.2	16942	17491.2	18668.9	16850.4	21777.2	19495.1	17221.9	15540.3	38059.9	35340.7	20587.8	21114.1
20	AUSS20	24991.9	24479.3	26431.7	37801.8	39974.8	42293.5	63235.7	73962.1	44062.2	38535.3	39674.6	44189.8	73344.8	49684.9	47476.9
21	AUSS21	6708.73	6828.42	8465.51	10726	12566.5	13464.8	12103.6	13093	14050.8	12370.1	11267	54918.4	39669.2	35019.6	32393.3
22	AUSS22	8178.7	7823.26	9577.89	12011.3	14556	15590.8	14306.7	15596	16376.3	14202.6	13084.5	13466.5	25263	13522	13133.8
23	AUSS23	0	0	0	0	0	0	0	0	0	0	0	0	0	0	0
24	AUSS24	21482.6	20820.3	20692.2	29180	52008.8	66463.3	78000.1	84750.1	108023	97339.7	141650	187380	205690	204306	147509
25	AUSS25	6679.23	7629.12	8039.23	11788.1	14475.8	15550.5	15223.3	17693.5	19067.6	28786.7	35509.3	39030.9	46744.1	43086.9	40462.7
26	AUSS26	1243.31	1126.17	1361.68	1759.06	2014.08	1915.97	1629.66	1926.84	1501.12	3003.43	3892.45	5357.58	6947.77	12764.3	11958.2
27	AUSS27	144777	162888	181691	253654	309562	351528	379968	463029	474287	473406	569213	752860	854999	768873	634629
28	AUSS28	10255.2	10592	11710.2	16558.4	17711.9	18565.2	18181.6	22140.9	20289.1	18832.2	22519.7	27511	25569.9	48794.1	46840.5
29	AUSS29	86484.7	91893.2	91100.5	143150	154941	183591	185631	223972	228434	219252	308131	368921	375350	316060	235335
30	AUSS30	62500.6	58289.4	64427.4	84212.4	99894.6	111270	122937	150142	144178	150140	151098	183641	191951	154234	146315
31	AUSS31	23250.8	23998.7	26077.8	36086.9	41286.2	37164.3	34398.8	42525	58029.9	77148.2	95821.8	198546	271289	148019	143033
32	AUSS32	3074.09	2793.03	2473.84	4528.12	5139.48	5571.36	6982.28	8913.54	6690.06	5446.81	6090.79	8087.07	9972.93	31027.6	29030.7
33	AUSS33	21216	20684.2	23140.2	31730.3	37999.7	40295.4	46688.1	56540.5	44083.5	44819.9	56795.4	101610	118941	60872.7	60623.1
34	AUSS34	39146.5	36029	38781	52702.1	66216.4	74065.7	85528.7	104231	50896.7	51681.4	69500.8	89599.6	100946	71412.7	70457.9
35	AUSS35	5489.97	5221.77	6706.63	14759.7	9587.12	10038.6	10578.7	12856.2	8647.79	9222.7	11156.1	13801.3	14687.6	12230.4	12050.9
36	AUSS36	35373.8	44000.2	32407.8	47139.1	57629.1	62949.4	70755.7	84343.5	74176.4	87754.7	115751	139926	142786	127933	126711
37	AUSS37	14639.7	14110.6	16160.9	20970	25054.2	26206	30360.5	37094.7	29400	28714.3	29822.2	45166.3	25407.5	33262	30626.3
38	AUSS38	13129.6	11628.9	12075.6	15897.5	19442.9	21112.3	22718.9	27857.4	30792.4	33448.3	38562.6	54026.4	59337	49019.9	45014.1
39	AUSS39	24269.6	24038.4	24335.5	32214.1	38376	40050.9	41632.6	48639.5	59004.6	99543.5	123335	128079	118320	108082	101745
40	AUSS40	24679.1	21370.3	22381.1	29316.8	34577.2	40310.3	43737	52739.7	62502.5	68535.1	124165	148527	157875	137323	132107
41	AUSS41	24151	22577.5	24301.8	30612.4	37946.3	45292.3	50710.1	63019	68053.7	69273	82498.1	140565	131582	115520	115366
42	AUSS42	17167.9	15870.2	21297.4	20774.7	25758.5	31747	35613	44223.3	62926.1	63522.4	112869	138599	151041	141151	140129
43	AUSS43	33925.3	31137.1	33579.8	43995.1	54690.7	64473.7	74182.8	92224.2	73926.9	73185.1	85832.7	95669.6	94564.9	96666.2	106804
44	AUSS44	71826.1	69377	78761.9	98678.7	122494	143088	160541	198027	199683	210652	209064	171101	199765	201189	201069
45	AUSS45	89642.4	83110.8	85915.4	114749	139295	168617	189611	234577	228537	237757	293050	365523	377527	374230	359867
46	AUSS46	0	0	0	0	0	0	0	0	0	0	0	0	0	0	0
47	AUSS47	0	0	0	0	0	0	0	0	0	0	0	0	0	0	0
48	AUSS48	0	0	0	0	0	0	0	0	0	0	0	0	0	0	0
49	AUSS49	0	0	0	0	0	0	0	0	0	0	0	0	0	0	0
50	AUSS50	50776.7	48153.9	53365.5	72246.5	88863.9	101248	118809	147090	128201	137906	178839	212751	223275	198557	202063
51	AUSS51	67278.5	64418.6	68691.4	92315.2	111016	125062	136067	159839	136596	184397	232112	280873	301401	215799	218285
52	AUSS52	30224.1	26045.1	28460.1	38045.8	43544.1	49023.4	53297	58073.1	62369.6	58455.7	60914	78062.6	81945.2	48347.3	52006.8
53	AUSS53	20471.5	21044.2	23267.8	32014.1	36724.8	42335	46999.8	57777.8	54608.9	65107	91121.1	116565	124495	108288	115776
54	AUSS54	52215.4	49117.6	49593	67708.1	84901.6	84520.9	91509.2	111433	101394	110905	151086	186702	192146	167861	169574
55	AUSS55	6253.58	6300.45	7386.47	9752.4	11738.2	12674	15023.8	18076.1	14087.9	13209.4	15995.9	17350.8	14655.9	10642.3	10740
56	AUSS56	0	0	0	0	0	0	0	0	0	0	0	0	0	0	0
57	AUTS1	4828.87	4890.4	5177.66	5777.89	6448.55	5406.63	5530.51	7090.15	7808.45	8275.63	9177.86	11059.9	11039.8	11053.6	11187.8
58	AUTS2	3713.68	3618.59	3712.93	3083.73	2528.1	2809.33	3188.14	4024.05	3995.74	5001.56	6694.31	8555	9334.33	6739.59	9147.09
59	AUTS3	179.871	176.698	188.778	228.7	252.713	256.909	291.581	354.007	430.711	426.223	455.978	576.276	591.803	661.71	671.411
60	AUTS4	1048.16	1157.12	1116.21	1199.46	1324.46	1284.04	4365.83	1567.52	6079.91	7965.67	91757.5	110013	122444	128015	102575
61	AUTS5	20318.8	19669.7	22429.7	25481.6	28204.7	27999	35337.2	42526.5	48423.4	40684.6	42951.9	49935.4	45917.4	47799.1	65492.9
62	AUTS6	11640.3	12402.4	13307.7	14725.6	14363.9	11487.8	11685.6	12588.5	4294.49	10078	2359.01	4571.01	2016.06	2536.38	2523.07
63	AUTS7	11752.7	10796.4	13443.6	16041.9	17890.4	18307.1	19800	24848.4	25183.8	20060.7	20533	23715.1	22102.9	22020.4	20848.3
64	AUTS8	16432.5	15507.2	17407.3	20453.8	23377.8	22560.1	25476.1	31634.4	35351	29344.7	29473.9	31258.7	27711.1	27905.4	27806.8
65	AUTS9	2904.77	5052.78	10841.4	6338.87	2813.73	2949.96	6741.93	2935.82	3248.14	2553.68	7416.5	2493.05	2329.58	2405.02	2385.17
66	AUTS10	60741.5	46971.1	45719.9	70457.4	84519.3	142607	187875	238231	305572	199046	314609	480333	587290	577724	424507
67	AUTS11	23413.5	25132.6	27140.9	32813	34652.4	26643.7	32001.8	47202.8	51794.8	40857	77877.4	83851.9	80467.5	91102.5	92180.5
68	AUTS12	4943.26	4099.63	6890.52	5576.35	8470.08	8583.63	9879.7	10949.8	7848.7	14569.8	15331	17632.5	10653.8	11202.2	11787.8
69	AUTS13	18785.7	18737	19922.3	23476	24915.5	24091.8	28267.9	32725	33158.7	29700.2	31376.7	35491.4	31329.1	35348.4	35979
70	AUTS14	10295.7	10059.4	11907.1	14126	17704.7	17768.1	20316.7	23428.9	28314.3	24784.6	21243.9	23069.4	170267	173861	20866
71	AUTS15	27303.4	26766.3	28758.5	33640.3	44891.9	51600.5	64090.4	80607.7	98021.4	65533.8	69924.7	94495.8	83412.4	355893	71410.5
72	AUTS16	21715.3	21311.3	23700.7	28190.6	33998.7	37048.6	47577.4	60821.9	70018.7	46351.9	47549.6	64460.8	56517.8	53936.8	69310.9
73	AUTS17	17202.1	16266	15594.9	18508.3	19523.9	17347.8	16856.9	20150.6	17619.9	12479.4	10530.2	11706.5	10053.7	11137.2	11696.9
74	AUTS18	15250.3	14755.1	15937.9	19630.4	21414.8	20952.3	24010.1	31476.2	32134.2	32348	28271.2	33584.1	31017.7	30632	30984.1
75	AUTS19	24952.8	25363.3	28140.5	34036	39051.4	42312.1	50198.8	64325.1	73398	58562.1	57094	71134.6	61676	67522.1	67391.7
76	AUTS20	56468.4	62407.4	69178.2	50238.7	71196.7	76658.2	79022.1	90807.7	82983.3	57495	67554.3	82141.8	71233.7	75051.9	81235.8
77	AUTS21	1204.29	946.488	8442.51	10159	9871.61	2789.41	9885.54	4001.71	6685.93	4532.4	8710.26	9639.22	10788.1	10245.5	10321.5
78	AUTS22	14218.8	7792.83	9309	12431.3	12138.4	11923.3	29207.1	36334	46666.3	36492.9	37792.7	53515.9	42713.4	40862.9	36064.1
79	AUTS23	4551.12	4525.35	5246.51	6742.48	6686.52	6966.54	7106.62	9541.39	12017.9	12482.2	11985.6	13900.5	12600.5	21168.2	20558.6
80	AUTS24	18015	21784.4	26326	39269.7	41029.3	44029.6	61033.4	224892	98984	248688	308979	401668	503658	526781	406128
81	AUTS25	820.655	761.971	833.165	1135.28	1300.82	1442.25	1523.06	1809.1	2287.47	2482.98	2220.15	2579.19	2667.48	2774.15	2890.94
82	AUTS26	2392.63	2329.45	2704.1	5391.15	7212.89	7161.56	8317.91	10418.4	14215.9	14929.9	13891.7	16141	16928.1	19379.2	20562.5
83	AUTS27	43282.9	43519.3	48336	60371.4	69790.9	69843.4	77826.5	92464.6	123072	119652	109677	122589	114490	120252	123284
84	AUTS28	20752	21469.9	21945.8	28584.9	34584.1	37882.8	38490.8	46156.2	47410.1	42336.2	44695.1	52964.5	39073.5	41859	44712.2
85	AUTS29	35354	35061.1	38723.7	46957.7	52087.4	55530.8	59399.3	69834.3	77186.9	72922.7	69485.2	80125.1	73984.4	76407.3	80743.9
86	AUTS30	11960.2	12901.4	14780.8	20098.9	23982.4	26245.6	28794.5	32279.2	37551.6	29930.6	27428.4	33295.7	30613.1	33159.9	36149.9
87	AUTS31	20566	20983.1	21924.8	30461.4	37872.8	42970.3	47015.5	53064.3	63779.5	45614.3	44962.4	46981.8	45493.5	43867.8	47426.6
88	AUTS32	221.397	210.409	244.579	289.462	381.949	700.4	829.809	941.586	1061.06	925.784	881.734	982.54	553.152	658.896	622.801
89	AUTS33	9697	9414.49	10821.8	13126.4	10235.2	9470.47	10178.8	10210.1	12994.6	9644.57	11544.3	10674.1	13340	11595.1	13185
90	AUTS34	1869.88	1870.39	2154.59	2997.18	4624.74	14289	15720.6	17896.2	20827.5	17869.1	17701.4	28422.6	26937.6	27246.7	27639
91	AUTS35	2918.29	2734.48	2902.84	3783.61	4306.97	5153.72	5407.44	5848.46	6810.85	6421.3	6249.75	6995.81	6543.66	6922.32	7108.24
92	AUTS36	19316.7	19907.2	21995.1	28160.2	31370.7	32448.7	35825.6	40611.1	31755.2	42474.7	35534.6	41586.6	36664.4	38586.7	39227.7
93	AUTS37	1919.95	1621.51	1796.9	2097.66	1319.36	1686.77	2085.97	1908.02	2231.9	5547.75	1796.81	1669.23	1408.91	8321.41	9005.65
94	AUTS38	3334.25	3412.49	3649.93	4561.33	5630.22	5810.84	6351.49	7510.85	8539.17	7634.51	6492.76	7986.33	7683.54	8082.35	8085.38
95	AUTS39	18276.7	13256	12623.9	19647.8	27200.1	33039.9	31042.8	32291.4	33479	30093	20890.5	31356.2	28598.9	29156	29153.5
96	AUTS40	14225.2	14388.5	15863	13768.9	17117.8	18117	20041.1	23433.1	26687.5	22255.6	28305.5	33795.1	35926.6	43221.6	46137.8
97	AUTS41	24891.3	18818.2	18632	24499	26202.4	29630.5	33512.1	38925.8	44753.3	41139.4	32939.9	26318.3	24119.2	26694	30665.5
98	AUTS42	4238.96	4096.88	4268.22	2552.42	2980.93	3381.2	3643.53	4179.3	4422.38	7890.19	12535.7	14688.7	12772.9	13875.6	15755.5
99	AUTS43	3363.1	3475.17	3868.07	5211.27	5382.5	6003.13	7636.15	9160.85	9983.4	7194.84	7979.55	8970.71	7082.69	8018.3	9129.29
100	AUTS44	24314.4	24131.1	26991.8	35669.1	42144.2	45942.9	51053.2	58955.1	70556.2	67712.4	62681.3	71838.9	66698.6	71093.9	83332.4
101	AUTS45	11620.4	11815.5	13668.3	22287.8	25597.3	28640.1	32808.7	41473	47569.7	47868.1	38703.3	43430.5	40301.4	44284.9	49378.6
102	AUTS46	5891.34	5593.16	6183.76	7195.43	12067.7	13859.2	15675.8	17712.8	19002	10499.3	10053	12160	11104.7	15830.9	18244.5
103	AUTS47	758.865	848.457	1013.29	1297.2	1691.11	1768.99	2078.61	2638.29	3922.22	3526.84	3405.01	3822.4	3879.74	4012.48	4116.12
104	AUTS48	5981.95	5815.45	6363.99	8969.15	6940.78	8132.1	8199.84	10404.7	11600	9496.29	9178.5	9807.44	8734.68	9000.31	8982.06
105	AUTS49	6040.73	6466.49	7608.09	9727.58	9244.11	9752.54	4967.26	5165.56	3478.56	5338.58	4888.84	3508.1	5807.11	6120.96	6696.66
106	AUTS50	12157.5	16998.5	18461.3	23924.2	20929.6	23468.3	27212.3	31732.1	39135.3	47598	36011.7	39069.8	26588.4	28146.2	44057.1
107	AUTS51	13698.6	13770.6	14967.8	19758.7	21127.5	23262.7	26268.8	29954.9	37815.2	32171.4	31338.3	34513.1	30822.3	26836.3	28705.6
108	AUTS52	5247.3	5548.24	6475.6	8829.12	10898.7	11827.3	13580.1	14973.9	18369.1	17866.2	16474.3	18189.5	16752.9	17874.9	18575.6
109	AUTS53	20856	22358.5	25195.4	32273.3	35066.4	36515.8	41207.1	45748.7	51045.9	52007.8	56644.4	63654	59842.5	53819	62341.9
110	AUTS54	17691.4	14982.8	17131.1	21771.4	16410	17888.3	19918.7	22094.5	33611.6	25531.6	23667.4	25408.2	23694.6	25399.8	27145.2
111	AUTS55	0	0	0	0	0	0	0	0	0	0	0	0	0	0	0
112	AUTS56	0	0	0	0	0	0	0	0	0	0	0	0	0	0	0
113	BELS1	4957.65	5517.47	5366.75	6728.22	6056.42	4862.08	4970.2	5653.92	7284	8789.04	11278.1	14875.4	14612.7	15856.8	14702.4
114	BELS2	1017.05	1061.54	1108.08	1223.5	1335.86	1534.58	1462.2	1743.85	3755.24	3479.4	4303.66	3149.15	2810.59	3716.11	2637.8
115	BELS3	1420.96	1411.08	1530.95	1912.53	2084.49	1020.63	1038.57	1173.84	1504.72	882.057	1046.69	1309.45	1220.56	865.076	778.63
116	BELS4	4293.19	2163.6	2589.73	2572.54	1956.47	1995.34	2184.71	6066.31	3572.5	2846.79	1838.77	2025.53	3744.07	2086.2	2017.66
117	BELS5	72558.3	70842.6	75302.8	69803	96391.7	94846.9	98684	119453	149799	118670	127617	153594	153350	171589	176155
118	BELS6	27905.3	28703.7	28540.5	31903.7	27987.1	25779.8	26788.1	30800.9	30394.3	19319.3	23026.7	24481.2	11231.8	7856.5	7542.38
119	BELS7	7833.42	7990.81	8750.62	10753.7	12124.8	12175.8	12976.2	15562.3	15854	9250.67	8784.97	9783.95	8798.62	9348.5	8992.42
120	BELS8	14054.9	13935	12637.4	14620.9	18102.3	16015.8	16817.4	20220.7	21530	14969.6	9436.52	12501.7	11242.2	12162.3	11159.3
121	BELS9	9614.95	9484.98	9618.15	11148.8	12347.5	12140.7	12525	14726.3	14643	14936.9	13928.7	14945.2	13290	13163	13448.5
122	BELS10	134216	110623	129219	167431	198823	301511	392445	499871	553303	70058.4	429616	622343	580433	310763	700447
123	BELS11	109402	97174.6	100907	124134	141663	148615	140252	192588	219473	152612	206196	242081	184398	281612	272063
124	BELS12	12133.4	13427.2	20284.7	23170.6	17138.5	15863.6	24642.7	31027.4	32111.3	42130.3	43613	46712.1	46179.8	54266.2	53079.5
125	BELS13	11224.6	11620.9	10877.5	12999.9	14964.9	15409.6	16277.2	34170.3	35199.4	25988.6	26303.2	11135.6	10987	54507.6	53726.1
126	BELS14	16545.2	20699.7	23623.2	26514.6	27848.5	20301	21978.5	22306.9	28909.8	25770.7	22111.7	22334	21451.7	16626.8	23874
127	BELS15	52854.5	57245.5	62624.6	65660.2	114622	90511.2	171978	180792	208653	83530.3	130302	182169	148014	70538.4	134202
128	BELS16	18745.7	23296.1	24972.5	34512.8	32661.8	58747.2	66509.2	76996.6	88383.9	54322.6	45005.2	47011.6	45511.2	39300.5	18948.3
129	BELS17	21424.3	18870.8	9560.83	10718.6	12241	11409.8	11429.9	13765.9	14248.1	7816.54	44369.9	38956.6	52752.5	18479.8	15953.1
130	BELS18	16234.3	15226.9	8867.53	15838.3	17647.6	11087.8	11722.6	12392.6	13684.8	16702.5	13282.2	14524.7	12953.4	12389.9	6788.6
131	BELS19	25341.3	17429.1	18887.7	21437.2	24211	24390.1	25864.2	31671.4	34552.6	33726.7	26537.7	30798.3	26711.3	29077.9	29418.1
132	BELS20	62545.1	67103.2	71513.6	80738.6	98463.1	97561.5	95232.8	109513	107182	69402.2	58591.8	76316.5	65390.1	67159.1	72079.9
133	BELS21	9468.68	11326	6151.73	6016.01	6785.23	5922.48	7507.83	9047.49	9903.52	7324.85	6803.89	8958.99	9510.92	9688.99	12103.1
134	BELS22	8809.5	8577.87	8886.1	9933.74	11007.4	10663.3	10760.2	12662.1	13923.9	8564.63	9280.27	6741.3	9857.16	5733.12	5554.3
135	BELS23	4592.99	4685	4985.42	5945.42	6619.75	6630.56	6580.94	7090.48	8017.73	4254.44	4567.33	5128.82	4684.09	5280.29	4957.39
136	BELS24	14453.3	17241	19945.1	21066.1	26636.4	29874.1	34975	41864.7	49187.6	57342.1	116281	132087	131317	139447	150333
137	BELS25	559.827	507.255	566.02	701.612	906.919	4269.31	1408.36	5367.49	6249.27	8192.86	2113.37	2902.51	2587.92	2192.7	1506.27
138	BELS26	8734.66	8632.94	9677.71	11861	13954.9	18812.9	21010.9	16225.9	22977.1	21410.2	18972.8	28907.3	28047.2	28635.2	14102.9
139	BELS27	55157.5	62240.4	59831	70011.6	93714.8	94707.5	107043	126916	146585	139613	151030	175501	121728	125193	166858
140	BELS28	31954.9	36724	36557.9	33512.4	35574.9	37989.7	43773.4	51644.7	55451.7	20522.4	28380.8	32745.6	24099.7	26764.4	27015
141	BELS29	76201.4	73878.1	76475.4	89366.4	102274	108302	112839	131135	140667	115668	116895	136782	130240	134636	134922
142	BELS30	46770.7	48013	57757.9	57506.3	46725.7	54013.8	49620.3	66970	66013.8	58918.9	63389.3	70291.8	66713.3	72105.6	74936.8
143	BELS31	17024.7	15745.2	18277.5	21224	23855.3	26934.3	27259.8	31192	38692	29266.6	30350.7	29949.8	26615.7	28778.9	49749.1
144	BELS32	5162.48	5763.98	5734.9	6906.75	9250.57	12030.2	12779.8	14899.2	17456.2	10396.2	11161	13197	11124	7716.71	7110.33
145	BELS33	7639.27	7453.78	5467.75	6670.02	7581.49	9046.86	9181.78	10917.5	12229.6	6701.58	11079.7	12254.3	10397.6	10351.1	5662.42
146	BELS34	36373.5	38413	45426.5	48418.1	57068.4	65593.5	65868.8	80437.5	101522	68582.8	80862.8	100135	98114.1	90581.4	113793
147	BELS35	1478.07	1316.84	1080.41	1431.05	1641.86	1718.01	2195.24	9515.05	2724.37	4586.83	5751.62	6382.17	6041.95	6668.11	6401.05
148	BELS36	5097	5976.45	5499.46	6536.69	5724.95	4639.83	4772.55	5580.22	7513.21	7811.16	17444.3	22114.3	22131.2	22681.2	23100.6
149	BELS37	1745.09	2711.1	1611.69	1870.4	7501.35	7045.28	7905.63	9227.61	18123.4	11929.9	13240.4	3673.13	3222.25	14408.2	14172.4
150	BELS38	2044.73	2120.51	2217.78	2741.77	3210.55	3349.86	3327	3714.02	4182.25	9544.42	7808.21	8686.5	8989.95	9297.75	9520.35
151	BELS39	8688.15	15658	11898.6	14261.9	24730.3	25993.2	27843.8	31884.9	24841.7	29665.6	38147	38026.6	26724.1	38748.6	39665.5
152	BELS40	13754.9	15930.4	16051.1	18317.9	22487.9	22470.3	25847.9	32653.5	34611.6	41977.4	37127.3	41950	40829	43180	52232
153	BELS41	26681.2	27391.2	28005.4	33747.3	41471.2	38299.8	41911.1	61117.6	68033.6	51736.7	58093.5	61515.6	52341.9	54908	56272.4
154	BELS42	6512.06	5878.56	6551.24	7911.33	9505.99	10321.9	11186.4	13117.8	15410.6	16279.9	12052.6	13520.5	12388.4	11776.3	12560.5
155	BELS43	6242.58	4987.76	5415.71	6675.2	7844.1	9060.26	9555.9	11562.5	24487.2	31451.3	25730	28661.1	28492.6	30140.3	30681.2
156	BELS44	11438.3	13399.5	14098.9	18744.7	22109.4	22719.3	24628.3	26153.4	32937.2	40712.3	46243.1	50620.8	139524	84621.5	155649
157	BELS45	66757.6	80375.7	93259.4	105273	139445	145605	173918	167771	198613	200831	191656	131140	167220	230383	248476
158	BELS46	7799.4	8967.26	9323.31	10871.3	13701.2	14626.4	17507.7	21249.9	22710.3	22220	30098	32282.4	32271.1	36330.3	37511.2
159	BELS47	703.509	719.451	949.833	1181.53	1487.33	1717.53	1556.04	1638.24	2584.05	5816.94	6083.09	7179.22	7270.07	8048.81	8678.68
160	BELS48	19465.2	16413.1	15941.8	19309.3	23353.1	25274.5	27951.7	31352.9	32026.1	29924.5	29491.7	30817.6	28745	30890.3	31393.8
161	BELS49	2575.31	2530.01	2928.62	3514.3	4403.11	4747.9	4738.72	6302.94	7134.29	7788.34	5399.14	5961.56	6132.16	6331.87	6727.58
162	BELS50	25755.8	27407.8	29592.2	36576.8	43751.8	55384	61254.6	73507	83949.1	75947.6	59889.4	68226.1	68359.1	72349.6	87086.1
163	BELS51	17737.8	19558.1	22836	28127.7	34922.7	37358.3	39867.5	46211.6	51195.7	51331.8	41643.5	45754	46169.6	49866.8	50038.6
164	BELS52	4489.7	4951.18	4981.38	6985.3	7718	8307.99	8674.77	9628.41	11893.9	9932.15	8745.17	9648	8964.35	9838.53	10217.4
165	BELS53	29396.4	31611.6	39754.8	49569.2	53060.1	56042.9	56957.2	68763.2	77516.8	74692.5	79966.3	88034.8	86968.1	92248.8	93498.7
166	BELS54	13812.2	14777.6	15625	19699.9	26990.8	27000.5	29004.2	35236.6	39572	46364.8	40113.5	43088.5	43952.3	48021.7	51574
167	BELS55	0	0	0	0	0	0	0	0	0	0	0	0	0	0	0
168	BELS56	0	0	0	0	0	0	0	0	0	0	0	0	0	0	0
169	BGRS1	4545.13	4737	4649.65	4961.29	5785.28	6770.61	6855.76	6388.84	10416.4	8120.12	8618.83	9637.84	7665.67	7910.63	7691.94
170	BGRS2	138.586	118.06	123.49	328.903	185.711	310.273	381.243	952.436	1629.46	1121.37	1416.06	1013.71	1009.38	907.298	952.911
171	BGRS3	31.7322	31.914	30.8264	38.402	27.0704	31.3906	29.8183	31.3614	35.4516	37.3318	23.9422	24.329	26.7598	86.9114	37.1614
172	BGRS4	949.11	749.928	849.329	1040.11	1280.84	1479.54	1679.98	1594.69	2954.09	1973.74	2290.66	3110.36	3239.53	3103.45	2052.29
173	BGRS5	3253.33	3212.93	3317.01	4289.3	5194.52	5980.09	6005.99	7343.11	8908.6	8753.08	9266.07	10415	8623.58	8933.3	9447.72
174	BGRS6	1151.99	2899.27	1638.91	4378.62	5699.76	6403.37	7124.77	7920.19	7445.88	7459.12	6077.47	8871.11	7630.29	7217.9	7966.96
175	BGRS7	424.132	493.042	629.971	815.694	1014.48	963.428	1171.51	1433.49	1750.8	925.682	1478.25	1604.07	1627.19	1625.61	1949.32
176	BGRS8	358.569	368.183	502.004	657.417	792.48	708.086	855.667	1086.87	1133.87	927.161	1096.57	1645.28	1702.21	1698.67	1390.08
177	BGRS9	119.689	150.745	192.474	252.878	308.13	268.159	276.798	344.855	347.615	322.492	372.714	406.41	358.136	434.112	459.038
178	BGRS10	45653.5	41277.4	45315.6	57331.9	95172	138333	43516.3	204279	267085	170921	217159	310022	322337	317536	343969
179	BGRS11	1648.98	1435.04	943.977	1100.37	1294.97	1201.9	1610.42	1891.1	2473.36	2354.83	2542.79	3881.83	3882.45	3797.93	119180
180	BGRS12	12872.5	682.46	12091.2	15657.2	6185.99	7925.07	9897.57	11724.8	10637.4	6946.68	9577.35	60337.3	12682.3	63039.8	74600.9
181	BGRS13	670.158	478.911	521.32	733.976	848.231	1083.12	1310.14	12569.1	14970.2	1475.91	2375.67	3634.29	3516.55	3741.56	82300
182	BGRS14	1112.75	913.026	995.743	1336.19	1685.08	10955.7	16151.7	20605.5	23746.4	3168.1	2902.7	2590.12	2497.82	2406.27	97468.6
183	BGRS15	21771.9	9700.55	9985.92	11769.5	17954.1	21420.9	34477	40499.7	44044.9	25208.4	36849.4	200109	40283.8	182650	212808
184	BGRS16	311.442	330.641	335.776	413.428	654.248	843.317	1177.93	17674.5	23708.8	1046.04	872.607	1372.46	992.736	81008.9	100385
185	BGRS17	499.118	803.655	669.863	626.156	582.759	695.129	761.925	927.829	796.982	775.142	791.378	899.583	870.352	800.198	970.298
186	BGRS18	208.502	205.176	196.916	237.49	361.125	489.022	686.114	763.967	17156.5	741.464	670.328	1853.3	1497.29	1434.71	88404.8
187	BGRS19	317.053	356.508	621.332	810.589	577.678	751.708	989.839	1373.74	3803.98	2522.54	724.834	2116	1910.91	1652.81	2404.02
188	BGRS20	283.555	304.244	322.222	451.815	499.248	656.673	784.727	971.543	1156.72	1227.91	1225.31	1548.75	1335.14	1605.3	1944.73
189	BGRS21	119.594	153.206	141.739	183.921	421.982	404.662	697.662	1100.22	1842.37	1261.29	930.704	836.873	817.336	563.06	930.694
190	BGRS22	344.82	96.8	142.513	187.153	250.001	267.466	346.561	417.997	1359.73	389.797	1109.3	1566.67	1371.01	1495.71	1759.79
191	BGRS23	250.346	260.111	239.294	303.13	485.934	621.035	834.527	931.316	631.77	795.841	504.589	775.299	503.798	524.858	765.001
192	BGRS24	31374.9	29216.4	35465.7	43616.9	69430.1	21448.8	26404.7	38394.3	48282.6	143902	168572	229503	235060	223877	228251
193	BGRS25	457.963	557.877	662.198	776.003	889.906	750.754	939.34	1143.38	1330.86	1537.09	1420.25	1896.97	2039.8	2180.85	1558.46
194	BGRS26	172.798	198.046	230.638	285.823	718.557	692.051	1262.64	2048.38	2750.77	2146.88	1655.78	1445.4	1230.19	846.566	1389.85
195	BGRS27	3025	3490.12	3933.32	4853.5	9441.92	10821.6	14493	20794.7	27753.6	23436.5	19230.1	21265.2	18337.3	16201.2	21887.6
196	BGRS28	490.769	597.903	685.089	840.985	1680.13	1645.26	2397.95	3465.23	4139.31	1849.44	1837.67	2519.98	2645.37	2438.73	3382.2
197	BGRS29	3403.79	3987.16	4785.71	7293.95	9028.39	9844.15	10882.9	15483.8	16596.9	13099.7	15567.5	17639.8	16399.4	14437.3	17552.5
198	BGRS30	2534.63	2721.71	2565.37	3374.63	2974.87	2658.15	2507.37	3190.46	2120.55	2140.5	4397.11	5661.21	5183.58	5233.23	5493.13
199	BGRS31	2848.94	2461.15	2941.32	3675.53	3983.58	6167.77	5740.33	6306.71	8888.09	5784.35	7205.88	9524.9	8525.74	8354.94	9888.35
200	BGRS32	460.306	495.133	484.778	463.42	487.796	717.066	732.119	395.418	898.089	531.763	227.495	180.95	679.486	188.28	332.34
201	BGRS33	434.319	360.048	306.248	286.288	446.033	801.867	892.072	823.2	1024.61	612.319	784.615	927.996	942.515	830.863	1187.4
202	BGRS34	821.176	1022.07	1377.45	1819.48	2889.47	2286.19	2336.11	4890.71	2890.37	1892.26	2703.89	3287.44	3492.58	3780.03	4749.65
203	BGRS35	278.739	352.735	545.046	770.836	905.961	770.765	796.732	1160.3	798.721	465.598	425.589	424.54	552.565	552.838	677.679
204	BGRS36	1129.91	1126.95	1196.64	1745.32	1872.31	2699.27	2803.56	4099.6	3467.58	3015.75	3521.03	6241.02	5961.47	5585.55	4751.87
205	BGRS37	366.392	407.569	197.395	257.558	313.681	752.112	822.245	1040.03	234.361	784.645	223.951	249.818	223.875	233.966	244.957
206	BGRS38	224.154	126.834	180.795	272.548	361.285	306.224	1202.92	1678.74	1703.55	307.292	384.08	657.116	460.547	839.687	405.267
207	BGRS39	476.076	551.511	785.429	1017.8	1325.41	1192.14	1054.17	1323.57	1423.72	2904.91	3079.18	3342.77	2642.81	3077.09	2774.45
208	BGRS40	201.805	195.466	242.405	285.837	433.185	597.975	607.242	879.636	1211.64	1872.96	2005.95	2238.82	2081.66	2187.07	2561.49
209	BGRS41	793.792	852.224	977.5	1267.68	1536.28	2065.59	2174.03	2796.43	4385.2	3818.73	5119.79	5727.96	4308.24	5139.75	5875.08
210	BGRS42	124.943	154.192	204.662	318.583	473.124	696.348	690.115	832.924	1108.3	1489.3	1504.48	1833.31	1622.15	1587.55	1696.91
211	BGRS43	50.6311	77.9415	182.399	228.28	295.677	230.795	173.698	323.26	400.001	344.822	552.982	696.034	640.935	619.858	685.112
212	BGRS44	473.627	588.57	697.849	854.784	1697.85	2028.34	3302.78	4629.33	8643.87	6832.31	4994.85	7118.7	4444.8	5161.04	7011.64
213	BGRS45	177.124	184.213	225.374	221.469	354.913	406.449	502.52	704.777	558.321	1101.44	1847.78	1846.99	1053.93	1687.29	1377.12
214	BGRS46	163.514	170.081	208.214	203.716	306.372	352.143	434.176	1133.64	1489.79	2300.71	1571.85	1906.24	1882.14	1628.62	1824.63
215	BGRS47	265.295	268.114	330.726	330.388	397.633	342.71	458.728	545.481	787.669	1036.92	1177.53	1828.09	1889.97	1848.1	1253.48
216	BGRS48	99.459	180.933	212.586	367.903	446.001	521.999	635.289	1101.9	1361.66	1762.51	1698.28	1818.34	1615.84	1654.38	1900.56
217	BGRS49	152.353	159.036	195.541	191.958	286.124	328.795	404.696	584.615	2907.72	2839.81	1319.75	1392.27	1228.26	1249.32	1450.04
218	BGRS50	1864.01	2066.66	2436.27	2914.97	3777.02	3471.81	4154.44	5338.35	5982.87	6904.35	5279.14	4787.97	5769.78	4416.29	6445.63
219	BGRS51	1353.75	1888.01	2183.52	2048.56	3066.64	3193.04	3758.95	4694.48	5690.46	4610.2	4037.87	3302.62	3754.29	3439.01	2856.38
220	BGRS52	456.213	527.14	569.862	849.08	745.214	1112.95	1115	1558.98	2366.72	2084.98	2276.25	2440.15	1789.59	1823.62	3125.35
221	BGRS53	1551.8	1639.98	1833.12	2555.49	3640.12	2502.01	5211.85	5875.35	6591.67	6772.81	7488.91	8629.64	7116.82	7772.19	8429.01
222	BGRS54	987.693	954.267	1124.47	1532.22	1855.31	2390.31	1788.85	3536.56	2041.23	2209.27	2758.58	2330.79	1809.37	2701.76	7129.88
223	BGRS55	0	0	0	0	0	0	0	0	0	0	0	0	0	0	0
224	BGRS56	0	0	0	0	0	0	0	0	0	0	0	0	0	0	0
225	BRAS1	57165	47808.1	71021.7	90199.7	93077.6	102714	100401	163411	225350	214888	250371	286942	293885	280944	304748
226	BRAS2	3150.77	2777.3	2899.22	5417.57	6241.4	8237.87	5820.07	8115.39	10997.6	8673.69	11349	11891.4	11197	9924.93	9453.3
227	BRAS3	403.921	349.409	461.682	659.25	790.687	904.029	965.199	1253.45	1716	1444.77	1714.74	2068.7	2121.8	2011.3	2091.6
228	BRAS4	69419.3	65563.7	69616.4	73222.1	86294.6	121173	148513	203866	240529	211671	299901	326686	305208	291771	276731
229	BRAS5	201886	174846	167948	199530	196227	247752	297217	403654	477691	460855	558912	693911	715462	693231	647499
230	BRAS6	69949.1	54137.3	49058.2	53003.5	66246.1	71758.9	85488.6	112481	134259	138917	205535	255838	206524	171225	154795
231	BRAS7	9729.2	6056.09	9112.37	10711.6	25292.3	19409.7	22681.7	32169.1	38432.3	23295.8	29144.1	36176.9	38162.5	37490.1	34526.4
232	BRAS8	35447.5	25509.3	23283.1	28287.2	26334.9	26486.7	44435.3	63821.8	73243.6	70567.1	111627	104569	130430	125792	114706
233	BRAS9	13283.8	9296.85	8027.73	9273.01	10962.9	12575.3	13381.2	16430.1	18424.1	17392.9	21853	24690.4	23166.8	21755.6	19777.3
234	BRAS10	249084	226975	231421	293196	405000	560138	688174	795793	1.07648e+06	738821	932772	1.27853e+06	1.33385e+06	1.35993e+06	1.30831e+06
235	BRAS11	195148	182347	151610	181539	219262	238079	308623	382439	495217	363837	457147	499162	481815	495691	451624
236	BRAS12	23600.4	18564.9	16745	22887.8	28587.5	34376.7	34901.1	65173.4	89150.7	70646	62716.2	108729	105211	106143	99026.9
237	BRAS13	27852.2	19968.1	17863.9	23103.7	30984	33513.7	37212.3	42187.7	48474.6	45966.2	58152.4	70101.4	68474.2	70621.5	58613.2
238	BRAS14	50332.5	39497.4	22072.6	33598.7	29346.2	28580	38594	70444.4	86310.5	107075	138515	143599	141610	133236	164309
239	BRAS15	172246	158654	177673	214854	296866	381880	459470	622645	825166	490166	598884	743141	701806	696750	665205
240	BRAS16	20075.9	18252.3	19119.5	20826.7	29919.5	44254.7	52622.4	63965	84601.8	58289.5	67974.6	71970.2	63180.6	65425.1	59263.9
241	BRAS17	86871.3	64090.2	49720.2	40872.7	57697.1	83970.5	101185	71919.8	141513	186920	172450	164667	214448	225496	250116
242	BRAS18	51885.1	33816.1	25113.9	21066.2	39354.4	43125.2	51768	52605.1	66598.4	49162.2	57063.5	112280	134252	106100	96091.3
243	BRAS19	43108.6	48359.9	35267.1	41786.9	57678.1	78734.7	95056.1	120754	150213	127897	162661	195597	181956	185528	169413
244	BRAS20	96466.4	97607.4	84176.3	79490.2	134749	183282	219941	289742	360527	268765	327199	386631	328571	364148	367454
245	BRAS21	5978.31	18002.3	4201.53	4818.57	27177.8	43974.2	41071.3	68226.3	98943.6	86401	109410	133566	125021	122824	86097.8
246	BRAS22	59472.5	45681.5	41293.2	47993.4	62566.4	68365.1	82625.4	100428	124844	116284	148259	175720	181330	169327	153209
247	BRAS23	0	0	0	0	0	0	0	0	0	0	0	0	0	0	0
248	BRAS24	58628.9	60563.2	54520.2	61086.1	150570	84295.3	103141	122697	143774	121068	161440	179105	184087	167531	154691
249	BRAS25	13220.9	13068	12814.6	11533.4	13924.2	17554.4	21756.5	24803	28260.9	27318.7	37201.6	40461.3	35442.9	19198.9	19797.6
250	BRAS26	0	0	0	0	0	0	0	0	0	0	0	0	0	0	0
251	BRAS27	121973	102071	98810.5	94018	114547	151572	183936	231402	288408	289521	411769	516646	504114	463384	458280
252	BRAS28	30340.9	21865.3	19066.7	10354.8	14319.1	20320.6	25180.1	32749.2	39096.5	39373.6	52041.4	64082.9	55953.9	55067.6	53250.7
253	BRAS29	67625.7	62152.7	62577.3	65436.3	74358.8	108654	127396	177595	211094	197920	262158	328409	336017	336068	335965
254	BRAS30	94973.2	75886.6	66999.3	90600.6	96843.1	130914	164744	228472	272510	276018	336697	435101	443138	442009	437360
255	BRAS31	69488.7	64274.7	61705.7	69984.1	69812.9	97815.8	113021	149852	184695	165397	225367	247127	232176	224755	221152
256	BRAS32	6933.37	6071.2	5383.11	8051.88	9530.36	12245.4	5374.57	7354.05	9401.02	9010.64	12200.4	17447	15642.5	16500.5	17583.1
257	BRAS33	22054.3	20044.4	18650.2	14927.2	16540.8	13256.9	14259.6	24141.6	31003.5	30358.2	40169.3	46897.7	43079	25610.3	43026.7
258	BRAS34	25909.8	22965	30417.2	32637.6	35675.4	47838.2	60435.7	79799.1	97901.3	66650.8	119391	141373	129654	101258	104291
259	BRAS35	0	0	0	0	0	0	0	0	0	0	0	0	0	0	0
260	BRAS36	14330.2	13275	11899.8	14540.5	16569.2	22262.5	29661	34940.7	38304.9	42147.2	50545.5	66782.9	61505.9	58194	53768.9
261	BRAS37	10060.8	6567.44	5672.54	6946.46	8526.25	10462.6	9884.3	14444.7	16676.9	15011.5	19082.8	47876.1	47080.7	44231	41475.5
262	BRAS38	13285.9	11046.1	9181.07	9695.68	11312.6	16721.5	19669	24126.3	29268.4	30067.7	38444.1	43439.1	43023.5	42535.7	42561.6
263	BRAS39	46377.2	44882.2	43170.1	41833.5	50013.4	64813.1	80545.6	102540	120677	117475	175095	224812	216931	206021	207028
264	BRAS40	13215.2	12432.4	11373.9	11100.6	12882.8	17115	21717.2	28236.4	33383	34299.4	43362.1	53639.7	52162.9	54818.3	54550
265	BRAS41	137207	101317	102064	98718.7	118920	148144	184348	238652	278054	259905	338465	392441	366352	358699	401004
266	BRAS42	0	0	0	0	0	0	0	0	0	0	0	0	0	0	0
267	BRAS43	0	0	0	0	0	0	0	0	0	0	0	0	0	0	0
268	BRAS44	22160.2	21057.5	21495.1	20616.1	21683.9	30376.3	39242.5	54185.2	59684.3	55816.8	74947.6	94912.1	88342.7	82960.3	93735.7
269	BRAS45	49913.9	41489.8	38088.2	39010.6	44773.6	58841.1	71074.9	93156.9	108544	108294	139566	155911	154745	153155	160332
270	BRAS46	11094.5	9330.31	8376.03	8401.4	9049.96	12358.4	15563	20376.6	34833.7	24420.6	43841.4	52556.2	51012.6	50469.4	52098.7
271	BRAS47	11018.8	9274.57	8297.76	9122.83	11436.8	14958.7	17203.5	21246.7	25960.3	24758.8	31960.2	37870.6	70936.1	68717.9	67612.2
272	BRAS48	0	0	0	0	0	0	0	0	0	0	0	0	0	0	0
273	BRAS49	0	0	0	0	0	0	0	0	0	0	0	0	0	0	0
274	BRAS50	71070.4	60086.2	50572.6	53245.9	59878.9	67704.9	92497.1	147697	156428	175382	223290	271628	266787	256418	204224
275	BRAS51	83293.6	75492.9	82832.4	74427	86143.5	119535	146417	191228	210989	198441	260780	290397	283271	306333	290656
276	BRAS52	30702.2	32269.5	37518.2	33230	38893.5	47962.8	66523.2	93652.2	110387	119277	119241	147615	179994	185554	186469
277	BRAS53	71889.9	62151.9	63822.1	63211.3	75811.8	98623.1	127079	159035	141444	153498	196737	242251	222193	223814	221951
278	BRAS54	29310.8	22997.3	21929.7	18959.5	21833.2	28762.4	37432.2	44797.7	55432.8	57600.2	72295.3	122851	121720	128399	122325
279	BRAS55	0	0	0	0	0	0	0	0	0	0	0	0	0	0	0
280	BRAS56	0	0	0	0	0	0	0	0	0	0	0	0	0	0	0
281	CANS1	100809	95041.8	96508.7	114517	124568	150086	159210	169081	170257	167096	192715	215358	216845	220017	205438
282	CANS2	5592.48	4785.76	4989.85	6668.85	8007.73	8138.15	8497.4	9234	9662.15	9258.11	12515.4	29720.4	30911.5	28340.5	26937.3
283	CANS3	2678.87	2904.46	2537.57	13959.8	7003.8	16400.2	17729.2	7512.22	20367	20152.3	6884.99	11151.2	9994.38	10631.6	10093.5
284	CANS4	78191.3	78187.2	75577.7	98205.7	116565	158054	173636	147114	456039	155482	206585	244971	255960	261979	239927
285	CANS5	90747.8	93363.9	93656.1	112251	125079	133348	142450	154677	163495	163745	189722	146569	153455	149949	139622
286	CANS6	12912.6	11919.9	12043.7	11672	11112.1	11070.5	11526	8487.05	8033.86	6720.77	8598.95	8638.18	35568	35995.2	35538.1
287	CANS7	40553.6	36127.2	37146.4	47171.2	54964.8	58842.2	62389	59197.3	61395.4	58172.7	67477.6	70799.9	73707.6	76256.3	74100.3
288	CANS8	70375.5	66623.1	64714.8	74588.7	77238.7	81105.8	91055.1	97918.9	98069	91282.4	107035	106129	107781	112115	108096
289	CANS9	47347.9	43479.6	43737.9	52982.3	53553.7	54435.9	48100.6	49953.7	48399.1	45325	30856.2	31194.2	31807	30533.5	30895.3
290	CANS10	234118	207389	234747	322405	405931	574058	701596	784612	1.06059e+06	668990	900581	1.19747e+06	1.24446e+06	1.08878e+06	945874
291	CANS11	62804.6	58949.7	58757	69248.4	80898.8	94190.9	100684	107755	104906	85800.3	103076	123010	118651	127423	118175
292	CANS12	36046.4	46441.5	22841.1	26959.1	62859.8	53619	57590	72711.5	60378.9	54968.4	64892.7	59757.8	57168.1	62842.8	56442.3
293	CANS13	42584.5	42352.3	43620.7	63699.5	64417.3	73869.2	77031.4	82913.7	35933.1	58850.5	45094.5	41875.7	42410.4	41496.4	41474.8
294	CANS14	26504.9	28006.3	29241.8	28586.1	31129.8	43340.1	48791	51582.4	52814.8	50478.2	59144	63031.1	65469.9	66262.2	47285.2
295	CANS15	77267.5	80530.6	61002.5	151386	210514	280361	352474	358231	437105	317936	486951	591450	643483	600846	221886
296	CANS16	47905.1	52048.7	46207.5	57588.1	68111.6	77527.5	97032.4	99970.9	109020	93145.4	104283	217999	221986	189940	228219
297	CANS17	92466.2	64870.5	50344.6	47108.3	45851.9	47598.2	47811.6	47506.4	46194.9	43777.1	52080.1	47796	47895.1	33740.7	35440.8
298	CANS18	15169.4	10576.1	8400.14	8033.62	6370.07	6792.17	7283.55	6940.47	9306.87	7542.79	8342.88	9308.22	9462.1	17075.6	17797.4
299	CANS19	24378.3	31495.5	30237.1	32599.7	34116.2	39229.7	63506.3	69519.5	73100.4	63281.6	70979	52627.5	55589.8	60451.8	64107.8
300	CANS20	133867	127267	133102	138174	142336	136104	158996	134160	153511	130542	196239	184596	186636	196020	200663
301	CANS21	28836.4	29632.2	21944.5	34837.8	36869.6	44756.5	42311.8	46353.5	41735.5	41226.3	34504.2	43192.8	34637.4	33844.5	48838.9
302	CANS22	122648	106066	105064	118135	115765	124167	137581	115203	115440	102107	158590	224123	188784	199853	186220
303	CANS23	0	0	0	0	0	0	0	0	0	0	0	0	0	0	0
304	CANS24	14432.5	15640.9	15958	18142	20223.1	41346.9	43495.4	43380.8	28276.1	39751.8	22746	25495.8	25814.6	25984	25633.9
305	CANS25	0	0	0	0	0	0	0	0	0	0	0	0	0	0	0
306	CANS26	17199.3	16761.3	17586.4	19071.1	18211.3	17307.7	20990.3	19301.5	16454	7331.6	8514.96	10230.3	10131	10390	10235.7
307	CANS27	152410	146765	151287	195640	223129	268980	310279	344627	332287	329944	436501	478195	515354	512535	499495
308	CANS28	95352.3	101740	102698	173014	184408	204100	231774	218604	254882	237532	259261	282125	294788	293710	291657
309	CANS29	95779.9	100207	102763	116401	130640	144213	165773	189779	199297	181551	218856	229889	237709	238137	235147
310	CANS30	61110.6	62445.4	63605.1	72315.9	81706.7	89980.6	103910	114663	122509	106717	117995	121835	125203	126193	122854
311	CANS31	130742	130987	135797	132084	156812	173848	204138	206759	170636	166652	183001	201527	209822	205895	206953
312	CANS32	4865.71	2157.46	2432.75	6529.46	8115.62	10426.5	11526.3	11704	11669	12304.5	15529.8	18600	19202.3	18830.7	19034.3
313	CANS33	9774.38	8852.02	8301.76	9944.91	13405.6	18128.4	20427.7	20138.9	19865.2	21965.4	26892.9	34082.8	35280.8	35067.3	35288.1
314	CANS34	49217.9	51370.2	54262	65384.8	73495.1	81241.3	90706.4	100330	104223	81963.7	101079	108450	112672	80212.6	110668
315	CANS35	18838.3	20379.1	20884.8	24795.7	27820	30731.8	33914.8	37325.3	38964.9	38159.3	44697.6	46722.7	48710	48799.7	47849.8
316	CANS36	73031.8	73742.4	75548.9	83506.9	93878.2	127582	141002	163091	140652	155127	180206	184123	190123	198458	187223
317	CANS37	1679.29	4782.13	4893.17	5796.11	6463.85	6575.23	8079.51	8752.37	9207.6	8226.1	10647.7	9476.28	9704.04	8873.57	9164.67
318	CANS38	13858.7	14382.7	14687.8	17185.8	19312.4	20951	24838.2	27689.6	29336.9	25883.3	30115.6	28846.3	29480.7	28860.6	28971.1
319	CANS39	93236.2	80780.5	80491.1	86522.8	92974.5	101434	111629	118968	122002	111600	130907	133166	135433	124722	125113
320	CANS40	47493.5	48182.2	50207.5	57244.1	63844.6	70585.5	80514.5	86718.2	90463.9	81104.2	94520.5	101960	103345	105509	105862
321	CANS41	120253	119092	123061	138657	157862	176094	201824	221397	234153	212209	236094	244383	250817	254393	251121
322	CANS42	25747.7	24980.2	25796.6	29223.4	33461.6	37372.6	43013.3	40407.2	43352.8	39908.9	47974.4	50227.9	51485.2	52598.8	59970.1
323	CANS43	0	0	0	0	0	0	0	0	0	0	0	0	0	0	0
324	CANS44	113014	116548	121533	126245	137109	158105	181020	194849	214040	218803	219177	232411	238457	243239	234586
325	CANS45	33873.9	34084.7	34646.5	39294.2	43844.5	48157.7	55002.4	60182.2	62821.6	56959.4	68182.9	71819.8	73792.8	74097.6	72398
326	CANS46	41889	42352.7	44593.2	51002.2	56298.2	58654	66729.6	77710.4	74720.6	68726.9	80080.3	90902.5	93631.3	94465.2	84359.1
327	CANS47	19693	19935.5	20343.8	22999.6	25589.9	28220.2	32369.5	35692.5	36850.7	39473.8	41526.2	47754.1	44004.1	49593.9	41929.6
328	CANS48	48010.3	49973	54444.4	62726.2	69935.8	74805.7	88025.5	107773	112989	96098.6	115316	100507	131821	142094	141962
329	CANS49	18641.2	18564	18892.5	22026.6	24916.3	27672.9	31313.9	35151.4	37447.3	56864.2	99490.8	108086	111808	113079	109681
330	CANS50	139980	144470	147186	171197	200930	213874	251856	281463	297426	280385	294971	255786	266119	274571	271231
331	CANS51	136072	157592	167508	195060	215668	209832	249452	248897	243498	333207	363401	351121	340228	349258	338017
332	CANS52	49010.1	65482.4	66942.8	80420.2	69659.8	82946.6	92570.6	124950	130084	123965	143875	153847	151558	162867	143093
333	CANS53	122378	114135	113439	130590	143018	162298	181701	199745	205614	189527	228178	237710	245744	237067	221922
334	CANS54	71002.2	81826.4	78570	94551.5	104653	117448	133410	150671	157580	145557	172158	183573	191193	180071	181830
335	CANS55	0	0	0	0	0	0	0	0	0	0	0	0	0	0	0
336	CANS56	0	0	0	0	0	0	0	0	0	0	0	0	0	0	0
337	CHES1	8575	8218.51	9416.19	10565.7	11247.6	10692	10621.4	11491	13451.4	12719.9	11829.1	13184.6	12558.2	12881.3	13362.2
338	CHES2	824.72	756.535	842.498	989.428	1111.61	1009.32	1040.95	1093.37	1222.89	1153.72	1210.49	1419.95	1355.9	1434.65	1466.49
339	CHES3	137.778	132.658	149.421	183.516	198.911	182.853	180.112	192.57	216.367	209.114	217.108	253.925	239.362	255.344	260.791
340	CHES4	2710.35	2876.52	2650.27	2629.53	9842.79	10385	11207	12043.3	13639.1	6227.25	15288.2	17934.7	5136.39	10975.4	23095.9
341	CHES5	43674	44862.6	49572.7	56482.5	64388.9	63536.8	73989.9	71674.4	85048.2	87801.6	99473.9	105267	97194.1	102624	105628
342	CHES6	12178.2	12736	13371.8	14266.5	16471.5	16439.3	17356.1	10495.2	11128.7	22497.7	27193.3	31568.3	27443.3	29499.1	30294
343	CHES7	13670.9	13128.1	16266.6	18721.4	22854	24175.9	25651.9	28768.8	33489.8	30039.3	35235.3	40541	35475.4	41860.1	40095.6
344	CHES8	15548.2	15609.3	16759.3	18892.6	21658	22710.8	19130.6	20703.5	23922.7	25642.4	25005.2	27481.2	23802.2	24848.6	25442.4
345	CHES9	13309.2	13402.1	14480.1	15858.5	18003.8	18966	19559	20352.1	22575.5	19493.1	22990.6	24969.7	21485.2	22404.6	22715.3
346	CHES10	12834.3	13331.5	8353.37	20859.8	23538.9	89020.2	121910	115351	192608	16626.4	20948.5	190435	158757	174232	50163.1
347	CHES11	35724.9	41969.9	34565.4	45535	141175	181740	236924	251350	333293	222567	74046.6	354107	338600	282547	110755
348	CHES12	49876.9	56421	74004.9	88130.5	107560	113007	134097	133739	143929	186416	160363	210683	179531	199819	216902
349	CHES13	13241.7	13152.4	13434.3	16647.2	20102.4	22020.8	24034.4	26390	31036.2	26194.7	34716.5	37834.7	33448.4	35747.4	38083.9
350	CHES14	14539.8	14582.6	16245.7	14585.6	16859.1	18269.3	19999.5	21514.5	25137.9	22603.7	29644.2	34001.2	29925.3	31737	33125.7
351	CHES15	36693.2	27410.6	19544.5	21437.1	48371.1	50391.6	36609.5	37101	50926.3	29489.1	64413.2	54055.4	47801.3	3412.35	65287.8
352	CHES16	57577.8	52789.3	45909	55172.7	84383.3	91305.5	101371	102012	111592	81287	100096	123176	110100	75581.9	78595.2
353	CHES17	68894.5	67785.4	70517.1	68623.6	105207	114620	119040	136200	166311	133297	160131	190012	184851	207708	216719
354	CHES18	48056.7	48991.2	46910.6	53760	63436.6	66273.3	70220	81916.2	97029.2	89224.2	100375	113323	103344	106603	109033
355	CHES19	56995.2	56103	59374.4	67983	80652.6	85438.6	93198.7	111217	128541	99664.1	118029	139861	118302	128417	132943
356	CHES20	812.638	810.464	867.272	992.821	927.155	1051.91	11372.7	12826.6	14487.6	12553.5	15198.6	35451.3	30260.6	15690.5	16676
357	CHES21	9271.44	9499.24	10146.9	11693.3	11622.4	12576.4	14226.3	16474.7	23987.1	21106.3	25533.5	33259.5	31602.7	33875	33176.7
358	CHES22	12153.3	34277.5	30329.5	37713.5	20203.6	20420.2	54031.3	57535.6	75392.4	56259.4	31630.3	83269.4	81112.5	37746.8	40415.8
359	CHES23	18783	18988.5	20230.1	21025.8	25090.8	26919.4	29284	32049.3	36829.1	30950.6	34434.9	39211.4	35516.3	37971.7	38797
360	CHES24	48051.5	62802.7	68584.9	76692.3	165683	205348	261151	252690	343449	129271	182255	363329	204839	203779	189352
361	CHES25	9817.51	9821.94	11195.9	13244.8	15707.1	16489.1	18612.7	21157.7	25134.6	21042.7	25196.4	39775.1	35668.7	36501.1	36600.9
362	CHES26	0	0	0	0	0	0	0	0	0	0	0	0	0	0	0
363	CHES27	55292.2	56422.8	67097.6	78124.7	87360.5	95909	98439.1	107324	127595	126542	143411	170772	166341	183796	179232
364	CHES28	17514.7	17566.4	18766.1	21179.3	22713.2	25998	26224	28761.2	33681.7	29499.1	34717.5	62821.3	36454.4	37512.1	38344.2
365	CHES29	119132	119014	120885	135983	153171	161490	171419	184266	207253	192148	221930	259196	234168	253382	265279
366	CHES30	45221.9	44514.7	51347.9	54337.1	57918.4	56059.8	59156.4	64779.9	74134	78835.6	86598.4	76687.3	80361.7	97268.6	100752
367	CHES31	44513.7	45182.2	40812.4	64314.6	75055.3	79242.3	85344.4	95276.9	108189	116706	112133	130744	143100	150411	171829
368	CHES32	502.489	444.061	526.562	683.184	798.435	818.754	853.069	1005.87	1298.4	1398.67	1636.67	1984.1	2053.49	2055.93	2115.8
369	CHES33	27305.9	27909.4	17892.7	14601.4	14803.9	31560.7	35657.7	40351	49888.2	47440.9	49988.9	56278.9	53585.3	55548.2	58038
370	CHES34	21988.4	16407.6	19022.6	21856	25045	25171.6	26915.1	31161.1	38893.4	41695.9	46910	55960.1	58067.3	60096.5	62708.7
371	CHES35	8399.21	7478.67	8277.36	9391.88	10211.1	10497.8	10092.9	11498.7	12038.5	12716.4	11612.4	13244.2	13491	9724.64	11622.7
372	CHES36	32054	32493.3	33977.1	39492.6	45101.3	48547	51605	55138	65046.1	58847.2	69363.5	76379.2	67947.1	72133	74516.1
373	CHES37	5836.51	6049.93	6767.2	6921.8	7364.81	7286.03	11742.5	7528.26	7276.11	6906.66	13571.1	8004.62	7407.37	7156.93	7335.3
374	CHES38	0	0	0	0	0	0	0	0	0	0	0	0	0	0	0
375	CHES39	9709.45	9486.68	10782.1	12685.5	13929.6	14477.1	15092.5	16468.9	19575.2	18532.2	18421.3	20881.9	21654.8	22115.7	24074.7
376	CHES40	19491.3	14275.8	16774.8	19127.1	21674.2	23988.8	26182	29263.3	35810.6	32338.8	37656.7	39781.1	47530.9	48633.5	36078.8
377	CHES41	50666.7	47308.1	46597.8	51400.7	61285.3	66700.1	70886.9	89156.7	98859.7	94776.8	95141.3	100499	95128.6	105489	109423
378	CHES42	27681.1	27092.3	34127.9	32982.4	37055.1	37412.4	38555	44805.2	47742.5	50964.6	49820.9	61116.9	59666.4	64920.6	66887.8
379	CHES43	0	0	0	0	0	0	0	0	0	0	0	0	0	0	0
380	CHES44	32835.3	31499.2	36914.8	40310.7	45200.5	44547.6	45528.6	50761.4	56620.2	62372.2	62445.1	65856.2	66378.5	67795	69181.9
381	CHES45	40265.4	51784.5	58727.7	67933.9	81554.6	81736	106745	121435	149368	131334	158012	187470	192674	186370	211891
382	CHES46	0	0	0	0	0	0	0	0	0	0	0	0	0	0	0
383	CHES47	14458.7	15276.1	19629.6	25076.6	30643.7	35519.1	37974.1	48780.4	60014.6	60171	67031.7	80033	75498.4	79112.9	81813.2
384	CHES48	0	0	0	0	0	0	0	0	0	0	0	0	0	0	0
385	CHES49	4463.4	4855.89	5249.92	5025.59	5677.1	5611.1	15368.9	16344.6	18716.8	19973.7	38203.4	36954.7	16797	43468.7	25896.4
386	CHES50	26336.3	24933.6	27595.4	30426.8	36111.6	34789.5	36873.3	43733.1	39202.4	42268.3	43086.8	51316.8	50385.1	52936	52645.3
387	CHES51	61243.5	62174.9	69562.4	75248.3	85904.7	87159.8	86357.9	93915.6	110083	114634	123124	139734	135992	145757	150669
388	CHES52	20960.7	20520.1	22323.1	24441.9	26993.3	26507.8	27097.4	29477.8	33709.1	38056.8	37504.9	42425.4	41366.4	44113.1	44726.3
389	CHES53	36483.3	38267.2	45128	52824.9	61665.1	64795	69592.1	73728.8	87675.7	87257.9	101033	117835	112009	119406	121333
390	CHES54	34306.4	35734.3	39653.6	44587.5	51157.9	44231.4	46139.1	48816	56739.1	71021.7	66363.7	77470.1	75098.7	76676.5	80293.7
391	CHES55	0	0	0	0	0	0	0	0	0	0	0	0	0	0	0
392	CHES56	0	0	0	0	0	0	0	0	0	0	0	0	0	0	0
393	CHNS1	385792	400883	376082	496829	611354	621011	629562	791982	1.14972e+06	1.16925e+06	1.39115e+06	1.72255e+06	2.0389e+06	2.28134e+06	2.42882e+06
394	CHNS2	61452.9	64450.9	67538.6	74189.8	48349.4	109087	135810	191453	278757	142795	164220	191460	223868	245997	251651
395	CHNS3	29789.5	30604.6	32159.6	39325	50446.8	61246.9	68269.5	91783.2	133988	153172	184295	239815	316258	359952	384005
396	CHNS4	81143	93861.9	101138	272153	343851	693992	635050	793548	1.33087e+06	1.31853e+06	1.82993e+06	2.37512e+06	2.63509e+06	3.01981e+06	3.43064e+06
397	CHNS5	276456	291603	316481	424060	539673	697995	802008	968171	1.53152e+06	1.57885e+06	2.01412e+06	2.56624e+06	3.16489e+06	3.49044e+06	3.88137e+06
398	CHNS6	399827	411454	406164	483915	612552	793192	925611	1.21005e+06	1.63109e+06	1.77416e+06	2.07686e+06	2.50039e+06	2.94602e+06	3.36232e+06	3.55001e+06
399	CHNS7	109389	123578	124725	111928	153262	184509	232102	305069	418682	476760	474530	637788	723273	870149	899444
400	CHNS8	105054	146713	144691	145559	183540	238313	295752	361217	488818	529649	558345	538064	597893	660729	655344
401	CHNS9	21921.2	28768.6	35893.9	36540.5	40562.5	44002.4	55619.7	66101.7	74476	91022.1	86307.3	97504.2	112827	129698	136486
402	CHNS10	234170	242403	266994	398054	606367	826706	1.12151e+06	1.47557e+06	2.15424e+06	1.68703e+06	2.63779e+06	3.72256e+06	3.99436e+06	3.9815e+06	3.98368e+06
403	CHNS11	439794	463314	359520	699758	846608	1.11095e+06	1.27723e+06	1.74807e+06	2.33131e+06	2.13987e+06	2.93104e+06	3.69358e+06	4.18933e+06	4.91325e+06	5.2581e+06
404	CHNS12	54486.1	54143.5	55544.7	72380	92144.9	183891	189447	204328	225149	250076	298259	371018	448795	525501	557626
405	CHNS13	150479	163505	172497	223065	291163	382191	467637	635814	918420	910941	1.12215e+06	1.40768e+06	1.58034e+06	1.79667e+06	1.89479e+06
406	CHNS14	313734	262595	137178	283395	349831	444071	565465	905497	1.0086e+06	1.43434e+06	1.78549e+06	2.26242e+06	2.74064e+06	3.20586e+06	3.46233e+06
407	CHNS15	558113	563571	528081	1.1833e+06	1.61028e+06	2.12948e+06	2.63145e+06	3.27466e+06	5.06128e+06	4.20018e+06	5.07782e+06	5.95706e+06	7.55118e+06	8.19606e+06	8.68838e+06
408	CHNS16	160086	161523	168344	203863	317739	386413	466144	647505	888605	888330	818705	1.0704e+06	1.36127e+06	1.51421e+06	1.63143e+06
409	CHNS17	371722	399570	403891	534946	959878	1.51292e+06	1.68924e+06	2.05299e+06	2.59327e+06	2.01947e+06	3.42495e+06	3.92594e+06	4.36563e+06	4.93944e+06	5.41568e+06
410	CHNS18	265757	236313	202042	304477	452322	706488	840168	1.04348e+06	1.92711e+06	1.7765e+06	2.77609e+06	3.51921e+06	3.94255e+06	4.46139e+06	4.83418e+06
411	CHNS19	310524	320343	334003	432042	614942	795314	1.05199e+06	1.52008e+06	2.03586e+06	2.49324e+06	2.75668e+06	3.36264e+06	3.54762e+06	4.06304e+06	4.48567e+06
412	CHNS20	163224	174951	195027	275659	365797	512443	598131	1.128e+06	1.42201e+06	1.7956e+06	2.31702e+06	2.84753e+06	3.14498e+06	3.56112e+06	3.87632e+06
413	CHNS21	41835.6	39656.9	42280	56678.2	176736	234477	277061	381667	509271	571748	881217	1.08124e+06	1.1446e+06	1.31007e+06	1.43599e+06
414	CHNS22	138108	140497	135154	135097	118801	215158	278995	363228	373795	383623	347708	451672	553100	641872	687573
415	CHNS23	0	0	0	0	0	0	0	0	0	0	0	0	0	0	0
416	CHNS24	548641	557731	588411	757413	966478	1.28611e+06	1.61132e+06	2.00858e+06	2.41399e+06	2.10477e+06	2.71028e+06	3.42701e+06	3.74292e+06	4.08857e+06	4.47037e+06
417	CHNS25	31259.2	36159.3	44067.9	44020.2	55268	68935.5	81637.6	95765.7	80831.9	79553.5	93723.7	100164	105597	122560	140148
418	CHNS26	25085.3	46554.1	54394.5	45911.7	87483.7	91548.1	85370	66207.6	67299.3	31465.2	29259.5	35609.9	46639.8	52030	66842.2
419	CHNS27	569653	647350	741722	903236	1.10887e+06	1.22568e+06	1.48939e+06	2.02978e+06	2.98269e+06	3.62386e+06	4.18266e+06	5.12776e+06	5.85224e+06	6.56234e+06	7.37666e+06
420	CHNS28	0	0	0	0	0	0	0	0	0	0	0	0	0	0	0
421	CHNS29	379553	360167	280754	337059	363032	267267	351313	530832	695830	889845	1.1564e+06	1.28483e+06	1.61614e+06	1.84864e+06	2.11406e+06
422	CHNS30	82292.7	77719.2	79716.8	86207.8	66084.7	56395.2	61508.1	113334	144420	122925	148041	199034	262869	305118	341131
423	CHNS31	93673.3	109735	124706	167227	211246	249375	294800	418334	587442	719948	897980	1.05464e+06	1.26418e+06	1.31558e+06	1.56729e+06
424	CHNS32	82180.6	90697.4	96587.1	133016	143055	122626	140864	185931	229254	233260	307835	368349	389670	421121	462494
425	CHNS33	33422.1	38371.6	43308.1	38754	50100.2	64783.9	81356.8	115835	149329	166101	245052	309964	332299	363954	389185
426	CHNS34	31262.6	33305.9	36634	60803.9	86769.3	120031	177412	201963	292077	319245	413338	489442	652433	706662	786286
427	CHNS35	3843	5371.69	6992.59	7981.34	29320.9	35411.7	25217.5	36323.3	55175.6	16473.1	23659	26806.1	29490.8	36942.5	38704.8
428	CHNS36	58826.9	59095.1	63832.3	86394.8	111652	143001	155764	199882	282292	314974	368329	468321	623313	702012	760654
429	CHNS37	0	0	0	0	0	0	0	0	0	0	0	0	0	0	0
430	CHNS38	0	0	0	0	0	0	0	0	0	0	0	0	0	0	0
431	CHNS39	40754.1	49846.1	83957	65461.1	103168	363027	293481	103114	171782	194763	235783	301987	356356	412468	470129
432	CHNS40	23194.1	31170.7	30444.1	37732.9	80927.2	158399	153864	140650	172001	177121	280360	329507	385899	434017	475485
433	CHNS41	30590.4	40338.1	56255	79308.1	81310.9	140859	131095	145730	196890	280321	384839	557407	694117	795221	920171
434	CHNS42	20416.5	21293	25002.6	28660	61484.7	118274	132274	149995	185809	217556	213092	280032	348293	398318	460652
435	CHNS43	0	0	0	0	0	0	0	0	0	0	0	0	0	0	0
436	CHNS44	37386	43347.2	50017.2	55007.2	69774.9	126054	119033	128936	205629	270997	295554	378034	441464	525689	583458
437	CHNS45	34080.9	56465.8	87943.7	169552	314038	509738	538924	650269	925667	1.21198e+06	1.41097e+06	1.76632e+06	2.03445e+06	2.32421e+06	2.58334e+06
438	CHNS46	0	0	0	0	0	0	0	0	0	0	0	0	0	0	0
439	CHNS47	12050.4	15858.5	15463	20011.5	30033.3	43057	47246.4	71429.2	108795	116279	225455	257383	330467	372066	423724
440	CHNS48	0	0	0	0	0	0	0	0	0	0	0	0	0	0	0
441	CHNS49	7150.25	9376.88	12314	36280.4	60901.4	100297	115190	111007	145841	219244	320853	357853	431698	473800	557547
442	CHNS50	4009.3	5216.32	5032.95	9713.66	19293	32327.9	38104.3	46273.2	64692.3	135794	170278	201514	239129	332155	387096
443	CHNS51	124022	124592	136907	197770	246789	221443	298255	337212	456722	539099	556296	689828	823117	929040	1.05494e+06
444	CHNS52	68873.3	72121.9	80248.8	102640	163620	241131	255697	344294	458158	344971	528609	662339	831284	952626	1.09772e+06
445	CHNS53	77179.4	70502.8	28921.2	45969.3	106709	183465	193588	267677	386544	535293	582843	726189	878110	1.02374e+06	1.16011e+06
446	CHNS54	90755.2	123452	111450	262152	300370	353980	403968	468550	646561	856719	1.19662e+06	1.50318e+06	1.77458e+06	1.94159e+06	2.16337e+06
447	CHNS55	0	0	0	0	0	0	0	0	0	0	0	0	0	0	0
448	CHNS56	0	0	0	0	0	0	0	0	0	0	0	0	0	0	0
449	CYPS1	797.416	749.041	708.33	744.897	959.286	450.739	628.905	691.217	875.228	579.036	556.017	996.991	1084.47	1921.08	1648.74
450	CYPS2	19.3115	23.3977	23.7574	36.4891	38.9521	38.1019	39.8598	58.8691	60.1167	25.4935	56.9444	68.8587	58.6219	49.769	37.8069
451	CYPS3	51.4669	53.5625	55.9207	76.389	103.3	173.326	194.942	239.153	162.344	197.516	138.436	184.812	252.694	121.08	78.0474
452	CYPS4	120.374	33.76	39.8365	53.7935	60.5289	155.954	57.6147	44.6742	272.776	318.596	248.182	309.426	276.613	398.401	276.413
453	CYPS5	1157.85	5639.02	7210.45	6836.45	7097.06	6884.27	1313.72	1487.64	13435.5	2062.98	1715.7	1716.47	1823.97	1639.13	1516.3
454	CYPS6	588.427	513.266	149.886	177.595	160.277	154.707	136.373	149.68	104.274	77.0564	1062.47	711.63	559.063	540.465	77.3445
455	CYPS7	331.671	364.88	372.798	413.567	510.695	451.349	505.852	537.215	616.831	585.042	572.642	582.364	464.672	515.48	490.612
456	CYPS8	209.501	221.393	149.671	504.986	239.393	135.09	153.481	163.319	187.716	526.428	659.449	518.772	560.286	516.979	3284.86
457	CYPS9	212.782	245.39	93.4616	496.827	315.007	184.032	249.038	284.117	239.907	246.489	878.849	223.368	252.001	189.691	3865.57
458	CYPS10	1174.58	2118.37	2245.93	2017	265.696	0	0	0	113.136	0	0	117.268	134.916	101.39	74.1958
459	CYPS11	159.492	154.682	92.5825	199.069	282.146	117.912	86.5196	97.082	103.436	292.916	118.413	121.628	187.172	1743.63	4122.67
460	CYPS12	102.403	104.394	641.216	625.199	455.469	142.527	194.631	219.426	1516.86	1684.19	249.357	287.425	3694.51	4275.63	7791.07
461	CYPS13	1574.53	1403.99	1132.44	276.197	413.097	71.4904	173.875	107.359	328.523	313.442	173.358	232.526	275.263	218.07	6932.95
462	CYPS14	1114.45	1256.85	1368.35	1749.97	2030.94	2115.54	766.646	745.416	1149.37	1205.75	784.141	820.256	748.203	555.65	438.015
463	CYPS15	2508.57	2207.29	2302.22	2947.79	273.606	246.651	4933.52	346.497	412.376	1924.37	2837.33	3985.76	4247.99	3798.54	4231.81
464	CYPS16	3833.62	3400.55	3925.08	5252.12	496.841	480.332	8270.53	620.732	776.993	3257.98	5161.63	6047.2	6179.91	5504.12	6113.51
465	CYPS17	60.6464	10.0782	474.181	14.7355	30.09	46.4656	95.1174	1112.05	1043.87	539.319	512.061	429.415	35.3493	40.9061	244.776
466	CYPS18	6.71413	5.33701	6.49051	10.8354	11.3014	14.6504	21.6985	22.2919	21.8338	31.1714	45.226	26.6403	19.5519	14.8315	1342.78
467	CYPS19	1285.64	1288.99	1468	1861.08	160.503	157.465	2497.35	189.359	233.052	44.8988	1252	1558.84	1927.15	1703.02	1891
468	CYPS20	804.381	749.138	877.938	56.0702	51.3325	54.5301	54.9232	72.2805	80.5917	60.7805	750.161	913.888	706.913	605.958	674.391
469	CYPS21	3.82359	7.66299	10.715	13.8528	15.9547	16.0902	16.5523	20.584	22.474	12.7806	24.2959	21.9027	15.7333	17.7308	340.722
470	CYPS22	2220.62	2011.59	42.9478	2545.19	59.0527	62.2936	49.3555	54.0983	54.2747	76.036	1881.59	2019.6	2160.24	2084.63	2307.24
471	CYPS23	750.344	68.8484	65.2386	78.4361	90.2285	97.4887	99.1792	81.2565	102.032	140.286	954.809	1149.35	1448.72	1479.49	1644.74
472	CYPS24	923.821	1850.55	2270.29	2231.26	2531.65	3988.5	3550.86	4758.74	6867.14	8317.17	9932.75	12023.4	17981	17551.9	12621.2
473	CYPS25	62.2482	69.4748	98.4983	139.117	215.755	254.678	323.871	375.024	604.688	751.22	544.803	700.982	827.2	681.197	450.945
474	CYPS26	54.5219	68.6412	78.7848	101.931	146.86	191.232	266.125	315.228	376.649	427.441	467.159	452.524	381.241	327.156	250.837
475	CYPS27	1544.11	1520.47	1785.44	2237.83	6613.68	6452.48	3594.73	4312.52	9847.47	3907.32	3592.36	3714.44	2937.38	3247.31	2633.25
476	CYPS28	434.696	229.378	296.273	366.384	398.04	422.601	515.154	626.181	784.446	713.917	689.55	771.515	697.674	561.988	448.79
477	CYPS29	907.923	982.839	1071.78	1357.26	1721.31	1783.56	2069.14	2241.23	2889.53	2499.27	1740.14	1848.13	2204.2	2338.76	1676.75
478	CYPS30	747.668	798.562	828.802	1044.13	1266.17	1200.06	1484.28	1828.14	2194.97	2119.7	2331.04	2434.56	2173.76	2423.17	2180.54
479	CYPS31	282.823	339.609	337.714	386.995	465.579	465.746	511.875	526.704	616.64	649.273	667.039	670.171	552.049	658.432	687.744
480	CYPS32	4055.24	3905.83	3840.08	2160.25	2088.13	1857.09	2312.55	2736.44	3584.48	3587.94	3297.59	3787.62	8323.42	3467.18	3499.21
481	CYPS33	1512.95	3485.95	892.481	2170.3	519.72	1420.79	858.9	2237.95	2488.45	653.224	1370.2	3344.38	604.836	397.026	3530.6
482	CYPS34	8635.35	2230.75	7707.77	8421.22	3552.63	3242.09	10847.1	12759.2	13061.7	2443.66	13071.7	3119.12	3278.49	15675.6	5334.79
483	CYPS35	38.3782	37.6174	280.949	40.6793	42.7222	50.2238	55.199	60.099	846.167	770.725	968.836	50.207	1357.91	1640.37	1204.84
484	CYPS36	2549.96	773.031	657.27	3481.08	1016.38	1125.95	1276.53	1600.28	1837.68	1804.24	1461.19	1710.68	1850.18	1690.98	1293.93
485	CYPS37	55.1114	76.8303	102.804	73.3046	310.074	57.6154	88.8395	99.8521	88.7808	276.166	166.152	231.171	527.396	792.871	13766.8
486	CYPS38	84.0367	88.5427	107.958	132.847	177.87	215.681	264.878	317.678	446.618	530.288	376.658	491.744	505.741	322.747	212.005
487	CYPS39	270.373	304.881	313.7	362.598	435.059	389.214	650.164	715.234	1208.68	1307	862.285	937.997	840.226	1059.35	1030.7
488	CYPS40	158.808	213.296	250.182	244.147	340.732	479.777	616.396	570.798	697.634	687.268	852.508	1318.8	932.101	1464.77	2077.51
489	CYPS41	370.851	240.311	438.536	324.975	366.207	384.479	451.372	507.397	605.24	659.296	626.886	778.873	708.417	804.829	783.928
490	CYPS42	224.627	251.492	259.316	455.341	638.26	580.448	775.611	1036.62	1575.47	994.16	832.626	961.93	914.248	907.971	646.326
491	CYPS43	1599.38	1741.68	1757.11	1843.07	2824.39	1721.08	2289.78	2620.42	4538.18	2947.65	4579.77	5386.52	3640.47	4766.64	4248.83
492	CYPS44	815.998	846.747	1080.12	1285.8	1412.77	1493.75	1760.28	2174.71	2340.63	2195.4	2098.72	2364.16	1876.3	1971.68	1734.7
493	CYPS45	127.916	196.477	212.492	251.876	253.08	233.831	263.979	336.993	394.736	1094.32	743.328	804.447	1140.05	1129.16	736.051
494	CYPS46	20.8829	30.5812	35.2563	217.809	171.044	246.972	58.6456	69.756	79.5106	83.8988	58.8763	63.4944	44.5474	35.1741	39.1974
495	CYPS47	6.47165	6.33276	7.85492	12.098	12.0153	14.2257	11.4124	8.86219	12.5747	18.0851	15.9669	14.5546	62.2111	9.95773	9.9792
496	CYPS48	118.769	187.842	160.341	240.697	350.658	453.012	164.467	169.419	484.926	258.028	185.378	112.072	108.87	114.481	116.559
497	CYPS49	39.1448	86.2548	143.22	82.1645	77.6196	136.695	69.0111	189.785	227.317	283.299	114.782	133.219	155.867	207.382	2247.53
498	CYPS50	205.657	142.739	149.49	143.106	145.711	151.464	159.165	174.86	253.13	285.592	279.95	309.824	337.243	269.481	276.691
499	CYPS51	750.682	939.369	1020.71	1265.93	2460.06	2700.9	1951.03	2329.28	3970.71	2925.47	2020.35	2042.47	2250.37	2422.44	1346.25
500	CYPS52	194.362	239.283	258.256	335.088	359.56	559.908	608.821	845.74	893.09	791.408	719.048	801.695	697.524	748.018	536.696
501	CYPS53	195.456	161.263	190.944	299.348	481.572	480.796	698.974	820.691	1214.24	1277.6	1122.61	1229.66	1360.94	1214.03	1003.66
502	CYPS54	224.605	292.116	317.318	479.32	642.694	725.495	870.048	929.127	1175.69	1304.44	1185.01	1164.73	1175.93	1153.98	792.541
503	CYPS55	0	0	0	0	0	0	0	0	0	0	0	0	0	0	0
504	CYPS56	0	0	0	0	0	0	0	0	0	0	0	0	0	0	0
505	CZES1	3722.71	4055.14	4147.85	4383.27	5448.08	4991.84	5182.71	6199.69	9499.69	6414.36	6009.65	7638.96	6805.52	7204.22	7207.69
506	CZES2	1471.81	1519.28	1917.34	2519.32	1974.15	2231.91	3270.99	4595.87	4666.26	3683.3	3936.16	4993.77	7225.66	7597.33	7360.1
507	CZES3	265.295	489.354	342.272	542.849	562.551	577.639	778.25	745.108	4423.11	2780.68	4150.61	4614.4	4091.52	3634.96	2686.33
508	CZES4	4227	4805.85	6099.9	8157.43	8846.95	9989.27	12181.1	13196	14561.1	10922.1	7698.05	11250	10053.7	10334.8	5441.45
509	CZES5	22941	16307	21111.2	28037	33389.7	31305.9	35568.1	41061.8	51047.4	45664.3	35368.9	41472.9	41040.8	42741.5	37335.1
510	CZES6	7921.56	8684.9	9230.35	10709.8	12571.5	12561.6	13719.2	14787.3	16174.3	7144.82	11144.5	13362	12064.7	12999.3	12498.8
511	CZES7	3945.76	4489.36	6205.88	5630.45	6115.03	7178.74	12896.7	14999.8	18351.1	13411.6	12594.1	16396.3	13921.1	14831.6	13598.7
512	CZES8	5772.52	6211.09	8383.06	10173.1	11953	12954.3	15264.1	18476.2	20785.1	9351.07	16379.5	19525.3	17441.7	18675.5	18462.9
513	CZES9	431.806	1987.01	2441	5212.87	3575	6307.13	7983.59	14067.2	16459.1	11651	10179.8	9987.05	8636.13	8853.46	9127.89
514	CZES10	16247.5	19181.6	20613.1	14315.5	25196.7	44086.9	52245.9	230087	279629	43927.5	65467.6	328099	336533	362584	323545
515	CZES11	16172.3	16861.6	17935.5	21928.5	25923.7	26750.5	31707.8	34645.7	40130.6	31329.3	37066.1	42375.7	40522	45667.2	47244.2
516	CZES12	1440.66	1460.94	1941.28	2489.37	2722.31	2804.62	3629.37	4424.57	5291.92	4049.73	5299.94	6326.69	5688.74	6139.94	6152.48
517	CZES13	10630.5	12129.9	16176	22551.1	26353.5	27738.3	33545.2	40930.8	46123.9	35276.8	40148.9	48343	44557.2	51234.5	50799.7
518	CZES14	6467.92	7010.39	8761.45	12963	15299.1	14321.8	15547.6	16987.3	22339.6	16297.8	13942.5	14993.5	16690.9	16807.4	16013.5
519	CZES15	18495.8	19223.7	34450.6	26050.8	37309.2	42179.6	78436	57316	69230.5	33171.6	41792.9	51091.3	40341.2	36144.2	35037.4
520	CZES16	14253.8	15668	19137.2	22177.1	32026.4	34547.5	40432.1	47043.7	59358.3	40553.7	45330.7	51500.9	44802.9	46965.3	47358.7
521	CZES17	6224.53	7974.41	17363.4	15744	18914.3	15934.9	54277.6	68867.5	68686.2	68354.6	125881	119290	107724	113457	128420
522	CZES18	7745.32	8109.81	9812.62	9530.95	13445.7	12673.3	14750.9	15018.6	18998.1	15172.6	19450	47822.5	18537.9	19414.6	19787.6
523	CZES19	7630.75	8510.77	11030.8	12941	15416	17796.6	21728.9	54197.1	65151.2	41323.9	43633.4	56807.7	49860.8	49036.6	47448.9
524	CZES20	27794.9	32723.3	37677.9	47552.7	58738.4	74175.4	80430.3	101785	108693	85484.9	97612.1	121918	121097	111032	125941
525	CZES21	826.224	344.039	1085.52	616.746	686.06	2371.33	1134.25	1187.24	1704.59	1201.49	24478	28421	26522.9	26461.1	29868.1
526	CZES22	3797.98	2827.8	5585.49	7148.64	10794.6	10462.6	10798.5	10025.9	12036.4	8703.87	10630.8	9737.1	8480.17	8997.18	9672.58
527	CZES23	1860.04	2068.71	2846.08	3693.13	4811.14	5245.04	6679.34	8680.84	9444	7201.09	7205.7	7844.99	5438.37	5550.41	5352.81
528	CZES24	70010.2	75640.9	38877.7	98791.9	119606	52417.8	77987.7	284055	321607	69840.2	85256.9	366558	360082	400822	323903
529	CZES25	1121.57	1162.42	1374.83	1871.06	2119.95	2374.9	2326.98	6368.76	3953.4	3712.6	3773.09	4315.88	4116.51	4181.76	3978.43
530	CZES26	1105.95	1097.14	3089.95	3931	2247.93	2430.3	6701	12160.9	14134.9	11120.1	12200.4	9989.37	19468	18287.6	13002.2
531	CZES27	26279.2	27877.3	33995	47076.6	51777.1	51598.8	71858.6	97477.7	112974	90324.7	83803.4	79345.9	61757.3	61604.8	68474.8
532	CZES28	2983.7	1304.88	4560.79	5827.73	6711.84	7328.3	3446.09	4565.35	5806.59	5589.9	5156.76	6241.66	5490.77	6514.96	6615.02
533	CZES29	16385.7	16848.1	21399.3	28390.4	33883.6	35643.8	41028.5	48977.8	61992.1	49730.8	57718.8	64495.5	50621	56808	55059.6
534	CZES30	5932.52	5921.24	10686.7	12590.3	15333.3	17832.6	20075.5	23741.2	25867.5	22285.8	24308.6	29458.3	27573.2	27426.6	26419.5
535	CZES31	7838.1	9382.97	11901.5	16715	20474.5	22765.2	26055.1	33210.7	42655.2	26485	26018.5	30211.5	29434.7	30544.8	28980
536	CZES32	277.238	242.132	265.125	458.169	601.577	724.613	726.225	503.419	823.022	641.659	568.391	660.883	705.143	721.093	695.312
537	CZES33	651.73	757.47	802.931	1098.99	1401.02	1553.51	1944.54	2423.75	3907.47	3180.1	2972.27	3710.77	3744.59	3692.65	3531.52
538	CZES34	6303.99	7203.74	8841.92	12176.6	14018.8	16044.3	20217.3	26414.2	34149	27121.3	26207.2	29296.8	26110.4	27265.8	24914.6
539	CZES35	349.441	405.286	1026.42	1260.79	1530.86	1904.98	2990.38	2075.26	2052.44	2117.35	2117.96	2527.25	2705	2673.95	2592.12
540	CZES36	3722.8	4104.36	2899.15	5648.61	6600.7	7336.7	7991.49	9884.86	12994.9	10868.1	10051	11049.7	10127.3	9971.88	9226.18
541	CZES37	2370.79	2673.62	3193.18	3423.18	4297.84	4847.01	5573.14	5552.77	6919.39	5512.31	6027.06	6456.37	5869.41	6035.04	5982.08
542	CZES38	686.951	896.144	1471.36	1556.4	1713.13	2110.07	2731.06	5129.9	4689.36	4282.19	4335.27	4838.21	4045.36	4274.07	3742.05
543	CZES39	5090.31	4889.13	3882.75	7659.55	7979.58	6854.77	6500.41	16661.3	8671.18	20347.6	31638.2	32259.7	31930.5	31986.5	33776.1
544	CZES40	2511.95	3045.57	4923.43	4863.3	6012.53	7785.58	8521.01	13018.2	15911.4	14202.2	13436.5	16818.2	15550.6	15865.1	14439.6
545	CZES41	3709.4	3814.6	6850.47	7028.69	7162.55	12050	13011.6	16784.5	14699.5	11987.5	12744	13809.8	12873.7	12801	11923.1
546	CZES42	2727.24	3343.16	3780.9	4506.13	8927	4301.22	6085.59	6784.17	8246.33	7613.15	7183.79	7201.33	6739.32	6451.7	5738.35
547	CZES43	2588.23	2500.05	2932.28	3373.46	3735.78	1559.26	1851.94	3006.79	3898.19	3655.98	3922.07	4208.19	3985.5	4169.49	3812.93
548	CZES44	10150.7	11105.9	13819.8	18128.9	20943.6	23732.4	28945.1	38722.7	55571.5	47938.6	48882.7	52611.5	53141	53461.4	50859.8
549	CZES45	2985.27	3407.1	10052.3	6413.02	5772.28	14254.4	13948.7	7665.42	11512.7	21003.9	19794.2	28235.3	22318.1	19806.3	21117.5
550	CZES46	2998.06	3401.34	4268.29	6233.54	6976.75	8035.2	10109.6	15215.2	16681.8	12883.3	12843.8	13557.1	18020.8	18291.3	17658.2
551	CZES47	543.763	467.853	1248.09	1637.21	995.157	2158.64	1921.15	826.41	1231.26	1042.32	1075.58	1249.68	1079.17	1180.84	1194.87
552	CZES48	3862.04	3714.03	5057.47	7288.67	8139.32	10143.8	10787.2	13581.8	16991.5	11618.4	13406.6	14346.8	13587.4	13607.1	12591
553	CZES49	1313.09	1578.33	2249.72	3039.62	3293.62	3735.71	5121.66	8223.75	10358.3	6442.15	7225.22	7095.21	6305.91	7165.45	7398.37
554	CZES50	4345.25	4771.58	6114.87	7754.02	8939.52	12295	12995.6	17568.4	25038.7	21107	18820.3	21088	18296	19471.3	19859.7
555	CZES51	5640.64	6424.05	9158.73	12123.6	13047.8	14506.5	20139.3	24882.1	28224.1	24615.1	21861	22528.7	17472.9	18341.5	17084.6
556	CZES52	2982.01	3770.84	4906.11	6316.33	6396.29	7260.27	8409.35	9262.2	12864.6	11466.7	10723.7	11720.2	10355.5	10550	9253.3
557	CZES53	5881.36	6299.52	8620.5	11112.9	12536.8	15021.5	20995.1	24404.3	33290.8	39237.7	26799.9	42227.1	34029.8	26367	25198.5
558	CZES54	4545.4	5104.8	6393.64	8331.22	9581.91	11546.1	12542.7	9083.21	11780	10392	14295.7	16506.6	7923.13	14732.5	14378.9
559	CZES55	0	0	0	0	0	0	0	0	0	0	0	0	0	0	0
560	CZES56	0	0	0	0	0	0	0	0	0	0	0	0	0	0	0
561	DEUS1	113669	113618	125084	153929	132897	139324	147845	183102	205562	162631	243410	287244	265845	290872	296032
562	DEUS2	13836.6	12599.5	13572.7	16922.9	19986.6	23483.3	27095.8	33771.7	36288	26323.9	18830.1	23491.2	19980.9	52112.9	35234.6
563	DEUS3	4320.46	4403.41	4478.01	5354.23	6662.27	6618.05	7002.7	7680.95	9212	6789.51	5990.72	7411.38	5498.6	5873.18	5982.81
564	DEUS4	39565.6	37436.4	49641	68683.6	71749.8	76026.8	66064.2	60748.2	78608.2	34073.6	36159.5	29778.8	25370.9	27249.1	25931
565	DEUS5	240461	232746	240792	299017	349244	341394	371774	452283	543243	478627	547678	793562	743345	803166	777847
566	DEUS6	101967	101415	96563	110255	122146	84808.2	85180.1	99520.9	108961	78254.8	81471	127033	81609	84687.5	82426.1
567	DEUS7	56130.3	56705.3	60870.1	69005.9	80433.9	56568.7	60913.2	72224.3	75244.5	56747.3	60976.5	73207.8	64540.2	72141.1	69035.6
568	DEUS8	78104	95018.2	98600.1	90645.3	108678	109908	122686	145155	166307	146389	163744	174351	148639	148947	150777
569	DEUS9	57668.1	56460.5	59107.1	68185	76052.1	84321.9	88254.9	98936.4	103743	93006.5	100748	110687	99003.2	103538	104534
570	DEUS10	301246	283419	294049	410936	515109	723156	878723	923492	1.35126e+06	867049	944777	1.23718e+06	1.48326e+06	914425	993250
571	DEUS11	352530	338466	349123	425315	473356	495371	532421	606135	674151	552822	599393	657369	592734	732414	748845
572	DEUS12	64781.7	67652.7	72713.7	92047	104538	104796	133133	146143	156253	153088	177878	132581	193612	222903	222127
573	DEUS13	67010.1	69035.7	73562.6	88501.7	151403	145484	157745	178430	188845	102702	194965	227303	214360	231904	237446
574	DEUS14	125562	124136	131597	154633	177025	184601	184885	215887	247032	212293	221628	259844	226886	249454	261614
575	DEUS15	190181	189352	191444	215597	271170	359767	474934	563061	638855	317435	449190	841759	1.08038e+06	552549	558405
576	DEUS16	168560	166444	160313	192008	250311	264507	296600	377979	430865	300885	440252	526526	486075	513218	511814
577	DEUS17	131891	120678	112838	140044	158714	173994	196981	234534	262061	223147	230345	262992	303713	209270	228401
578	DEUS18	218315	251563	237680	282809	351862	362745	411033	453676	470768	325534	391416	447012	557216	489270	502789
579	DEUS19	375083	375704	455765	556225	591539	727423	807321	1.0254e+06	1.10633e+06	763487	932184	1.03206e+06	906623	987359	1.02386e+06
580	DEUS20	612325	634992	670058	793804	957905	1.00836e+06	1.06791e+06	1.33713e+06	1.38881e+06	1.08133e+06	1.16853e+06	1.32717e+06	1.28169e+06	1.33685e+06	1.39048e+06
581	DEUS21	52984.9	56394.5	51969.4	68485	67798.7	77895.8	69262.9	96694.2	80292.1	80737.3	139378	153691	172083	166400	205313
582	DEUS22	77952.1	60943.6	59818.7	71410.1	86561.9	110799	117873	144235	165897	82823.5	87492.7	102259	87663.1	88828.9	85493.2
583	DEUS23	58359.1	60082.7	47680.5	58559.9	71150.7	78282	95017.1	106781	104515	170621	189537	215925	192699	244490	245734
584	DEUS24	178470	187181	220371	269513	229253	338078	574798	688931	670831	817205	904796	1.05896e+06	1.04756e+06	514868	401739
585	DEUS25	13305.3	12919.3	14292.1	17654.7	19213.7	12604.2	14000.7	16064.8	20880.1	24043.6	25210.9	24621.4	21195.8	21354.2	20851.4
586	DEUS26	79916	77668.1	87665.6	106069	112278	122009	132679	156221	171073	154145	162830	193294	188227	199902	205940
587	DEUS27	492135	477875	463284	561544	613210	599893	653339	762151	884042	823799	802145	921592	861471	920662	953929
588	DEUS28	88403.4	83970.4	90439.4	111935	126305	133746	135000	157473	169606	168159	166081	188412	163664	166054	170806
589	DEUS29	284739	279458	279999	341606	420483	435959	462739	515447	608438	547826	646003	722431	574908	601931	616249
590	DEUS30	214912	215640	225887	275078	309344	335786	345694	396716	451134	445765	448847	499665	464779	493969	495144
591	DEUS31	158398	159606	173698	179170	234203	260346	291564	337889	378545	302615	330874	404262	376215	399358	405677
592	DEUS32	23264.3	24642.2	28464	32557.4	40252.2	43447.7	48172.6	64552	74813.9	58146.3	64084.7	77544.6	73262.2	75753.2	78885.1
593	DEUS33	80709.2	80283	92588.7	112065	134485	159361	169775	183127	211452	176173	201275	224032	220185	231588	243506
594	DEUS34	132673	136179	153092	180386	186489	188567	214543	258379	290596	371556	332281	386530	372329	391290	407588
595	DEUS35	26972.1	28880.6	34911.1	42290.6	50767.4	54283.9	56569.3	63262.4	71440.1	72752.4	70820	78144.4	71246.7	74580.3	75787.9
596	DEUS36	141100	137723	135186	162739	178945	190428	201522	230209	258158	157837	200658	171307	166592	179500	229230
597	DEUS37	89116.3	86257.9	92659.2	108879	119188	124780	130051	155000	181479	163853	157838	183276	172910	194333	193821
598	DEUS38	38224.4	37668.7	36539.9	44668.6	50136.3	49636.3	49286	52379.2	58900.4	56936	94066.7	104362	97836.3	108705	107781
599	DEUS39	91235.2	99602.4	108367	154677	175099	198200	195110	221679	265796	235147	184904	189525	170657	182705	184332
600	DEUS40	118305	135025	143095	143588	198355	217976	233751	281489	343898	230226	206857	280554	292316	278753	283600
601	DEUS41	241818	244824	261963	323356	343745	373572	397060	463587	523307	502437	480025	541849	511726	559910	561246
602	DEUS42	102604	95572.7	125433	170016	187181	191115	201430	213727	241107	289914	186152	294883	287764	303388	304633
603	DEUS43	28546	27145.7	32031.7	40256.3	49464.5	48752.4	51046.8	53322.6	60166.8	63475.7	52498.2	49150.3	48434.3	53463.6	53317.7
604	DEUS44	243523	251222	262836	328326	349919	376985	367751	408472	441444	518888	446358	469225	432125	444334	407548
605	DEUS45	140138	156587	222100	299503	333915	395007	439611	508723	566851	357614	370227	426557	407993	410543	446641
606	DEUS46	88729.1	94837.7	63129.7	72018	76141.9	82769.9	90651.6	109388	124140	193113	108422	223858	201447	193745	203302
607	DEUS47	24286.8	24197.2	28528.1	33449.4	35798.8	36921.5	36217	42736.7	51961.7	32210.3	73223.3	86036.4	88648	103793	104864
608	DEUS48	9848.72	9476.21	7039.9	8344.45	8948.14	11382.2	8356.73	8942.49	9499.83	11407.5	19956.2	67467.5	59795.1	60795	62144.2
609	DEUS49	27720.1	31035.3	34955.8	38981.7	40776.2	43701.5	47869.2	55254.6	56026.1	41057.2	42312.9	52060.2	48948.8	47328.4	49618
610	DEUS50	300216	302124	255622	322553	362605	404990	410542	467325	533258	525218	577305	670564	639259	724938	727872
611	DEUS51	178084	173107	215118	260205	279106	264802	278083	301463	376435	476254	462951	518680	510771	548877	557075
612	DEUS52	40293.4	42005	51222.1	51624.1	42036.5	44510	44326.6	68581.2	106486	101000	99894.8	95560	117740	137664	140245
613	DEUS53	255034	256005	273198	335265	384058	394749	427734	489866	561654	576394	564114	619064	603971	659646	667346
614	DEUS54	150205	149563	122932	152547	216991	176292	179384	202454	324796	248500	274268	284119	262934	285941	285715
615	DEUS55	0	0	0	0	0	0	0	0	0	0	0	0	0	0	0
616	DEUS56	0	0	0	0	0	0	0	0	0	0	0	0	0	0	0
617	DNKS1	17276.5	17234.8	16477.9	19898	25470.3	27048.7	25531.4	29366.4	36605.2	30058.7	29751.1	33390.6	21241.7	29117.4	29077.2
618	DNKS2	1308.08	1202.17	775.715	995.604	1207.71	1465.82	1481.03	1699.72	2098.99	1824.07	1369.91	2370.16	2299.42	2737.41	3065.18
619	DNKS3	1020.75	1023.7	1153.89	1305.59	1414.96	1348.41	3809.81	1237.25	2595.23	1260.29	1110.51	1153.98	1262.15	2299.26	2519.33
620	DNKS4	2109.7	2302.99	2346.8	2746.3	3532.12	3750.56	3868.92	4820.04	10500.6	9264.55	6484.73	5765.73	20612	18146.5	4215.83
621	DNKS5	27393.9	28066.4	31488.4	30827.5	38409.8	37719.8	47918.4	52023.8	59504.1	41931.5	46705.9	44166.8	44082.3	54474.1	53124.6
622	DNKS6	5933.88	5434.98	5548.19	6463.5	6474.41	6490.8	4934.13	5703.96	5568.08	5205.04	4883.55	5764.08	5174.37	6711.82	6617.83
623	DNKS7	4798.08	4537.24	4855.04	6042.12	6598.49	7285.58	8458.15	9805.61	9591.69	8174.24	7228.52	8033.6	8114.59	8908.62	9105.39
624	DNKS8	3906.12	3745.34	4147.8	4839.89	5251.04	5426.15	5637.01	6922.27	7124.04	6401.23	5976.9	7010.63	6422.81	7616.96	7660.02
625	DNKS9	5156.01	4722.12	3890.16	4529.9	4933.88	5112.98	5657.18	6569.05	7094.22	6392.36	5861.15	6164.65	6312.62	6962.03	6576.66
626	DNKS10	18156.3	15918.5	15715.3	17125.8	24515.7	32850.4	38958.3	42802.3	54332.9	34455.7	32824.1	227494	250796	59674.4	40486
627	DNKS11	14218.7	14748	16285.6	19455.2	20426.7	19992	21168.7	25144.7	27015.9	22434.6	25192.4	27310.8	26642.7	34136	35521.5
628	DNKS12	4597.8	6025.67	7667.96	6520.3	8013.11	9232.31	15173.9	17701.6	9264.86	22889.3	23668.8	19943.3	18419.9	20028.9	20546.9
629	DNKS13	10786.5	10712.9	11513	14271.6	15379.4	15530.9	18416.3	21756.9	21173.3	7322.2	18514.9	22377.9	21918.3	27294.6	27757
630	DNKS14	5236.22	5105.44	5585.71	5500.7	7335.07	8581.3	9411.31	11375.9	12540.5	9621.59	6640.41	8735.77	8409.16	9789.63	9752.16
631	DNKS15	9242.76	8854.9	8233.04	9894.9	13517.8	13548.7	17754.1	23468.2	19383.7	5466.9	14718.6	15772.3	17068.1	16929.1	17392
632	DNKS16	14323.3	12718.7	14939.5	16809.8	19764.5	22651.2	27907.8	34570.4	40069.5	14696.7	11354.9	34439.1	14928.6	16301.8	16117.5
633	DNKS17	8804.66	8276.32	8183.46	9828.7	5140.73	5507.24	6849.8	8238.06	8064.09	7260.69	6707.64	7774.39	7812	9302.73	9298.03
634	DNKS18	3868.83	3870.5	4067.66	3939.11	5169.1	5636.21	5536.46	6708.32	7150.13	6087.45	12484.2	7082.54	6803.73	7166.93	7289.65
635	DNKS19	16551.1	17232.1	18679.3	21765.6	25751.6	28626.9	34329.7	44691.2	57765.1	47103.7	40572.7	50505.1	49721.7	55762.9	53667.1
636	DNKS20	2528.95	2485.5	2522.7	3092.28	3340.96	3353.08	3762.71	4207.39	4143.95	3934.69	3330.76	4068.16	3985.34	4431.22	4383.37
637	DNKS21	927.574	943.181	1006.44	643.008	1320.59	1389.92	1390.39	1654.91	2258.76	2086.75	873.894	887.702	635.153	493.445	822.264
638	DNKS22	5472.13	5404.96	5341.08	6369.82	6936.84	8202.29	8991.92	10439.2	9906.78	8273.64	7355.22	8519.79	8283.44	10167	10355
639	DNKS23	2999.09	2937.83	3280.54	3257.27	3446.21	3791.08	4541.56	5414.24	6046.81	5286.64	4588.65	5553.51	6319.77	7735.6	8351.39
640	DNKS24	16177	16398.9	16924	19749.2	26632.6	33424.2	40170.3	40324	58017.2	40304.9	36810.8	51562	52356.4	53143.6	38674.3
641	DNKS25	828.255	888.472	886.721	1156.96	1427.05	1510.45	1593.75	1522.34	1442.22	2821.81	1608.19	1573.36	1799.4	1673.61	1239.81
642	DNKS26	2133.23	2736.44	2801.02	2897.88	4279.51	7545.66	4264.34	5094.1	7415.35	7031.99	13600.2	14079.2	13018.6	20302.1	15368.9
643	DNKS27	30609.1	32611.2	36728.8	38268.6	43157.7	45076.6	40238.1	65794	81141.2	73192.2	60429	54758.6	51435.2	48158.4	51461.5
644	DNKS28	5344.82	4889.34	5809.69	6644.77	7369.05	22622.9	9869.06	11057.8	11705	11261.9	9368.45	11015.7	10765.4	12556	12512.6
645	DNKS29	26694.3	27954.8	41120.6	46208	54147.8	53799.5	55307.1	70899.3	79224.8	79702.7	77777.9	75123.2	73564.8	86858.8	89628.8
646	DNKS30	7614.41	7977.13	7826.24	9803.56	11624.8	12231.7	11702.7	15199.5	24012.9	18154.3	18586.8	21110	13389.8	14050.7	13011.6
647	DNKS31	8343.28	7385.65	8528.36	11148	11783	9534.44	14971.7	11829.7	11963.7	10334.7	14502	13459.8	10740.6	15362.8	13228.5
648	DNKS32	35792	35215.5	39969.7	39553.8	45811.9	95843.1	113068	146539	133690	62320.9	76142.2	88231.9	86528.2	88657.4	91912.2
649	DNKS33	9975.86	9390.92	9341.47	10268.5	11685.1	14396.5	9656.63	10781.5	13096.8	9924.58	12639.8	13674.1	17143	20991.8	23975.3
650	DNKS34	4585.89	4754.78	5318.25	6670.71	8806.9	10508.8	14151.2	7716.23	16866.7	13211.1	16100.6	14205.2	14452.8	15278.3	15822.2
651	DNKS35	2296.67	2110.1	2053.59	2609.89	3261.07	3827.38	4104.81	3528.83	3585.09	3953.17	3285.32	2886.03	5424.51	1679.47	1503.6
652	DNKS36	7486.32	7443.41	7968.33	9708	11238.2	12036	12751.6	14541.4	14739.6	13163.6	13124.1	13706.4	12779.1	11742.8	12934.7
653	DNKS37	4431.38	4427.65	4563.91	4926.51	5755.59	6325.35	6686.16	7856.31	7143.44	4068.07	3485.48	3024.01	2542.41	2307.37	3559.32
654	DNKS38	1765.66	2029.22	2179.28	2791.72	3699.3	4426.13	4450.19	5486.37	7906.03	11113.7	6223.81	7037.78	6870.51	7311.8	7637.83
655	DNKS39	6709.84	8763.06	9149.29	10868.8	13268.6	13704.4	14216.5	12759.1	22136.7	17111.2	18092.1	17556	11857.2	9490.04	10636
656	DNKS40	11405	11892.2	14878.5	14734.2	18467.9	20988.5	23149.4	25268.5	32872.7	28988.5	28437.1	28615.1	26067	24757.4	27385.7
657	DNKS41	8342.46	10604.8	8181.03	11829	14125.6	16336.4	20128.1	18065.2	20767	21500	23852.1	24177.3	23566.5	25344.4	22722.4
658	DNKS42	2399.78	2596.04	2511.93	2735.98	2983.11	3853.93	4412.19	5134.63	5739.62	5236.94	6332.2	7420.16	7724.68	7204.61	7046.8
659	DNKS43	2518.14	2689.47	3259.45	3477.85	4190.54	4234.06	5508.67	3812.93	4332.32	4789.82	4265.07	7785.2	6935.32	7034.64	8170
660	DNKS44	8821.32	9412.56	9458.44	12276.5	14954.3	17279.5	18852.2	19702.9	21848.9	20610.7	23937	24334.4	23688.6	24005	26035.7
661	DNKS45	5960.98	7114.17	7720.87	8840.78	10762.2	11471.3	14194	15709.3	21661.3	20281.1	16036	16392.1	14809.8	15061.3	15416.7
662	DNKS46	7652.52	9343.05	10319.2	12227.1	15401.8	17846.8	18779.4	21751.9	30766.4	23794.2	18835.3	17155.3	16316.7	18259.3	19141.1
663	DNKS47	958.849	1183.51	1550.8	1765.7	2118.28	2315.77	3014.9	2718.56	8267.55	8143.65	6393.34	8167.68	7980.15	8783.92	9832.72
664	DNKS48	2112.81	1992.74	1851.95	2116.43	2383.32	2728.53	2572.64	7299.9	8684.48	7923.5	6667.38	6080.35	5485.97	4975.39	5180.9
665	DNKS49	4043.36	4560.34	5019.4	5159.38	5929.41	4664.04	8944.52	5712.15	6777.06	8026.82	6078.21	6811.93	6224.49	7133.77	7425.19
666	DNKS50	8460.64	9266.65	12966.5	18867	24446.5	34317.9	36940.3	39471.2	42891.3	30888.5	31067.8	53400.9	53156.3	44368.5	61471.3
667	DNKS51	11173.8	12123.1	13248.2	15511.6	19143.4	21112.5	23019.3	16045.1	16703.4	21817.7	18941.5	16382.8	17524.8	15555.7	16613.1
668	DNKS52	11155.7	11829.7	12271.4	14664.5	18530.6	18147.6	19462.7	18566.5	23368.3	25938.2	26375.2	24265.9	24797	25367.2	26479.2
669	DNKS53	18337.1	21203.5	20866.8	25109	33284.3	34669.1	36329.6	40468.2	48336.5	48045.6	44732.9	50515	38290.4	38066.8	39076.2
670	DNKS54	7651.49	8392.36	9589.31	11531.6	14351	16007.9	16561.2	15394.5	17015.6	19445.6	20310.8	17521.8	17242.4	14758.1	18987.3
671	DNKS55	0	0	0	0	0	0	0	0	0	0	0	0	0	0	0
672	DNKS56	0	0	0	0	0	0	0	0	0	0	0	0	0	0	0
673	ESPS1	25552.6	22807.7	23271.3	31387.5	37452.1	35966.8	35116.5	42653.9	50833.6	43843.1	49554.2	65088.8	60129.9	67053.3	64265.6
674	ESPS2	366.826	381.097	443.692	565.731	657.125	698.271	995.692	391.917	609.496	5136.23	6091.25	6577.16	5885.1	6723.1	6852.05
675	ESPS3	4034.65	5505.36	6228	7529.86	8250.08	9159.43	9510.23	11192.5	17427.4	12382.1	7887.15	10604.6	9515.79	9823.33	9352.64
676	ESPS4	10013.3	15916.6	11199.1	15719.9	17808.7	22018.7	18169.6	23971.7	34174	33723.9	33546.7	33332.2	30689.5	28387.3	27786.9
677	ESPS5	147992	165272	182164	191555	233478	239722	222674	282209	431439	324799	331023	484758	461081	453953	372011
678	ESPS6	60081.7	64906.2	69705.5	80972.1	79851.8	82093.3	81903.5	85413.7	84569.6	62901.8	83657.3	99234.1	80739.4	89542.6	86709
679	ESPS7	21963.3	23552.2	27068.1	34790.7	41241.4	44508.7	45605.8	55468.9	54982.2	32337.9	30320.8	32363	27378.1	28024.8	27954.2
680	ESPS8	38622.6	41708.8	37441.8	36941.4	36913.3	42556.5	47528.5	60699.5	74079.4	35345.6	49880	55471.5	49884.5	40075.3	40283.6
681	ESPS9	15309	11837	16764.7	20499.3	24719.1	27193.7	28554.8	33042.7	34411.9	36489.1	38929.6	35483.2	28639	29002.7	27192.3
682	ESPS10	283294	231087	237036	290570	381879	612287	742716	812728	1.16967e+06	690624	891510	1.258e+06	1.4454e+06	1.36463e+06	1.32401e+06
683	ESPS11	91674.6	97739.4	92863.8	120856	138503	156409	166468	206699	228691	166743	180137	222350	220914	229358	239878
684	ESPS12	18212.5	10840.1	21017.2	27240.4	31419	34384.5	35871	41362.3	20521.7	14455.6	25459.7	24144.3	20275.4	23566.9	26222.4
685	ESPS13	43710.9	48683	50377.1	63243.4	72826	84220.5	69403.1	85850.1	107751	74668.4	31145.9	36537.2	30272.2	29788.2	32129.5
686	ESPS14	135047	75555.6	83433	106018	123643	131410	143501	174082	152000	100572	68898.5	68899.2	57757.7	56831.2	56308.1
687	ESPS15	162337	152248	158533	201809	272998	353719	466864	544217	718656	434012	591304	764667	746722	662510	631131
688	ESPS16	67593.7	72794.8	75340.7	91747.8	114101	122857	107005	103881	93041.4	92708.7	100289	108951	89248.9	90924.8	89910
689	ESPS17	29987.7	31496	32114.8	38964.8	44036.2	39683.9	39750.5	56325.1	76614.9	21957.2	41660.5	51829.3	42366.5	26630.9	26062.2
690	ESPS18	43996.9	47976.2	54060.1	66171.8	49282.9	53553.9	44989.9	55129.9	61882.7	62667.7	44978.2	47954.5	38337.6	34188.5	33749
691	ESPS19	43231.2	49973.5	58846.6	72224.1	89227.7	92582.8	61317.6	74561.8	76522.1	71381.9	44509.5	83574.1	72608.4	76944.2	75259.5
692	ESPS20	138005	143073	158739	191695	224986	224653	232152	294479	273266	188798	166195	219373	178022	229673	206755
693	ESPS21	18062.5	19886.3	23685.1	27503.8	32324	32596.2	27796.6	31652.2	53067.2	65160.3	33629.7	33754.7	29366.3	27330.7	27404.5
694	ESPS22	34753.7	38299.6	43904.2	55335.5	79588.5	79156.3	84754.2	104281	107463	44236.6	38896.7	39714.2	34523.8	35555.2	35295.5
695	ESPS23	7739.31	3833.2	5160.5	7920.15	9986.68	8140.79	10968	15805.4	17512.7	31033.2	36414.7	37806.4	26399.8	26315.9	26353.1
696	ESPS24	187074	192660	185698	238699	305296	454428	584106	693950	1.08038e+06	720122	833357	974367	1.02124e+06	1.0334e+06	1.04549e+06
697	ESPS25	6544.57	5470.09	9300.06	7365.44	8350.01	10344.5	11720.7	14069.4	13989.1	23051	30617.7	33829	30161.9	32047.9	32145.2
698	ESPS26	14622.6	15265.9	17031.5	19910.9	22091.4	23214.7	24206.7	27541.2	29614.1	21123.1	45714	47742.7	42381.8	45211.2	45353.3
699	ESPS27	209197	238644	312899	420656	504689	588169	670917	791328	728137	593439	475232	402716	284672	265905	267707
700	ESPS28	23463.9	26298.9	34019.2	43612	52644.1	57296	97241	117498	126846	30489.3	64159.2	68679.2	58128.1	61562.5	61857
701	ESPS29	63903.1	70095.8	77328.8	108342	132993	173133	186334	243778	269919	267654	264426	290643	260646	260676	259179
702	ESPS30	50947.8	54842.4	59285.5	78715.7	94796.1	105746	113210	142809	177562	148065	154988	164938	144818	159332	157977
703	ESPS31	38874	40839.3	36280.4	47754.2	55770.5	69624.7	72719.8	100962	119919	133886	99164.7	114475	105912	97809.3	98016
704	ESPS32	2154.25	2293.08	2723.99	3311.29	4055.91	10175.6	6712.83	7415.58	9020.08	7951.9	7937.13	8482.6	7873.89	8366.17	8489.46
705	ESPS33	14031.4	14792.2	16231.9	19407.7	23941.2	27358	30403	43598	54726	45746.6	44941.8	48130.9	45891.2	44568.1	25930.3
706	ESPS34	40726.6	36796.8	41021.2	52365.1	60342.6	73996.3	81627	92951.5	138196	88828.6	117914	121259	104336	96771.1	94113.1
707	ESPS35	7868.13	8319.37	8086.57	10680.9	8054.39	10753.8	11826.7	14756.4	21526.5	14498.5	22883	24127.9	11383.3	11878	11743.2
708	ESPS36	40865.1	45971.4	43438.4	57142.3	74316.6	83030.8	85331	105150	115986	117220	182216	214267	198140	204233	205424
709	ESPS37	15038	17510.1	17578.7	21481.9	38067.7	40442.3	42584.2	50220.6	46609.8	39823.6	42915.2	44797.8	36692	33377.9	32847.7
710	ESPS38	8551.38	9742.07	11750.1	15461.3	19514.8	21590.1	23775.5	29836.4	33975	37611.6	35255.7	35869.6	29773.6	30692.1	30119.4
711	ESPS39	37767.4	34876.5	32377.5	40339.2	49873.1	58916.4	58485	90814	102297	135725	138961	153902	136266	130932	126179
712	ESPS40	11228.3	12620.7	14461.8	17222.6	21350.3	30163	36850.4	49319.4	58816.1	63771.9	72156.5	88498.2	70213.9	71725.5	69783.6
713	ESPS41	24399.1	26833.2	26150.8	32848.9	39356.6	44121.1	40709.6	72319.8	89356.1	67104.2	86386.1	92042.8	87376.2	100828	96198.9
714	ESPS42	10727.6	11722.1	9989.26	12728.8	15297.3	16965.2	20031.5	30833.9	38394	29822.8	21503.1	22139.2	20272.7	19162	19425
715	ESPS43	8261.64	8364.43	6777.38	8467.86	10024.4	11868.1	13835.2	19729.1	22489.9	18258.4	14486.2	14852.1	12875.4	12314.4	12553.3
716	ESPS44	34034.6	40188.5	47604.8	63332.7	73944.5	81297.9	90887.7	109206	117924	116353	85890.8	77828.7	71194.7	66218	65667.7
717	ESPS45	28542.9	44093.9	19370.6	22939.1	28645.5	45394.7	53834.8	65682	83309.2	59829.7	68062.2	72401.3	68625	74047	71888.1
718	ESPS46	16009.2	17241.6	21369	27474.7	30848.5	34166.4	44692.6	51543.7	44747.3	75920.8	94189.2	97458	81759.1	80346.8	80114.2
719	ESPS47	1620.69	1825.14	2004.97	2881.35	3366.15	3805.09	3792.27	4814.93	5092.55	2275.44	1571.87	14045.2	13612.7	15278.7	15326.4
720	ESPS48	15549.3	16041.2	16944.3	21378.3	26200.9	29504.7	32758.9	39617.5	42464.2	35936.8	38005.4	37546.1	30337.9	31546.1	31529.3
721	ESPS49	3058.26	3549.43	3852.08	5059.35	6411.71	6746.04	7080.34	8563.01	11018.4	13203.6	15019.5	16097.1	12979.3	13997.3	14028.9
722	ESPS50	15876.6	15644.4	14826.5	18828.8	23699.2	26360.1	29093.5	38102.4	47460.8	56209.8	63627.2	66648.9	58983.8	57924.9	54391.1
723	ESPS51	39446.5	64979.9	71915.4	91459	97766	105066	81118.9	114807	147418	144380	167514	177811	143524	123800	121148
724	ESPS52	9892.66	11538.9	16035.4	21301.7	25590.1	30069.6	33467.4	37029.1	34271.2	27044.7	46113.7	69573.4	62506.3	61886.8	60089.2
725	ESPS53	44327.9	53352	57213.4	75279.5	104097	118735	113576	136496	196964	147901	135611	174176	158374	161482	163237
726	ESPS54	32133.4	34542.1	35029	45050.3	55408	62940.7	69648.8	129263	157310	84840.9	114429	120348	111854	142404	140901
727	ESPS55	0	0	0	0	0	0	0	0	0	0	0	0	0	0	0
728	ESPS56	0	0	0	0	0	0	0	0	0	0	0	0	0	0	0
729	ESTS1	303.558	349.242	366.494	466.545	475.845	556.677	6421.03	793.119	933.483	735.056	8581.05	12419.5	11623.9	1001.61	10852
730	ESTS2	463.45	512.636	592.6	765.829	790.109	779.616	1169.56	1015.16	1528.04	701.304	1340.81	1179.95	1148.81	1199.75	1815.21
731	ESTS3	144.167	157.176	55.0985	74.3372	73.5191	58.3047	220.026	274.934	271.886	201.273	225.67	252.814	249.067	289.771	307.932
732	ESTS4	184.368	180.174	203.119	401.303	302.01	330.075	415.45	450.841	881.709	776.29	955.785	1039.46	1005.11	1105.06	1247.49
733	ESTS5	5154.32	1096.2	5590.32	6380.13	1832.3	8095.51	11007.6	10670.2	14198.8	11259.1	13810.3	19195.6	17544.3	16857.7	17884.6
734	ESTS6	2287.89	2515.8	2648.15	3061.83	2684.18	2952.08	679.885	3935.95	5138.97	5404.5	6032.2	8113.73	8367.66	4898.42	4567.63
735	ESTS7	886.12	1017.71	1212.78	1547.7	2189.61	2561.19	3217.44	4324.79	2746.88	1898.2	3714.81	3352.95	3215.17	3989.46	5140.35
736	ESTS8	143.564	158.466	161.552	217.174	220.426	227.527	308.503	405.895	503.575	436.245	585.211	703.924	665.531	717.507	639.671
737	ESTS9	529.547	651.444	783.767	1006.97	579.799	598.499	823.557	1115.67	1122.22	848.933	855.831	783.398	746.666	748.411	689.624
738	ESTS10	37.9283	33.7181	36.2842	48.6228	63.4056	3189.92	4070.24	20816.4	136.647	136.659	142.952	495.395	867.889	616.634	233.373
739	ESTS11	3433.29	3762.78	2929.05	3841.65	5276.19	1249.59	1367.27	1491.87	7271.4	5397.76	5941.59	2317.8	2282.99	8681.27	9128.24
740	ESTS12	348.068	328.47	272.483	369.795	45.5924	31.7514	45.4865	53.1542	67.3648	39.6082	47.5343	79.5948	65.2338	68.5975	74.9652
741	ESTS13	1821.39	2094.19	1909.79	2667.9	685.54	940.688	1106.83	1242.08	4330.48	3147.39	3766.45	1548.41	1521.22	4939.26	5327.84
742	ESTS14	218.885	236.952	274.999	354.418	529.589	634.019	1086.37	1271.66	1195.33	534.993	969.394	1113.2	1084.87	1202.32	1272.81
743	ESTS15	313.54	7.3435	1342.29	2412.72	2340.89	19.3766	26.268	34.6031	71.446	24.8805	59.0801	56.7939	37.0302	2383.76	290.037
744	ESTS16	2160.72	1990.96	6086.63	9053.15	11212.4	1533.56	1746.72	2099.22	14744.8	1261.37	9170.75	12295.4	9470.57	9457.06	15360.4
745	ESTS17	757.641	2944.11	2831.83	2993.31	4497.28	2375.39	8891.64	10889	15275.1	577.62	942.967	1512.8	1311.27	36693.6	40003.6
746	ESTS18	100.398	538.147	589.104	839.214	345.812	304.222	2817.1	3706.06	4152.93	2981.83	3464.41	3868.06	3424.13	3985.99	4055.94
747	ESTS19	809.763	864.812	2572.57	3785.88	69.3043	119.821	153.179	229.051	269.147	226.735	151.697	188.868	372.447	4164.88	352.264
748	ESTS20	637.372	1091.72	1240.59	1305.16	1144.5	552.888	657.002	4206.37	3835.44	2631.25	801.363	3874.37	3273.59	3870.39	3891.79
749	ESTS21	11.6313	17.4546	16.4952	33.8029	70.1644	199.16	243.294	257.338	240.908	199.897	208.394	241.905	225.234	258.289	328.363
750	ESTS22	171.244	201.267	190.008	236.772	319.39	340.676	354.736	444.204	403.947	211.351	303.651	367.691	327.269	485.192	516.445
751	ESTS23	1093.22	335.241	405.821	585.426	607.196	598.078	645.321	785.143	608.796	349.258	501.264	590.608	427.222	535.919	646.963
752	ESTS24	2870.74	3626.05	3719.43	4932.57	8161.28	9383.31	11801	60128.9	18277.2	9798.12	49719.5	68048.4	2661.45	15513.3	9316.63
753	ESTS25	77.1992	77.7658	74.8121	116.279	114.522	115.172	155.79	191.749	197.16	203.961	267.06	296.322	291.828	340.9	300.261
754	ESTS26	86.9767	102.111	158.002	212.782	262.25	321.289	408.314	495.987	645.064	382.148	539.536	613.146	579.806	712.851	685.321
755	ESTS27	872.277	964.066	1107.25	1606.45	2185.44	2859.79	3654.39	4861.52	5058.15	3177.71	2934.24	3531.65	3677.42	3995.37	4366.99
756	ESTS28	181.509	1274.34	1426.08	347.22	351.579	350.752	524.057	674.533	816.068	647.778	621.694	729.104	722.88	808.043	902.44
757	ESTS29	1450.8	1572.18	2015.9	2329.21	2508.88	2872.07	3274.28	4005.36	4116.78	3797.61	3464.38	3844.24	4104.19	4604.02	5347.02
758	ESTS30	826.292	960.834	886.949	1308.1	1507.23	1788.17	2111.15	1983.42	2189.29	2036.51	2641.27	2320.36	2331.71	2669.14	3646.06
759	ESTS31	2687.21	2524.98	1757.34	2927.77	4145.51	1943.22	7027.39	5826.49	7604.96	2230.44	2561.29	3010.05	2959.17	3149.31	5411.52
760	ESTS32	2198.71	1912.21	1090.72	2120	1111.47	917.927	5219.69	1559.18	5579.49	2067.85	2049.17	1654.27	2114.97	1834.94	1934.68
761	ESTS33	257.422	251.738	244.705	328.301	437.414	484.964	527.633	581.678	595.524	454.151	484.349	544.124	623.554	659.662	615.189
762	ESTS34	2629.01	3114.97	1882.46	2763.08	3298.08	3551.07	4005.17	4864.06	4988.28	3712.19	4094.23	4820.89	4896.51	5631.64	5772.18
763	ESTS35	21.9609	28.3002	25.5044	31.5643	40.5195	37.7865	41.8887	47.8941	48.341	37.3411	36.546	194.872	47.7159	83.6894	248.401
764	ESTS36	262.609	289.669	338.35	466.821	630.122	772.23	884.746	1144.36	1336.03	1139.24	1076.26	1171.85	1193.83	1373.25	1502.44
765	ESTS37	179.2	107.476	126.609	155.383	142.932	160.51	197.181	208.473	209.589	190.598	142.568	146.303	142.954	123.014	130.539
766	ESTS38	64.8662	79.4544	105.605	134.759	146.889	113.791	141.067	188.583	209.675	211.092	205.639	166.121	174.042	176.434	298.838
767	ESTS39	637.673	2015.53	1060.16	1051.45	1170.22	1250.34	1579.45	1927.85	1922.18	2305.64	5255.12	4937.93	5411.24	2717.2	1056.39
768	ESTS40	154.276	197.941	212.216	288.451	356.888	430.824	469.383	782.054	747.039	691.417	780.087	835.983	1034.97	1291.12	1417.22
769	ESTS41	262.219	283.113	302.041	463.613	487.53	606.716	743.015	1151.02	1256.5	1098.53	1168.9	1100.22	1210.29	1434.92	1254.69
770	ESTS42	55.0259	53.3043	64.0198	84.8509	102.886	115.72	165.556	242.856	297.913	197.78	172.585	221.345	225.653	237.108	250.16
771	ESTS43	40.7404	44.6589	54.1009	66.7309	86.0863	116.885	178.154	238.441	245.973	168.374	170.645	216.941	169.874	166.883	244.153
772	ESTS44	503.787	610.377	753.269	997.938	1169.89	1385.16	1660.24	2177.24	2636.24	2446.93	2289.99	2701.59	2729.54	2899.42	3049.03
773	ESTS45	231.693	296.853	296.724	454.248	564.362	688.762	771.721	1105.53	1201.86	1170.08	1099.66	1271.96	1259.57	1492.84	1640.05
774	ESTS46	140.632	184.733	236.349	303.009	340.624	404.367	491.411	689.516	737.333	750.714	594.828	730.164	649.074	778.083	873.592
775	ESTS47	43.1351	47.8088	60.947	81.697	91.2213	117.098	146.825	193.845	225.835	220.95	210.11	305.072	336.231	402.892	432.427
776	ESTS48	234.352	272.636	451.555	436.294	527.276	548.346	673.103	905.844	1025.58	757.329	735.018	786.918	843.973	959.855	1153.36
777	ESTS49	57.2798	61.031	75.0131	84.3602	111.304	123.381	150.019	179.152	248.645	213.923	210.627	274.665	301.552	362.403	437.396
778	ESTS50	250.925	320.245	429.685	873.566	801.013	1134.29	1353.55	1771.99	2172.79	1802.29	1731.17	2110.88	1944.15	2443.3	2779.79
779	ESTS51	437.298	513.349	470.348	714.034	786.741	751.189	797.484	1069.4	1295.73	1573.12	1526.49	1775.8	1791.11	1978.81	1531.36
780	ESTS52	548.199	579.67	484.201	814.911	892.379	1015.56	1161.27	1429.92	1558.5	1817.71	1465.39	1646.65	1598.49	1819.03	1819.9
781	ESTS53	1050.92	956.692	819.958	1223.73	1154.34	351.905	397.264	515.341	596.679	839.256	701.04	805.159	3484.05	820.534	3195
782	ESTS54	386.576	556.12	580.582	894.18	1029.57	1002.9	1216.52	1545.42	1963.43	1809.73	1729.84	2005.2	1978.23	2247.85	2306.03
783	ESTS55	0	0	0	0	0	0	0	0	0	0	0	0	0	0	0
784	ESTS56	0	0	0	0	0	0	0	0	0	0	0	0	0	0	0
785	FINS1	9588.62	9565.41	10399	12458.1	13050.1	13183.1	13609.7	15064.1	16011.7	14485.6	13882.7	17366.6	18483.7	19067.3	18845.2
786	FINS2	4652.51	2948.75	3184.37	6765.63	7582.41	8478.26	9106.57	10206.3	6833.66	6485.2	6350.78	9464.23	8602.04	10653.7	10305.8
787	FINS3	195.96	189.009	213.947	220.776	280.624	326.07	357.568	457.493	532.373	428.967	966.881	421.928	326.467	477.06	598.716
788	FINS4	1848.05	2071.98	2401.13	2995.02	3264.17	3317.24	3302.48	4096.17	5004.04	7675.84	27462.6	31234.7	30084.3	26251.6	9717.02
789	FINS5	17697.3	17373	18631.9	21549.7	22697.4	23088.7	26326.6	29948.5	40187	33620.7	33779.5	39100.7	41300.1	40671.9	38285.9
790	FINS6	4234.48	4422.83	4601.35	5478.75	5896.12	5790.54	6213.91	5681.06	4935.88	4800.88	3182.52	4071.22	17052.8	3820.8	19313.2
791	FINS7	16820.6	16834.9	18095.9	23635.4	26141.3	28102.5	29851.5	29954.6	28610	22284.5	14335.4	22585.6	21218.7	21556.6	26065
792	FINS8	35488.3	32924	33685.5	38571.5	42204	41658.2	45212	48841.3	51215.4	42533.6	44888.4	50854.5	50339.7	49786	68044.7
793	FINS9	4855.42	4008.84	3611.59	3567.52	3803.32	3698.03	5346.03	5699.87	5603.04	3976.38	3545.42	3413.96	3036.61	2893.19	2570.2
794	FINS10	32507.9	32653.5	27236.1	22521.5	36867.3	47707.7	59796.8	96096	107636	59651.1	85786.9	147904	142792	102864	343463
795	FINS11	22071.9	22443.4	23935.1	29783.5	31771.2	29003.9	34995.2	36552.1	37548.3	20442.8	17319.5	17032.9	21178.5	48551.4	50401.6
796	FINS12	1015.61	2757.66	2774.72	3079.78	2983.47	3488.54	3754.18	1957.96	750.779	2249.19	1686.2	2016.92	2611.62	3042.95	3183.19
797	FINS13	1637.48	1816.5	1818.68	2121.41	2401.62	1886.14	1898.18	1819.14	2240.51	2955.13	1365.41	3311.53	2078.2	2235.29	3277.66
798	FINS14	4856.31	5789.53	6813.35	8572.04	9542.53	8318.53	9812.36	12082.3	12444.4	9584.51	11547.4	13923.4	13557.9	13610.5	13359.4
799	FINS15	27679.6	27661.5	26759.2	26639.6	42836	48349.6	55907.4	67486.9	76453.9	35283.6	62327.6	67494.4	59559.5	52883.3	49296.8
800	FINS16	3979.37	4017.5	4381.48	4491.26	5363.54	5811.82	7784.77	14861.2	23859.6	10935.8	7709.18	9167.46	9917.79	10121.5	8147.41
801	FINS17	33220.3	35564.5	21499.7	37962.3	46670.7	61211.3	60298.7	71213.3	84685.8	69982.6	92015.9	101130	104189	72337.5	68560.2
802	FINS18	6507.03	7628.27	10158.4	8493.51	8792.07	10022.3	12839.3	14870.1	17336.9	18572.6	16924.9	18165.8	16921.3	17135.5	18894.9
803	FINS19	20405.8	21554.5	17875.8	22023.4	24962.6	29251.3	39629.1	54852.3	64815.3	49262.7	44668.7	56495	50479.3	53669.4	52046.5
804	FINS20	5829.76	9102.62	8625.66	9297.87	11670.4	13205.8	13200.2	19343.2	18369.6	12940.8	12118.2	21261.4	17033.5	19310.1	18374
805	FINS21	5274.77	6307.09	6260.69	7220.6	5184.5	7346.31	9804.93	12042	11828.7	9008.07	3956.74	1825.86	1858.66	10560.4	1761.88
806	FINS22	5629.46	5693.46	5483.96	7042.28	7720.8	8173.66	7882.31	8019.01	6868.56	4969.09	5531.43	2825.04	6144.05	2426.55	2654.12
807	FINS23	4191.14	5181.6	4854.47	5645.91	5990.22	6700.37	7253.24	8138.08	3703.1	3282.13	3616	4963.07	4491.5	13282.1	2618.88
808	FINS24	16195	17224.1	16994.8	14724.9	22101.1	25277.4	32184	38579.9	56443.7	36026.8	50864.1	54220.4	52210.2	45396.8	35617.3
809	FINS25	223.937	273.559	363.036	516.205	540.199	512.744	665.415	738.993	1012.28	1117.71	1496.94	1168.09	1499.31	1552.2	1557.72
810	FINS26	2469.43	2483.06	2763.57	3738.74	4389.1	4891.16	5860.96	6390.21	6271.48	6148.16	8861.56	11027.6	11326.3	11021.3	10642.1
811	FINS27	24734.8	25469.9	24568.7	31351.4	32202.8	36960.4	41604.4	61059.1	73361.9	50628.7	49225.7	64536.1	56342.2	58570.2	55290.1
812	FINS28	2497.3	2535.91	3292.23	4115.68	5007.99	4870.12	6050.48	20798.6	7632.09	8210.04	8200.13	10512	10651.4	11704.3	27659.5
813	FINS29	23057.1	23036	24893.1	32284.2	38134.7	40281.9	44943.3	52380.5	52546.1	45547.9	40481	46907.3	43543.5	46000.7	44573.4
814	FINS30	5111.12	5689.21	7009.08	9198.03	10214.5	10008.9	10765.9	11202	14527.4	15025.4	14576.6	16663.9	16891.4	19851.7	19436.1
815	FINS31	4585.66	4756.04	5287.39	7681.78	7697.78	8284.35	10053.3	13995.7	14203	15260.5	15052.7	28138.7	26455.5	26658.7	23327.6
816	FINS32	3459.07	3574.97	2788.83	3496.4	4337.73	4646.16	5243.44	7024.31	9354.94	8999.83	10139.2	12275.6	11123.8	12017	11008.1
817	FINS33	2322.94	2295.66	2446.13	3020.98	3832.48	4203.86	5033.64	6458.96	8299.36	10898.7	12632.4	17065.7	15713.8	16456.8	16387.5
818	FINS34	9248	11936	13288.4	17125.8	15007.7	15905.2	24294	28102.9	28951.9	21279.1	22302.5	28822	30309.6	27844.5	28294.3
819	FINS35	2063.92	2258.4	2543.84	3192.82	3526.28	3705.07	3367.59	4254.96	5223.87	4868.4	4359.96	6693.44	6825.92	6181.07	6469.46
820	FINS36	12296.9	12349.7	13999.7	17021.8	18755.7	19011.3	19694.4	18729.6	24605.6	18100	16113	18518.9	17666.3	20380.9	20237.9
821	FINS37	1089.85	1168.85	1338.05	6848.03	1639.04	7555.25	8106.36	8748.73	8413.99	7392.94	6826.22	8401.96	8229.38	8326.36	7494.68
822	FINS38	1271.85	1272.57	1409.62	1825.4	2304.83	2362.81	2720.43	3322.55	3828.35	2758.35	6631.32	7223.27	6866.44	7734.06	7403.53
823	FINS39	9077.75	12794.2	14134.4	18102.8	20717.2	20594.7	21178.1	15906.1	16188.2	18941.8	13773	14726	13307.9	12342	6666
824	FINS40	4419.42	4154.24	4539.56	6748.66	6653.75	6587.81	8667.84	9110.31	13123.2	16715.9	15402.2	26707.4	24345.1	27968.4	30079.6
825	FINS41	4351.92	4280.2	4736.65	5585.74	6649.61	6921.98	5040.08	7636.56	8683.64	10021.9	9958.69	11044.2	9589.06	9775.09	10241.4
826	FINS42	1346.41	1510.39	1928.19	2265.43	2432.06	2191.23	2058.82	5388.49	5933.1	5013.13	4525.05	6017.75	5154.28	6942.18	6443.63
827	FINS43	1204.65	1314.85	1545.07	2090.54	2489.65	2481.26	2386.73	3991.79	1957.1	4359.68	5758.07	6925.59	6875.3	8155.81	8243.7
828	FINS44	10711.1	10463	11203.1	13958.3	15992.7	16758.6	21002.4	26311.5	30228.5	28694.7	30061.5	33436.6	33716	36341.5	34160.5
829	FINS45	2524.44	1691.05	3144.04	1552.25	1838.02	2393.67	2949.92	4764.18	4555	7138.43	17894.4	34101.7	33858.9	38038	39551.5
830	FINS46	6100.2	4587.96	4928.27	6859.82	7522.29	10369.4	12107.6	14560.7	18729.7	13617	36805.4	14830.7	40760	46242.8	47444.7
831	FINS47	1194.49	1684.82	1918.68	2075.73	2445.8	2831.24	3026.45	4144.69	4193.38	3127.88	3630.74	4230.4	4108.28	4571.35	4479.86
832	FINS48	4807.66	2935.72	3214.95	4083.36	4353.81	4746.84	5255.02	5085.25	4178.41	3515.25	3084.07	5346.42	3667.13	6394.31	3912
833	FINS49	3185.14	1513.06	1785.81	2299.04	2984.5	6026.19	2831.66	2148.46	2938.33	2405.65	2568.33	2578.56	2887.12	2994.94	2667.78
834	FINS50	8913.53	7064.68	8327.91	10161	11404.7	12108.5	14246.4	20795	26724.1	24778.9	22799.4	27686.1	28376.6	29550.4	28882.7
835	FINS51	12992.7	13535.3	15753.7	19120.6	21360	21793.6	26037.9	31934.6	38453.5	40590.4	41118.7	45604.8	43086.4	47041	40846.5
836	FINS52	6198.7	7005.85	8004.45	9978.55	11507.1	11489.8	11176.1	11023.7	15296.5	18018.4	17756.2	21877.3	21276.9	22634.1	22147.5
837	FINS53	10748.5	13938.1	17347.3	19999.8	23748.7	25455.4	26395.8	31191.5	41104	43762.8	44474.1	45511.1	45128.5	48524.7	47517.1
838	FINS54	10184.8	13008.2	12664.6	16535.3	18650.7	19519.4	22744.8	30912.5	35661.3	32355.6	24808	33020.4	32120	33946.6	33064
839	FINS55	0	0	0	0	0	0	0	0	0	0	0	0	0	0	0
840	FINS56	0	0	0	0	0	0	0	0	0	0	0	0	0	0	0
841	FRAS1	87275.5	86872.8	91250	105763	116956	113448	109506	130453	152743	146495	131240	154345	149164	154152	155948
842	FRAS2	11083.1	10049.2	11724.2	15291	17768.5	18559.6	19159.7	20851	23640.8	29074.2	39600.8	44060.8	37721.4	40974.8	39121
843	FRAS3	4850.49	4265.7	4020.51	4663.69	4274.45	4720.92	4190.91	4449.95	5930.04	16279.2	19983.2	21852.7	21197.8	22485.3	21259.2
844	FRAS4	33154	34754.8	13323.6	16074.9	17391.3	17720.6	21948.3	68750.8	23020.1	26243.9	32115.9	34070.4	32229.6	33802.8	30968.1
845	FRAS5	298181	307563	324282	383982	426304	430586	459864	554435	637909	366498	360372	396580	380608	402617	377331
846	FRAS6	88574.1	86960.7	86715.4	85901.9	90450.3	83857.9	71238.6	75168.1	66544.8	86538.5	100774	114341	76425.4	78466.7	75917.5
847	FRAS7	29553.5	23300.3	24652.9	29126.3	36194.4	36202.1	37955.5	41409.3	46741.7	47828.7	60003.9	65649.7	58684.7	59838	57265.1
848	FRAS8	81782.7	96148.5	75024.5	88005.7	120476	125474	107933	130880	132559	142411	98105.5	95269.8	85799.4	90839	81725.7
849	FRAS9	11305.1	11689.9	11373.2	53613.5	61589.2	62974.8	68338.7	80418.5	85518.4	93439.1	44921.8	46889.7	41524	43363.2	41535.8
850	FRAS10	399187	342358	335906	408073	609336	829859	1.00788e+06	1.07617e+06	1.62761e+06	932132	1.08513e+06	1.63491e+06	1.62977e+06	1.3061e+06	1.22987e+06
851	FRAS11	240192	240080	251425	217955	241631	247620	256067	413752	338233	231088	252431	283735	262058	280015	289049
852	FRAS12	56298.4	60398.9	57030.7	70950.5	72865	71832.9	73802.4	79403.6	93860.9	96641.3	96189.1	87264.8	79491.9	86506.3	83474.5
853	FRAS13	81996.6	83382.5	84630.9	98987.1	113879	119905	125576	187368	163889	115945	30381.3	33194.7	34076.7	28799.8	25811.8
854	FRAS14	97223.8	99393.8	105141	128239	149972	160351	174851	203775	218012	190741	105134	211956	109289	115241	109268
855	FRAS15	157559	153879	161540	194389	231136	246924	284069	336285	361493	254292	295411	318889	204851	190151	166916
856	FRAS16	162120	158502	166774	195981	241032	248778	274207	321964	349573	265103	176174	304235	188356	168439	160103
857	FRAS17	136106	110764	106754	102947	79636.7	46276.9	78207.1	53882.7	48087.7	60414.5	114044	65937.8	60083	64808.5	58705.3
858	FRAS18	72324	71062.2	55526.8	63296.9	71848.3	76323.8	79528.4	90163.2	115700	75584.9	84545.9	91955.6	82672.5	83285.1	77566
859	FRAS19	160780	163954	169617	194274	224831	232569	253542	292599	323873	126127	106799	118834	110933	111381	135800
860	FRAS20	222637	231426	240610	275564	311260	312043	317420	348720	354131	221163	228916	247568	213783	204704	205284
861	FRAS21	86416.4	91035.6	91804	104494	120643	136052	154148	163802	175282	246155	151475	168552	169234	196903	199866
862	FRAS22	91885	49616	51970.8	60732.4	65763.5	54144	53819.8	60053.1	69462.7	53858.9	65502.8	65360.4	61783	60662.4	57303.6
863	FRAS23	145465	142487	148245	171252	195821	194730	212432	254402	293150	165095	161825	182956	145023	170454	166739
864	FRAS24	213036	229851	246237	320520	383113	554670	683016	904350	1.17724e+06	939053	1.07095e+06	1.3318e+06	1.36296e+06	1.22532e+06	1.09147e+06
865	FRAS25	40688.3	39960.9	47172.1	57220.5	64314.7	66591.1	72605.9	87317.1	97188.5	87041.3	73657.3	75885.6	61904.3	66418.6	68879.8
866	FRAS26	74776.5	75923	85921.4	108417	117244	134770	150175	181934	189606	132308	121197	133875	112697	117046	119224
867	FRAS27	406022	402422	429328	521983	598372	636694	706425	827143	902041	775001	698898	774249	693495	723242	723723
868	FRAS28	73269.5	74391.4	88493.1	108038	128521	138918	120341	143658	152114	123003	127188	145570	120179	123194	127517
869	FRAS29	356910	380029	429291	535230	656977	695856	740857	852877	944941	779072	722845	751976	687526	726753	729003
870	FRAS30	229375	237583	269892	332763	378333	396709	421811	477307	529194	462397	454669	481558	425652	450830	435504
871	FRAS31	196028	198968	209728	256060	295008	303215	326735	383418	416864	259100	248004	265210	231541	238173	240197
872	FRAS32	10757.4	10941.9	12010.8	15220.5	17186.1	19154.1	20543.6	124698	140359	117664	22358.2	31185.4	30298.7	110845	113056
873	FRAS33	76065.2	73810.1	76481.6	85156.4	95488.9	102178	110829	134033	149927	113560	81451.8	15851.1	16039.1	15003.1	72877.4
874	FRAS34	98082.4	100752	107954	132085	148755	155539	169434	200679	217735	204366	187707	193669	174214	236736	240072
875	FRAS35	36676.7	10462.3	12991.6	15869.3	16685.1	18218.3	66591.3	76936.1	20306.6	18011.1	57536	65245.6	17361.3	16436.7	53985.4
876	FRAS36	40282.9	43809.1	46666.8	48605.4	54369	54402.4	57437.4	65834.6	72897.7	71988.3	68651.8	74893.2	67791.7	69857.8	72522.1
877	FRAS37	39634.6	43078.6	45051.4	53892.9	62219.4	63615.1	68962.1	78495.6	126307	92282.5	103207	110422	103062	107995	105868
878	FRAS38	76779	85259.8	92630.6	95347.7	99617.2	105817	114737	142960	158175	138383	167340	181590	161756	168460	166035
879	FRAS39	109599	123916	130712	163901	180962	202205	209805	249428	281228	240057	261295	332707	251754	250376	237815
880	FRAS40	96850.2	116397	122755	148810	171168	185158	191069	221914	271227	210579	215755	210929	96317.2	101326	98245.7
881	FRAS41	223053	227143	249093	287840	326864	342704	358785	419363	461703	406184	343430	349040	319554	328104	339444
882	FRAS42	124507	128046	130253	156447	178184	192444	221758	232788	295965	240605	210113	216594	191348	201947	209978
883	FRAS43	21580.7	68626.4	78162.6	93979.8	117094	126956	160309	201986	214030	178726	164477	171792	151160	163548	170658
884	FRAS44	206633	199667	233280	289234	318936	328921	342823	373648	390121	398013	355661	360269	335451	367308	383043
885	FRAS45	224585	246499	283475	340115	385809	403523	446901	517621	546840	484891	476115	564913	521650	558588	554283
886	FRAS46	92479.4	94012.7	105022	129976	152473	165765	187598	226186	251424	234815	203912	255781	233701	241440	254598
887	FRAS47	103727	111097	120609	143603	164368	170120	183711	218183	239895	188057	196877	219725	189510	205299	212974
888	FRAS48	86496.8	84150.2	86513.1	103111	123221	127620	138967	160166	168680	134305	115037	119686	93463.1	99206	103673
889	FRAS49	34851.2	36408.5	35493	47691.3	53663.7	53845.1	63662.4	75424.6	80579.2	61692.5	55173.3	59327.6	53276.9	56735.2	59524.4
890	FRAS50	259547	289121	322735	375138	435428	466540	527548	616269	677490	571823	561491	610564	623784	651827	595595
891	FRAS51	199736	186103	211660	261049	294028	305626	322109	379117	416756	345702	333965	318704	310017	328030	328553
892	FRAS52	114825	103290	129109	154062	174907	183090	201321	237263	259342	227314	177415	176494	150391	156633	164424
893	FRAS53	161651	168052	177235	237390	275418	283600	300981	346082	383888	346816	337559	333399	298294	333431	323284
894	FRAS54	128616	143277	125429	151588	171666	182504	203949	241554	261899	285982	251896	269237	235450	246053	246473
895	FRAS55	0	0	0	0	0	0	0	0	0	0	0	0	0	0	0
896	FRAS56	0	0	0	0	0	0	0	0	0	0	0	0	0	0	0
897	GBRS1	76238.1	71715.9	39086.2	43910.1	147999	99914.4	108467	182575	169365	92623.2	58219	61758.6	61885.7	68543	76778.7
898	GBRS2	7463.82	7635	17738.6	17321.1	10775.3	10907.5	11877.6	14071	14284.7	2102.67	5822.22	6896.19	7078.31	7581.51	8549.36
899	GBRS3	7352.94	6378.32	4456.56	5195.02	5829.39	5910.43	7634.61	9802.3	9753.99	8536.02	6291.08	7955.09	19873.6	9013.41	9713.5
900	GBRS4	114005	112376	107826	120134	143205	166904	375287	236698	226044	368880	187950	568931	624574	535988	177705
901	GBRS5	219658	206718	216647	240739	278118	266758	288616	333692	311387	293668	277814	318790	315930	324378	355850
902	GBRS6	89538.8	85786	88902.6	94163.3	109596	98773.1	100530	112803	100718	45350	28302.9	44341.5	28466.8	27523.4	29061.6
903	GBRS7	12971.9	13146.8	14497.1	14838	15064.9	16883.9	18251.9	16754.1	15204	30331.6	33100	46109	46348.1	31756.8	19539.9
904	GBRS8	93264.1	90107.4	92532.7	94286.8	108706	102795	121367	140495	129716	71508.9	64541	66263.6	70316.7	65051.4	68424.7
905	GBRS9	80336.8	80433.9	84669	92784.6	109874	102115	107103	122957	113000	45535.1	45004	42924.6	40068.3	39180.2	42216.9
906	GBRS10	167836	75145.6	174604	200015	261134	366720	463139	433669	589940	405636	496312	828400	926355	734594	574692
907	GBRS11	220335	225773	230596	280048	297155	297929	323074	378274	364606	248416	221776	234528	168298	152485	155808
908	GBRS12	89385.9	96761.5	115398	127090	124046	118883	151664	138743	137864	110834	104231	104045	87983.9	93872	73174.1
909	GBRS13	95235	95126.7	97387.6	109070	128971	123616	127222	140493	127535	90672.6	15096.7	44098.7	47983.8	20069.6	52221.4
910	GBRS14	85106.5	83910.7	85890.4	97710	117783	112852	126624	156899	142907	85728.1	75486.4	82900.2	68486.1	68868.7	100157
911	GBRS15	136524	134973	138956	157557	190805	149572	188648	232383	213959	107316	111255	123767	131411	87880	94547.3
912	GBRS16	115357	139688	145960	165225	158033	150815	163226	192892	200631	123355	99090.8	134136	146460	121522	137337
913	GBRS17	225358	155275	150745	153544	184854	178479	184177	197148	186014	68811.1	114533	115254	117667	127244	142123
914	GBRS18	76158.1	73601.2	76767	80103.7	97349.9	92747.2	98570.1	106246	97760.8	43174.2	39667.5	35489.2	37187.6	36804	40116.7
915	GBRS19	148906	124189	134369	131142	149545	158651	172467	205692	188126	114299	89305.6	122934	128163	143333	151107
916	GBRS20	201697	203488	219340	245971	274216	267816	282110	312001	277563	169145	203286	215421	243658	238088	255528
917	GBRS21	49062.2	41070.2	32794.1	38259.5	42373.4	44870	47046.7	56953.6	47288.4	86556.3	87657.3	150659	132928	115577	104867
918	GBRS22	73313.1	77160.3	80705.1	83756.9	99481.8	92890.9	99001.3	110907	100351	33503.2	32035.7	27947.3	29039.7	32824.4	36315.9
919	GBRS23	100844	91217	56618.5	63109.9	70438.9	69200.5	75865.8	88178	87132.8	68999.3	65418.7	70550.1	75533.8	76367.9	90145.7
920	GBRS24	349686	303987	350724	394089	500285	638940	805530	845250	1.01351e+06	755837	880490	1.21172e+06	1.34937e+06	1.13112e+06	958634
921	GBRS25	19197.1	18734.6	19472	22773.7	28362.1	28304	34023.9	40603.4	20035.7	39229.7	37811.8	42156.1	45560.7	44435.8	46943.9
922	GBRS26	66117.1	69527.7	73676.8	87177.4	103135	105481	114896	135096	128078	100850	95460.9	105154	110199	114991	128826
923	GBRS27	464984	453388	496606	575957	730712	683259	750393	961680	877858	647117	632661	654460	624070	668988	785260
924	GBRS28	147642	142921	155186	179169	229741	196257	210369	300811	241447	184455	135824	151109	159981	164887	199359
925	GBRS29	322812	323370	339819	394410	453910	394922	460577	530587	463030	449909	476077	461962	448863	428993	488611
926	GBRS30	172883	180797	201046	231167	276450	277990	319090	375476	363947	351244	281100	333450	343476	346889	420348
927	GBRS31	132936	130271	139211	163881	187130	185000	213130	248950	224817	180026	184176	195375	205994	254561	299456
928	GBRS32	12506.9	12998.9	16081	21227.7	23159.2	25459.7	24913.7	30479.8	101089	76991.7	79308.7	83000.3	85052.4	92270.5	109212
929	GBRS33	67937.3	57261.3	58035.3	68551.4	77808	75074.3	93879.4	113034	95942.9	93516.6	93018.7	76372.4	80940.7	87185.3	134955
930	GBRS34	120281	119330	129335	154584	175865	177804	189605	217409	191382	152383	155723	158474	163621	178150	217315
931	GBRS35	40071	39895.5	45869.9	66673.1	77667.7	57184.6	64608.7	74061	73673.8	77367.3	67525.5	88094.3	98259	102840	120841
932	GBRS36	211895	210582	225402	251633	302712	284677	300328	344812	335075	206819	208721	164454	168973	174984	205990
933	GBRS37	126283	124611	131975	144853	169708	160711	175115	198135	188281	106594	116690	119323	118638	119901	132443
934	GBRS38	19888.9	20914.1	25435.1	28892.1	34188.5	33838.4	36643.1	54185.5	50718	47036.4	37330.5	41623.9	42059.5	45565.7	46080.4
935	GBRS39	126044	124224	131859	154108	198304	193756	170874	195973	218132	165910	162976	170829	177910	195261	203398
936	GBRS40	89984.3	117677	130117	162898	180538	166988	191845	228613	219627	199091	198555	199044	209864	216138	256762
937	GBRS41	321401	322607	330540	349137	409600	413341	450497	529663	538368	481460	477847	510358	478590	481486	545528
938	GBRS42	153661	174011	216461	233090	295516	160124	418677	473580	424219	398815	368707	422649	366452	411210	482199
939	GBRS43	39015.8	40106.6	48288.8	58768.5	75054.1	63778.7	71192.7	86107.9	75464.9	75824.7	78949.7	86333.5	82997.4	80399.5	91732.9
940	GBRS44	135860	138741	157617	178733	222528	232965	284872	328105	272794	390635	339138	343555	291688	303614	335786
941	GBRS45	122283	130918	156827	183077	212137	209147	242808	293330	287013	296978	303030	315453	269911	275040	315384
942	GBRS46	34229.7	38592.9	44165.4	48871.6	60606	72744.8	80515.1	94389.1	95316.6	85355.8	77913.1	83923.9	86346.1	90587.2	104837
943	GBRS47	35797.6	31084.4	37988.2	43037.6	53637.8	52228.3	57187.8	70485.2	81691.7	66856.3	65611.6	63213.7	61908	65132.7	74539.3
944	GBRS48	18194.5	22349.3	25954.7	29106	33444	34377.1	38494.2	46380.2	47285.8	41528.1	46999.2	46165.5	45954.1	48484.9	54710.2
945	GBRS49	45038	42732.3	46721.3	53763	60031.9	58896.3	69419.4	82527.3	82179.4	71149.8	72384.8	77326.3	80878	82771.1	103414
946	GBRS50	354086	360185	384148	417846	453990	422889	454473	564528	582223	531611	558607	594657	591908	656909	737618
947	GBRS51	304816	263451	304928	420611	525637	491573	546931	626423	621015	427168	442176	493579	464866	472354	509702
948	GBRS52	124950	127004	179265	205230	235624	239253	282763	329715	323460	248968	238460	223188	235758	237056	259299
949	GBRS53	305605	298547	343284	397698	519585	490924	553626	621621	628251	568382	443648	506962	518566	516649	535527
950	GBRS54	163463	202739	226580	259372	300581	293121	307995	355411	315288	251030	228407	246983	252441	262671	306483
951	GBRS55	0	0	0	0	0	0	0	0	0	0	0	0	0	0	0
952	GBRS56	0	0	0	0	0	0	0	0	0	0	0	0	0	0	0
953	GRCS1	16752.1	15411.2	16821.2	19638.5	24597	27712.1	23721.9	27028.8	31182.3	31422	31875.5	32454.2	29084.6	30109	28125.6
954	GRCS2	933.896	925.306	861.463	786.392	917.63	1229.11	1134.2	903.542	263.163	223.592	282.078	266.799	72.0011	845.242	77.0962
955	GRCS3	1654.72	2018.89	4415.06	1311.04	5108.94	7179.23	1594.27	1705.02	2224.69	6942.92	8840.84	8408.91	3673.45	3788.15	3347.46
956	GRCS4	1402.5	1549.29	2104.81	1794.31	7717.14	8994.33	9856.96	11122.5	11752.7	11002	8735.83	7392.19	1674.14	1787.45	1866.78
957	GRCS5	24752.2	25694	26262.8	31550.6	41346.1	46962.3	45244	51912.8	60287.2	61594.5	61431.9	48376.9	40559.7	37492.9	37998.5
958	GRCS6	10430.1	11242.2	14217.2	16690.6	17463	21076.1	22028.3	23544	26084.1	23445.2	19392.6	16218.7	12658.2	11111.2	10854.2
959	GRCS7	6133.95	6402.06	7894.85	9527.08	13190.5	14385.7	13676	14889.9	18295.6	17489.4	12858.8	11172.9	9406.34	7357.29	7053.67
960	GRCS8	5570.62	5144.02	6694.29	8021.44	10686.4	11246.1	11742.9	13829.9	14875.7	15129.3	13956.6	12815.1	10367.6	8996.03	9667.7
961	GRCS9	5537.42	6686.93	8059.02	9542.52	12281.5	13175.3	14002.6	16977.1	13446.6	13580.8	10715.6	8244.51	6238.81	5372.35	5534.54
962	GRCS10	147925	91886.6	106531	173978	179301	350758	424494	467305	551829	429674	586611	794445	793826	770463	885713
963	GRCS11	6807.47	7676.09	9705.8	11254.4	15760.8	17138.7	16463.7	20786.2	27238.4	21871.1	18812.7	17002.9	12036.1	11024.3	11767.7
964	GRCS12	6630.52	6490.62	6619.19	8457.77	12005.6	11101	11855.8	15694.5	17179.9	14162.2	10995	9257	7192.13	9186.59	6618.02
965	GRCS13	5154.86	6293.6	8000.9	9707.17	12770.2	13270.3	13687.3	16226.3	20732.8	18332.4	17803.4	15997	13821.7	12321.4	12881.8
966	GRCS14	8428.56	8654.7	10887.2	15394.6	17076.2	20044.9	18859.9	21199.2	25620.6	23116.3	23059	14875.1	10488.6	9218.49	10167.3
967	GRCS15	9200.25	10012.2	12987.9	16235.7	21624.8	23391.1	24673.8	29103.3	34548.1	26889.2	27192.2	27343.5	19964.6	17552.8	17859.6
968	GRCS16	5976.84	7400.95	9576.59	11384.1	16706.1	20578.3	19984.9	23060.3	27514.5	24491.5	20702.1	19131.8	13651.6	11611.5	12128
969	GRCS17	2940.73	3621.71	4481.68	5148.63	4733.16	5858.39	5359.31	6827.22	7858.59	5038	6307.8	4662.35	4537.72	4522.23	4932.12
970	GRCS18	4517.36	5238.65	6522.15	8038.2	11549.8	11068.7	12237.2	14036.4	16450.9	11969.9	14189.6	12862.1	11158.6	8908.95	8892.93
971	GRCS19	3188.22	3603.62	4703.87	5743.07	7939.73	8438.4	9054.22	10984.6	13535.3	12376	10256.8	8713.64	6616.51	6059.87	6502.45
972	GRCS20	2961.85	2812.86	3633.27	4859.45	7212.38	5029.05	5731.64	7001.88	9374.23	7862.19	6635	4801.42	3773.08	3479.86	3778.39
973	GRCS21	2202.58	2495.59	4015	4475.33	5796.27	7003.79	10358.9	8194.82	8332	9058.9	5626	4845.27	2846.83	2683.73	2227.94
974	GRCS22	6446.95	6777.04	8298.4	10082.3	13010.3	13691.5	13752	13808.2	18066.6	17763	15801.6	12618.7	9232.36	7945.96	8330.03
975	GRCS23	1397.65	1625.41	2437.69	2867.51	3767.44	4353.04	3684.28	5038.63	7046.64	6331.24	7603.79	6228.2	5281.76	4350.25	4560.4
976	GRCS24	44722.2	6100.59	8225.15	59026.5	12576.8	103319	137967	174081	25517.7	162490	181272	220045	22363.7	171528	198568
977	GRCS25	703.867	756.199	985.288	1340.24	1497.97	1725.85	1922.64	2354.16	2473.74	2442.76	2684.28	2573.42	2669.87	3001.97	2873.28
978	GRCS26	725.575	756.799	1301.24	1519.07	6697.4	7690.9	8532.02	10204.8	12744.4	11975.1	11365.4	9638.83	7001.76	6457.33	6787.32
979	GRCS27	82377.6	37488.6	33385.1	96624.9	49821.5	42391.2	181118	213648	62218.2	49457.6	9527.09	16684.3	14164.7	13188.5	7386.11
980	GRCS28	4749.68	4836.5	6200.66	7543.68	8580.81	9282.84	9461.31	12351.4	15919.4	15858	14596	13038.2	14002.6	12662.1	12884.5
981	GRCS29	23050.5	22877.3	37079.2	45068.8	55316.9	54433.8	56765.8	73412.7	86913.6	79597.6	86947.1	81489.3	73298	56857.8	58812
982	GRCS30	14886.4	15698.8	12353.8	17330.3	19117	20944	26059.8	35402.2	54074.7	39308.6	32326.4	38546.8	49996.4	41234.7	41829.7
983	GRCS31	7062.13	3349.98	8691.9	10000.3	6384.62	12604.4	8463.8	19112.8	24456	23585.6	21904.9	18337.4	18150.2	15964.4	16287.5
984	GRCS32	9433.66	15468	10050.7	20992.2	36251.2	41167.5	23717	47093.9	48249.2	40744.9	45684.4	55301.4	40886.8	43935.5	52700.5
985	GRCS33	5485.1	5072.51	2709.15	4232.04	3529.53	4093.9	7292.15	8290.71	11376.9	11123.2	7097.36	8837.95	11854.7	11778.5	21724.6
986	GRCS34	4309.1	3651.73	4621.35	6400.59	6960.69	8405.16	8544.44	11601.6	12616.7	13987.5	20729.4	17908.1	17874.2	17040.3	16678.3
987	GRCS35	1103.36	1175.74	1539.3	1787.5	2032.58	2454.85	2460.07	3768.45	4643.49	4678.66	4437.36	4687.2	4124.1	3892.84	3715.55
988	GRCS36	13159.7	12418.6	12772.5	15503.5	17715.1	42316.4	37856.9	20664	45093.4	46439.1	44871.4	21713.1	21050.4	23256	20203.8
989	GRCS37	4499.89	4822.61	5901.32	6919.2	7976.94	8851.65	9091.19	12833.2	15778.8	14730.6	15901.5	14503.6	10054.2	11234.9	10892
990	GRCS38	1014.38	1333.23	1832.96	3594.93	4061.46	2829.35	2583.81	3131.61	5136.58	2372.38	1693.66	1058.75	1024.58	985.601	977.986
991	GRCS39	11447	11791.8	13555.4	15771.2	17831	20397.7	21463.9	26835.1	29795.7	29901.8	31030.5	29326.8	27207.6	25559.6	23460.2
992	GRCS40	1980.55	1960.62	2764.92	3201.74	3871.35	4597.85	4500.16	6397.54	7289.84	7249.69	9321.68	7818.36	7556.39	7188.97	7037.61
993	GRCS41	6943.06	6364.01	3751.68	4662.5	7043.7	7669	12884.8	12130.9	21805.7	22843.6	20225.3	21469.5	19467.7	17937.7	16167.1
994	GRCS42	5805.88	4505.15	5122.65	6369.54	7870.06	8866.56	8068.42	11124.7	14313	13992.7	14637.1	15234.1	14308.5	13272.1	13031.4
995	GRCS43	976.65	854.748	1104.78	1387.18	1704.99	1669.57	1984.69	3332.72	3222.99	2241.95	3011.68	2830.8	1868.26	1987.1	1637.38
996	GRCS44	5034.08	2656.23	5283.33	7213.5	9791.56	9161.24	6639.82	5171.01	10326	10949.6	7470.52	8900.95	8711.04	7584	6628.21
997	GRCS45	6852.38	7076.05	9119.63	9887.27	11301.2	12746.1	16207.7	17689.1	20781.1	21437	18362.9	16283.7	16033.4	15527.9	15000.7
998	GRCS46	4343.49	4437.27	7742.09	6133.09	6905.2	7958.26	7529.73	10422.7	19069.2	17747.4	9855.82	8602.57	9291.37	8142.14	8539.28
999	GRCS47	180.366	374.557	362.383	427.459	477.52	539.805	602.364	823.095	6952.56	5996.12	4315.5	3961.47	3424.68	3323.84	3198.39
1000	GRCS48	5372.54	5542.23	7235.81	7795.83	8733.5	10313.3	9958.77	13148.7	17818.6	17092.7	15366.1	13368.2	10507.4	9103.1	8478.04
1001	GRCS49	5256.54	5166.54	6588.39	7186.02	7901.03	9113.3	8210.7	11035.4	11793.7	11154.6	12446.7	10719.3	9214.96	8194.72	8629.05
1002	GRCS50	5368.66	5361.5	6939.67	8263.84	9698.32	9790.27	11006.8	12703.7	13902.5	12476	9553.77	9706.08	10996.5	11479.2	10136.4
1003	GRCS51	12125.5	11926.9	10943.1	13099.2	20189.1	18801.3	21408.4	24105.7	24355.4	25056.4	21595.1	20659.9	19220.1	18210.8	16224.2
1004	GRCS52	1513.71	1521.5	2123.97	4926.48	3215.3	3086.19	3584.27	4220.49	5773.47	4979.3	3339.85	2985.12	2370.66	2519.98	2420.73
1005	GRCS53	12799.5	12909.5	16078	20632	25203.8	29767.5	24306.2	27244	30661.6	35678.2	31350.8	21928	23261	20571.2	20008.2
1006	GRCS54	3744.52	3556.03	4504.49	5827.93	7101.69	7542.64	7711.77	9778.27	9385.5	10369.3	7852.19	9363.48	8859.98	9000.55	8224.8
1007	GRCS55	0	0	0	0	0	0	0	0	0	0	0	0	0	0	0
1008	GRCS56	0	0	0	0	0	0	0	0	0	0	0	0	0	0	0
1009	HRVS1	3622.83	3226.02	4056.34	4304.08	3161.1	2712.74	2657.94	3821.16	4216.27	3898.28	3487.3	3733.65	3715.32	3848.89	3783.24
1010	HRVS2	349.263	377.743	398.733	442.805	533.001	512.282	563.284	642.38	621.831	1259.99	567.82	661.089	1150.33	1140.16	1117.64
1011	HRVS3	249.4	259.602	257.21	322.811	373.104	447.98	490.345	583.02	676.375	817.947	684.443	761.623	752.671	866.524	853.01
1012	HRVS4	11085.4	52142.2	56733.8	17046.2	97351	36822.2	46328.7	56904.5	65958	163919	190680	231945	233599	235475	220593
1013	HRVS5	5212.37	5730.73	7118.03	9142.2	9227.96	8854.68	11272.9	12325.2	14424.8	12344.8	10910	13191.6	11791.7	11513.1	11489.4
1014	HRVS6	2112.62	3483.96	3831.25	3329.68	3783.98	4345.59	4925.85	5579.83	6074.93	5201.8	4738.34	5187.56	4360.2	3992.37	3990.47
1015	HRVS7	1623.49	1742.06	2026.65	2572.04	2857.17	3114.1	3645.39	4196.95	4608.93	4058.55	3662.39	3881.65	3475.42	3473.65	4359.5
1016	HRVS8	1339.51	1394.56	1579.87	1889.74	1988.03	2195.23	2365.93	2784.58	3113.97	2863.92	2608.53	2849.1	2334.19	2391.24	2403.62
1017	HRVS9	1241.57	1080.67	1212.15	1489.69	1707.83	1959.7	2129.15	2477.32	3051.92	3358.43	2996.58	3437.01	2758.73	3022.76	2987.8
1018	HRVS10	108.247	156.59	183.827	2211.79	4470.12	4920.07	5946.77	7716.23	7637.79	314.346	296.185	337.195	322.295	21314.4	202.842
1019	HRVS11	3489.9	2700.78	3271.16	3655.13	8075.83	10291.5	5983.51	6931.39	15752	13068.6	8464.19	17294.4	12462.1	12494.2	11727.1
1020	HRVS12	2259.47	2315.69	2700.84	3277.85	3892.53	4479.88	5094.4	5853.47	4748.7	4244.8	3757.69	3958.76	3869.64	3750.27	3793.69
1021	HRVS13	1388.36	1519.98	1666.97	2050.71	2330.69	2695.13	3159.04	3779.4	4112.02	3684.38	3383.76	3683.86	3171.96	3072.17	3040.99
1022	HRVS14	2214.74	2453.44	2912.49	3825.33	4189.8	4727.3	5388.49	6391.76	7485.73	6091.11	5099.48	5142.52	4410.89	4162.75	4134.2
1023	HRVS15	1418.65	1237.63	1590.54	1830.42	2427.62	2888.2	3466.27	4007.83	4926.24	3521.59	3330.47	3501.45	3146.52	2784.35	2789.52
1024	HRVS16	2288.19	2503.75	2945.35	3792.55	4336.28	4879.05	6042.88	7273.87	8553.79	7064.71	6090.86	26062.1	5809.27	5323.87	8432.24
1025	HRVS17	1540.45	1600.09	1734.44	2128.35	2311.9	2621.24	3053.46	3484.89	4916.03	4714.49	3782.8	4138.45	3771.1	3105.23	3113.24
1026	HRVS18	2060.12	2314.25	2647.47	3613.18	4131.1	4589.92	5135.32	6132.11	6745.87	5969.14	5350.94	5068.57	4567.13	4416.17	4412.81
1027	HRVS19	1943.68	2304.42	2617.62	3273.55	3814.32	4428.76	5251.06	6140.14	6435.26	4890.11	4080.12	4488.46	4267.96	3837.02	3834.74
1028	HRVS20	393.547	946.997	1196.98	1566.62	1865.6	1838.82	2407.25	7129.39	7958.48	1889.04	1602.17	1732.33	1500.52	1171.87	1178.77
1029	HRVS21	2018.63	2590.13	2865.81	3012.91	3853.95	4558.58	5332.91	6148.84	7684.86	6589.73	5752.67	4726.56	3842.36	2997.61	3067.16
1030	HRVS22	1728.61	1733.66	1854.22	2380.92	2632.1	2938.58	3428.46	4020.98	4474.42	4072.85	3432.66	3582.56	3221.99	3095.28	3129
1031	HRVS23	1252.52	1635.92	1850.62	2031.43	2718.55	3554.94	3975.9	5555.77	3895.31	3090.58	2741.38	2788.3	2574.13	3129.26	3157.4
1032	HRVS24	2264.74	2713.91	3592.45	5973.79	7525.16	8077.64	8702.58	9710.44	12362.4	11600.3	10563.1	11681.5	11257.7	10794.3	9848.83
1033	HRVS25	674.09	744.484	1018.26	631.243	703.994	723.289	1089.46	1363.28	1518.62	1047.7	1007.32	1052.26	1133	1081.48	963.507
1034	HRVS26	933.916	768.856	784.94	1156.17	1388.48	1572.33	6673.57	2002.27	12184.5	1304.57	2550.11	13177	10581.6	11563.6	2868.02
1035	HRVS27	5535.52	6399.58	8040.72	11879	13284	17139.5	40831.8	21745.6	52665.9	16579.6	10478.4	12927	9799.11	9458.24	8816.34
1036	HRVS28	1590.39	1882.73	2039.94	2860.87	3147.31	3364.9	3988.91	4687.26	5178.73	3860.69	3286.62	3288.79	2936.63	2804.36	2800.28
1037	HRVS29	5695.56	6383.48	7353.71	11202	12010.7	11797.4	15022.7	18116.1	19738.8	16079.9	13691.9	16251.5	14705.3	13726	13645.2
1038	HRVS30	1737.08	1807.34	2179.75	3430.29	4031.15	4480.28	4896.73	5842.94	6822.45	7108.26	6180.36	7080.47	7011.07	8618.01	8403.3
1039	HRVS31	1290.65	1304.68	2507.98	3743.48	1757.49	1938.65	5823.88	7065.39	8932.07	3422.85	2580.24	3080.18	4744.31	3791.44	3808.97
1040	HRVS32	490.312	517.115	467.477	459.75	630.246	719.472	865.458	1000.92	1131.11	845.79	809.029	883.376	870.462	703.64	654.734
1041	HRVS33	993.917	1089.11	986.961	1361.9	174.754	206.368	227.319	289.966	260.279	2115.87	212.481	239.617	197.703	197.438	189.338
1042	HRVS34	389.513	464.565	667.16	1370.07	1683.63	1881.65	2309.07	2818.84	2934.96	2402.39	2194.27	2754.63	2358.05	2654.88	2514.89
1043	HRVS35	131.538	124.203	131.832	209.858	291.656	325.215	343.421	415.464	426.186	390.598	389.601	442.944	404.772	374.301	377.953
1044	HRVS36	339.043	500.591	714.536	1345.06	1498.46	1570.86	1696.55	1916.04	2592.04	2269.8	2336.62	2826.22	2685.53	4078.83	3933.8
1045	HRVS37	1001.33	1081.36	1214.6	1498.65	1751.82	1994.76	2183.15	2598.41	3265.47	2685.19	2121.64	2180.72	1778.19	1655.25	1587.96
1046	HRVS38	113.512	122.515	131.643	575.063	692.633	709.599	301.064	327.594	1124.48	876.49	896.928	1062.46	1070.39	1038.57	1022.45
1047	HRVS39	1853.24	1975.56	2435.16	4967.11	5440.34	5674.8	6738.53	8073.33	8636.57	6362.08	3329.53	3791.19	3589.06	3521.81	3399.92
1048	HRVS40	147.88	153.699	217.858	312.776	354.038	435.817	535.873	567.604	663.767	676.271	737.529	795.887	739.251	814.68	1212.54
1049	HRVS41	1931.24	584.792	1959.12	1071.23	1229.48	1565.75	1971.29	2977.38	2893.47	2776.45	2756.74	2984.67	2643.8	3016.32	2997.97
1050	HRVS42	410.728	482.584	546.219	841.555	1002.06	1052.25	1319.58	1809.37	1524.15	2054.98	1954.5	2031.05	1634.32	2138.97	2126.92
1051	HRVS43	934.249	922.293	1152.42	1275.91	1218.34	1457.61	1565.24	1690.04	3549.57	2143.38	2171.23	1939.66	2268.15	2237.15	2068.99
1052	HRVS44	1361.35	1503	1423.61	2008.87	1416.65	3399	11502.2	2555.13	14894.3	2427.11	2074.49	2299.24	1975.2	2040.58	2032.62
1053	HRVS45	534.449	532.54	730.505	1498.4	1738.74	1882.89	2690.04	4047.12	3048.87	2306.95	2298.6	2628.21	2803.48	3284.93	3139.39
1054	HRVS46	604.466	569.176	699.919	1037.2	1462.9	1837.19	2328.89	3128.9	3812.65	3310.79	2422.39	2484.49	2015.83	2198.6	2174.72
1055	HRVS47	71.0438	64.1719	68.8474	312.248	588.564	481.954	536.591	685.399	976.339	751.489	774.62	798.259	834.643	904.969	845.704
1056	HRVS48	128.196	101.368	150.74	187.43	235.819	357.05	436.587	638.008	1323.63	1145.78	905.697	923.981	675.357	810.809	796.996
1057	HRVS49	180.098	88.3933	99.4182	256.879	212.959	241.647	272.105	353.6	371.903	343.413	299.894	322.381	297.139	313.507	314.563
1058	HRVS50	815.476	455.276	616.658	1184.48	1394.47	1453.81	2104.78	2705.91	3211.72	2481.43	2465.13	3030.51	3412.67	3927.14	3805.82
1059	HRVS51	7853.97	7019.47	7520.45	5981.19	7232.45	7196.86	15375.6	18532.8	21467.1	22699.5	10313.7	12854	10755.8	11966.3	21433.7
1060	HRVS52	319.968	369.422	528.04	1072.87	1202.52	971.956	1450.12	2203.48	2995.44	2099.69	2084.58	2449.56	2174.58	2563.39	2443
1061	HRVS53	601.781	1037.22	1422.37	1805.64	2568.36	2972.46	2866.97	3111.15	5391.06	1691.9	1697.28	1793.06	1898.47	2109.77	2030.33
1062	HRVS54	1680.19	1846.85	2565.72	3883.2	4392.14	5180.85	5883.91	7216.99	8402.54	7774.88	3984.54	4545.2	4428.96	5301.46	5187.45
1063	HRVS55	66.4525	31.5498	48.4551	9.32339	8.65689	11.2653	11.8729	14.9586	39.9069	176.713	135.087	184.842	149.978	155.28	159.326
1064	HRVS56	0	0	0	0	0	0	0	0	0	0	0	0	0	0	0
1065	HUNS1	12612	17142.2	11540.1	21181.1	14438	15089.5	14862.5	22002.5	22802.7	21604.8	20118.9	19352.6	14855.9	27859.4	28881.9
1066	HUNS2	488.644	666.632	586.824	933.178	1299.28	1243.65	1209.63	969.864	876.563	798.851	848.129	940.657	997.362	1098.2	1198.81
1067	HUNS3	161.537	221.509	218.155	259.432	301.169	284.117	286.605	412.665	457.751	324.194	349.163	402.627	452.292	430.799	423.015
1068	HUNS4	292.201	277.946	3284.19	427.293	7168.3	9084.98	11712.5	15361.7	16050.3	766.116	501.961	547.589	553.715	753.438	905.437
1069	HUNS5	9561.22	12161.5	12983.6	15839.7	19344	18329.1	16792.8	22657.7	26968.9	19432.7	21865.6	23328.4	24212.5	22479.9	21932
1070	HUNS6	2963.68	3518.91	7370.4	8160.69	8695.26	2885.59	2970.07	3254.42	3102.23	2192.19	1571.77	1585.26	1325.68	1557.08	1615.99
1071	HUNS7	1104.68	1373.85	1642.33	1951.19	2124.97	2364.4	2237.11	2527.51	3342.82	1926.9	2226.86	2297.57	1785.93	1782.11	1726.94
1072	HUNS8	2457.53	3373.76	3854.83	3448.26	4151.37	4371.87	4708.85	5847.89	5763.13	4983.44	8749.48	8480.79	6150.31	6031.39	6190.19
1073	HUNS9	1434.55	1811.73	2201.9	2620.54	2917.97	3328.87	3130.62	3413.87	3758.05	4427.3	2607.92	2794.94	2151.67	2189.05	2091.57
1074	HUNS10	11576.4	11939.2	12841	15984.6	29358.6	42606.3	51585.1	70272.4	85598.9	44785.7	69545.1	90861.4	86994.6	72979.9	406014
1075	HUNS11	3966.87	3953.44	4488.35	5334.89	6465.21	8616.89	8312.72	10351.1	13298.6	8532.27	10814.3	11700.2	10028.2	30223.9	9619.72
1076	HUNS12	1022.51	1176.56	2453.6	3090.16	5272.61	5869.29	13323.8	6249.08	10332.3	9038.01	9106.75	12209.1	10022	18319.3	6727.44
1077	HUNS13	6503.9	7910.23	8742.92	11092	12393.9	13192.5	14492.6	17795	19176.9	14988.6	20517	19450.5	20122.7	23012	24362.5
1078	HUNS14	2410.22	2683.4	3298.04	4117.01	5584.57	6322.06	6131.34	8023.04	9345.1	5304.87	5357.3	5798.96	3893.1	4690.57	78095.8
1079	HUNS15	8741.11	8630.66	9892.65	11496.2	13905.5	29175.8	21219.8	24333	27272.6	14126	19552.9	25531.2	21103.2	18766	18083.2
1080	HUNS16	6609.13	6982.18	7763.35	9554.82	11335.3	12937.1	18012.2	22258	27018.9	14018	24980.4	22056.7	26388.3	13208.3	13903.7
1081	HUNS17	14393.5	23141	25393.9	44211.7	65404.5	70395.6	75852.3	81282.6	94539.5	69396.4	132189	136606	111071	110903	120744
1082	HUNS18	9385.07	9388.86	10078.3	11240.6	11529.3	11756.3	11742	13255.3	14715.8	8857.84	11055	9313.01	8496.1	8712.9	9904.27
1083	HUNS19	4756.37	5109.41	6698.39	8563.13	10794.4	12584.1	15177.8	18589.2	21872.2	19015.1	20658.7	29350.3	24163.4	27645.9	28269.8
1084	HUNS20	33079.3	32800.4	38464.1	25804.7	31391.1	36760.5	43193.2	111468	120172	41751.8	89959.8	108887	101911	115115	138728
1085	HUNS21	146.361	174.667	882.551	1136.96	1263.59	1406.98	1282.55	1599.53	1745.69	1026.76	938.73	1033.73	2065.66	945.241	1721.67
1086	HUNS22	1077.81	1344.34	1782.96	2151.13	2375.61	2231.24	2255.43	3094.5	3532.82	2135.83	2638.14	2642.74	2019.76	2125.27	1955.87
1087	HUNS23	1486.15	2978.74	4550.27	864.982	3742.52	10426.9	8512.66	9484.81	11737.6	13528.9	5507.29	6056.9	5375.54	6307.71	6498.57
1088	HUNS24	8263.39	10427.2	13561.2	18510.5	30388.4	36795.2	41117.5	59146.3	70985	42912.8	53207.8	56668.3	55827.3	46294.4	210026
1089	HUNS25	1302.39	1354.42	1637.81	2081.08	1385.1	1510.29	2973.92	2023.38	2306.97	2079.86	4285.2	3739.76	3264.26	3002.39	4310.78
1090	HUNS26	811.226	855.651	1166.27	1437.61	2469	2624.1	2199.29	3368.15	2748.39	2592.61	2925.93	3431.9	3001.69	3488.84	3663.37
1091	HUNS27	10867.5	12539.8	17777.5	19211	25516.2	28467	25459.2	20305	24186.5	31259.8	31004.5	17254.3	14220.6	27828.4	19005.7
1092	HUNS28	3471.44	4150.11	10924.3	12992.4	17443.8	17959.8	18369.3	23834.5	25231.6	16795.8	16094.1	18203.8	16123.3	17171.5	18679
1093	HUNS29	9834.26	11764.4	15291.1	22359.4	22507.3	25866.9	23971.1	29043.7	36507.1	27556.2	28178.1	28878.8	23207.7	24030.1	23551.1
1094	HUNS30	8091.33	9523.79	12204.5	15362.7	19425.9	20081.1	20194	25008.7	29658.9	24926.9	23846.7	19199	16525	17250.2	17828.5
1095	HUNS31	5347.36	5843.9	7407.69	8637.36	11200	10616.4	11099.1	13110.5	16596.9	12195.8	12821.5	11534.2	12895.4	13254.3	15501.7
1096	HUNS32	161.66	191.994	202.951	215.828	265.571	394.282	302.504	301.905	472.564	375.981	476.08	522.186	485.21	444.553	469.952
1097	HUNS33	777.741	688.939	673.985	716.364	986.896	1504.99	1598.72	1770.53	2835.7	2174.95	2993.75	3478.41	2563.99	2575.57	3177.46
1098	HUNS34	2192.58	2392.14	2422.35	2951.31	3578.14	2169.16	4120.96	6254.12	9643.49	8490.49	10865.1	11366.6	5725.18	7781.75	9690.39
1099	HUNS35	177.38	225.108	345.45	334.202	436.92	608.54	569.546	663.788	729.016	1457.81	1059.41	1555.49	1030.55	1098.48	1209.75
1100	HUNS36	1305.82	1388.39	1740.07	1971.03	2214.03	2349.13	2365.12	6779.3	3177.75	3038.96	3426	6756.25	6017	6024.7	5989.28
1101	HUNS37	899.745	1050.49	1321.62	1519.37	1745.07	1857.08	1757.26	2005.39	2081.88	1493.16	1180.04	1573.43	1335.17	1257.79	1288.56
1102	HUNS38	4112.27	5563.03	6308.51	7293.45	7938.88	6194	7359.12	9215.87	8491.4	9827.79	6722.96	7272.33	12593	9155.16	7288.81
1103	HUNS39	3253.88	5282.58	4545.91	8205.1	9664.16	8129.14	8256.89	9901.27	10645.5	9371.22	8116.6	8314.14	6521.53	4885.32	4743.05
1104	HUNS40	2412.36	2968.84	3944.47	5182.89	6357.56	6532	6920.94	8276.81	9726.74	8704.46	7447.32	7893.94	6389.06	6698.03	6874.09
1105	HUNS41	4062.32	4506.63	6154.08	7992.23	9967.06	11369.3	11479.7	14425.6	16346	14075.9	12365.8	13180.6	11883.8	11876.7	12249.1
1106	HUNS42	1171.98	1375.68	2044.68	2543.28	3121.98	3308.13	3245.61	3821.54	4973.56	3908.05	3213.56	2458.61	1291.31	2338.81	2377.1
1107	HUNS43	905.946	1362.93	1761.56	1321.8	1651.92	1343.54	834.101	1128.22	1625.93	2644.73	2502.76	2185.53	1945.86	1984.71	1884.78
1108	HUNS44	5808.85	5715.42	7576.73	10013.4	12637.1	13680.6	14543.7	18007	24907	16968.2	15108.2	15703.9	12938.8	13046	11512
1109	HUNS45	2296.47	2881.1	3795.87	4836.27	5899	5952.85	6375.04	7633.2	8924.98	6661.83	6551.05	8990.96	4878.64	5103.79	6266.87
1110	HUNS46	1971.34	2514.35	3251.08	4982.42	6304.55	5631.76	4239.05	4645.01	7885.97	2964.7	5333.5	4370.98	3454.28	3641.22	3567.69
1111	HUNS47	555.956	772.543	945.141	1198.79	1426.53	1205.31	1371.26	1706.85	1826.69	1792.88	1600.84	1621.06	1289.45	1422.48	1709.96
1112	HUNS48	1266.08	1525.73	2494.25	3438.58	3875.26	4610.75	3466.21	4082.82	4907.14	2573.01	2495.34	3119.63	2149.49	2143.17	2172.2
1113	HUNS49	603.861	1062.03	1360.22	3633.05	3388.53	3371.05	1805.57	3327.5	3057.28	3178.62	2726.56	3539.18	2089.03	2290.69	2449.5
1114	HUNS50	2985.71	4176.48	5502.45	7051.16	8998.67	8914.58	9049.7	11027.1	16521	11037.6	9922.44	9456.7	7270.91	9097.22	9342.55
1115	HUNS51	4614.19	4850.02	6200.51	7866.86	9552.86	10648.3	11247.4	13907.5	16956.6	14123.1	13418.3	12243.8	10709.8	12239.7	12869
1116	HUNS52	2375.27	2561.29	3288.79	4147.28	5183.12	5596.93	5852.01	7344.28	7573.77	7684.07	7505.16	6422.74	4996.12	4656.62	5054.58
1117	HUNS53	3625.51	4161.28	5406.62	6845.62	8172.8	8962.05	11069.4	10699.9	15562.5	15656.9	16110.1	15847.1	14063.7	13208.3	13127.5
1118	HUNS54	4274.35	6516.78	6044.32	7518.93	9337.36	9969.63	9970.69	10146.5	14573.5	13117.2	9941.58	11282.5	9443.67	10098.5	10394.8
1119	HUNS55	0	0	0	0	0	0	0	0	0	0	0	0	0	0	0
1120	HUNS56	0	0	0	0	0	0	0	0	0	0	0	0	0	0	0
1121	IDNS1	18841.6	18099.7	26381.2	45577.7	53051.9	48693.2	38827.1	44905.2	51894.9	61306.1	68354.7	75034.6	74500.6	76240.4	75377.4
1122	IDNS2	2578.54	4094.14	5138.84	5691.3	5885.8	5902.1	7849.9	8964.57	8497.97	3804.92	6568.1	6485.42	6192.73	7492.61	7604.46
1123	IDNS3	3028.83	2847.49	4632.46	5779.48	5534.48	8101.63	6720.87	8211.32	9084.69	11748.8	12828.6	14706.3	15238.1	14701.1	15303.8
1124	IDNS4	77610.1	69018	69540.3	90621.6	128272	182208	253295	284717	326860	257231	113427	137502	143910	504091	113575
1125	IDNS5	72903.2	70211.7	83082.5	94311.1	93738.2	92029.6	116601	140632	158941	187046	222810	266424	286824	270457	267449
1126	IDNS6	37881.7	34871.2	49455.1	57151.8	78336.5	60798.7	79214.2	57065.3	93090.6	86962.5	102693	119463	176833	185752	157391
1127	IDNS7	13116.4	14588.8	16228	17758.6	16768.3	13235.9	21274.3	26836.6	29608	29793.1	29180.5	31934	31059.7	30312.9	30227.7
1128	IDNS8	22491.4	19552.9	24708.5	26756.8	27639.1	31338.3	42895.4	46717.7	50171.9	48896.7	53174.7	59570.4	57887.9	45470.6	39078.3
1129	IDNS9	755.31	640.978	1103.45	1244.08	1440.15	1375.79	1894.32	2329.17	2392.1	3074.32	11978.6	13588.6	12686.3	11490.4	11435.9
1130	IDNS10	124351	123144	142865	181378	220672	284351	401997	425036	552491	388716	483331	593492	614380	628800	601815
1131	IDNS11	44123	94265.1	86541.5	129155	147063	187378	238302	263396	106976	88580.7	118554	137063	145928	153057	141411
1132	IDNS12	11835.6	24850.1	14155.5	28026.9	34219.4	33224	24475.3	27804.8	33002.5	30433.6	37475.7	39978	42322.3	40256.1	38130
1133	IDNS13	25219.8	25225.8	34082.5	44340.9	53250	51443.2	66154.2	81711.3	82528.8	67683.2	85658.9	98573.6	99617.8	107464	101257
1134	IDNS14	15117.3	17242.4	16973.7	9703.66	13032.7	14463.6	20074.6	28550	25606.5	38915.4	57688.4	61556.9	66200.8	60850.9	50704.4
1135	IDNS15	85603.2	89535	107574	130040	177708	215480	266290	286982	301725	48013.2	62489.8	73433.8	75184.7	70261.8	58610.4
1136	IDNS16	9812.19	9672.78	15236.2	14626.8	17632.9	14937.3	15577.8	30384.5	37839.8	57341.2	69629.6	51637.9	60819.9	56326	47488.9
1137	IDNS17	17978.7	16787.9	24623.7	39428.6	52990.4	59846.6	38763.4	67489.4	95262.2	81961.7	99718.5	108120	113276	120347	133625
1138	IDNS18	15982.7	26422.3	22338.1	24114.9	30710.6	31098.3	23710.6	29433.2	68283.2	30503.3	58869.6	27540.7	28218.3	27924.7	77949.5
1139	IDNS19	20209.2	18514.3	24775	34370.3	40028.9	34393.9	36831.9	44762.9	40709.1	43860.6	47216.3	52367.6	50196.3	48190	74170.9
1140	IDNS20	27467.8	31031.7	40812.1	44458.5	47596.6	49205.1	64498	56508.9	56363.9	37849.5	46705.6	78763.1	80875.8	87635.4	85072.5
1141	IDNS21	3632.41	6234.4	6307.74	7184.94	7874	8111.37	8944.3	8364.01	8605.01	11670.3	9803.04	11692.6	11554.1	12157.2	12492.1
1142	IDNS22	17351.6	18179.1	18953.8	22123.4	22633	21944.8	24277.5	22669.2	17621.3	15982.4	20720	22832.3	21959.7	21093.6	20859.2
1143	IDNS23	0	0	0	0	0	0	0	0	0	0	0	0	0	0	0
1144	IDNS24	85156.6	26442.9	26286.9	34274.6	43457.1	41920	30540.4	34174.5	45232.5	73846.1	98983	126121	167837	153642	142003
1145	IDNS25	2411.53	2350.52	3612.03	4267.77	6155.82	6576.6	6024.04	6735.82	6114.2	4237.64	4034.76	4408.11	4397.53	4220.02	4116.07
1146	IDNS26	0	0	0	0	0	0	0	0	0	0	0	0	0	0	0
1147	IDNS27	59587.7	40307.1	55902.6	82960.2	93028.4	97645.6	128175	146810	128149	209475	402111	359717	467213	454172	404346
1148	IDNS28	42148.6	24539.9	29891.2	21279.6	18827.3	18448.1	24423.9	25373.9	20569.3	18766	37088.9	45634.4	54295.9	56823.8	56813.6
1149	IDNS29	25086.4	23538.3	32013.3	43285.2	49057.6	61982.9	70503.5	71417.2	79783.8	68970.8	95873.6	143910	156121	158537	154934
1150	IDNS30	17150.4	15080.3	19963.3	27122.6	32150.1	34803.7	45828	45040	51330.2	41615.1	53996.3	56057.3	55988.4	62423.2	63048.9
1151	IDNS31	10292.8	8689.82	12417.1	34519	37913.3	43815.6	62659.9	73858.1	62805.8	34400.1	72933.8	91997.2	105000	108475	106957
1152	IDNS32	13119	7566.89	19459.1	21749.9	26327.3	21576.6	16902.4	16271.7	20865.2	17134.8	21584.8	26380.9	25020.5	23756.1	24324
1153	IDNS33	10549.3	8220.89	3798.9	6070.23	10245.3	5221.39	6579.01	9664.04	15343.4	14825.7	23441.1	30163.3	76010.6	83653.3	91115.3
1154	IDNS34	4349.77	3081.69	4163.24	3312.48	4659.13	4708.5	4340.8	2566.43	4507.2	6721.66	12046.3	12818.4	13643.7	16002.2	19478.4
1155	IDNS35	1538.96	1449.68	2151.18	2562.68	2846.18	3048.73	4170.11	5179.21	6201.28	727.805	702.455	775.973	1169.59	853.268	929
1156	IDNS36	9918.13	9104.23	17725.2	19814.7	17927.7	20416.8	23006.3	27810.6	28599.3	35308.1	39032.9	45062.5	46758.7	44425.5	44723.9
1157	IDNS37	2120.48	1907.2	2686.83	3053.15	1616.23	2141.93	2121.98	3493.54	4236.51	6214.94	8801.85	10275.7	9391.54	8347.73	7898.09
1158	IDNS38	10495.5	7161.66	4415	5868.85	6069.2	6007	6609.47	16047.9	9901.37	9958.7	13314.4	14391	14831	14557.6	14654.2
1159	IDNS39	4036.57	1722.86	4751.21	8080.89	12598.6	16013.2	15116.9	7112.32	7693.27	11004.9	26461.5	27026.2	27510.1	30201.9	30825.6
1160	IDNS40	2187.23	1972.09	2790.35	3188.73	4837.11	2046.4	5480	7033.54	7408.34	8764.9	13782.5	15112	15540.9	15168.9	15289.3
1161	IDNS41	8054.74	7197.09	10685.8	15869.2	20294	30920.5	19205.2	27327.9	28416.3	17879.4	27484.6	29733.5	48421.9	38761	38705.1
1162	IDNS42	8597.03	761.225	957.053	1023.46	580.042	414.612	1217.58	3963.59	5464.66	3503.57	5075.58	5743.02	7268.97	8104.26	8020.42
1163	IDNS43	0	0	0	0	0	0	0	0	0	0	0	0	0	0	0
1164	IDNS44	3215.2	4725.85	15373.8	22812.4	30118	37664	36384.5	16359.2	13285.4	9776.45	16246.5	16340.4	15878.4	19531.7	20095.2
1165	IDNS45	5361.97	3757.77	4102.81	2371.35	3013.88	3160.45	3087.37	6235.23	8112.14	7625.89	13854	14629.1	15673	18767.2	19150.8
1166	IDNS46	0	0	0	0	0	0	0	0	0	0	0	0	0	0	0
1167	IDNS47	0	0	0	0	0	0	0	0	0	0	0	0	0	0	0
1168	IDNS48	0	0	0	0	0	0	0	0	0	0	0	0	0	0	0
1169	IDNS49	0	0	0	0	0	0	0	0	0	0	0	0	0	0	0
1170	IDNS50	5831.16	4150.84	4382.67	2541.74	3207.98	3347	3393.63	3790.27	11136.5	9152.1	13147.6	14886.7	14424.5	20128.5	19951.9
1171	IDNS51	6739.69	7078.93	15895	10431.9	8438.92	25016.3	16174.2	18565.7	18504.2	17576.1	56394.9	66719.7	68721.3	72594.7	42443.2
1172	IDNS52	14360.4	17298.3	24904.5	19682.4	21410	25802.6	50255.4	60162.5	47999.8	40124.6	38788.7	39051.5	53903.7	44570.1	36274
1173	IDNS53	3997.13	3884.31	10595.5	7712.73	7631.25	7983.58	10955.1	14306.7	15315.2	19359	22376.1	25544.6	26491	25804.3	25504.8
1174	IDNS54	8391.55	5363.74	9137.62	10936.7	11693.4	17024.4	15116.4	19244.9	17587.3	17792.3	28065.5	31860	32296.9	31242.7	31427.2
1175	IDNS55	0	0	0	0	0	0	0	0	0	0	0	0	0	0	0
1176	IDNS56	0	0	0	0	0	0	0	0	0	0	0	0	0	0	0
1177	INDS1	149974	157960	162826	188813	207501	237947	260133	313954	346826	349721	367148	427790	393302	416255	424519
1178	INDS2	7900.76	9008.61	10418.8	13705.6	15047.8	15971.5	17355.7	18287.7	19583.2	20443.1	21713.5	22195.4	20817.7	19736.8	20561.9
1179	INDS3	1327.17	1314.37	1367.34	1744.61	1987	2218.23	2331.56	2566.9	2456.95	2686.56	3478.79	3299.97	3273.78	3052.54	3248.48
1180	INDS4	23416.1	26140	27617.9	33261	39312.7	46298.3	53486	64667.3	72435	74007.8	85293.9	91854.4	92992.2	93225	88188.3
1181	INDS5	115192	118596	143544	179923	205769	227489	282000	351640	367609	384832	497268	591031	546306	555606	594332
1182	INDS6	133295	135440	145234	159388	184815	235854	258231	305154	324702	312144	435983	491829	442159	462992	493483
1183	INDS7	17070.9	16747	21625.7	31372	32644.6	20728.6	16716.9	24578.3	27113.6	28248.6	35183.3	37943.3	49499.5	51458	55439.3
1184	INDS8	18531.4	19977.8	22228.8	22141.3	26510.9	28399.5	32195.7	52605.7	58211.7	55923.8	69633.4	85193.1	71036.9	68296.4	73497.7
1185	INDS9	14560.5	10981.6	12861.1	17269.3	20811.6	22029	25312.6	31625.9	32895.1	33240.7	40322	68466.7	43297.7	41757.7	44546.7
1186	INDS10	306892	274091	306870	368107	447326	718346	1.22031e+06	1.38067e+06	1.78748e+06	1.37223e+06	1.83812e+06	2.59242e+06	2.31762e+06	2.12304e+06	2.17945e+06
1187	INDS11	137588	141210	136925	146674	180317	198582	231621	285392	347084	307367	393890	500954	436197	472269	496211
1188	INDS12	11578.7	11457	11399.4	12252.3	14295.5	17347	18553.2	23917.8	32328.4	26146.9	34506.4	51297.2	38292.9	38403.1	41188.2
1189	INDS13	19308.1	19233.9	18843.4	20645.9	24097.5	28076.4	31610.3	41390	54607.6	49683.4	63918.6	91377.1	69255.5	68993.8	73846.5
1190	INDS14	54702.7	52560.6	67173.1	55954.3	63444.7	68785.6	92958.7	142425	550258	157414	193464	226307	825678	795812	773081
1191	INDS15	212192	96099.6	107057	182724	250592	318079	785076	975958	1.25558e+06	935834	1.23803e+06	1.50515e+06	1.80487e+06	1.75568e+06	1.74066e+06
1192	INDS16	19307	18206.4	22125.5	29199	38116.8	41418.9	59504.2	83383.8	104821	86891.5	118984	143968	114577	110177	128647
1193	INDS17	7162.08	21133	18886.3	23729.8	36148.1	51412.7	19972.9	24043.1	27726.1	25253.8	32959.2	29786	28215.1	28475.1	31496.5
1194	INDS18	17332.6	17453.1	16807.1	20851.7	26386.7	33910	47115.2	60481.7	72243.1	65304	88921.7	94752.7	79004.5	81751.9	87183.9
1195	INDS19	20543.5	16222.8	18826	22598.7	28703.5	38991.8	49877.8	82444	103194	89488.3	126457	143120	119302	117339	134452
1196	INDS20	42185.4	44943.1	50457.7	63147.8	68884.3	68201.5	87385.6	107404	130625	132443	179906	212264	194844	190285	202663
1197	INDS21	8883.94	8707.41	15073.8	20292	14893.6	12777.5	38112.7	21528.3	44728	23984.2	37247.7	48546.5	39436.6	39618.8	40610.4
1198	INDS22	31744.5	37917.2	44312.4	63625.9	79017.5	93194.4	120835	156573	172491	198946	172212	196463	265282	236425	243191
1199	INDS23	0	0	0	0	0	0	0	0	0	0	0	0	0	0	0
1200	INDS24	95302	103178	121937	136017	132782	109680	145545	151452	605509	190328	224668	201332	940172	876402	851963
1201	INDS25	15759.1	18045.5	20516	18918.7	20250.5	20628.4	21829.8	24649.5	25258.9	27700.4	30861.2	34527	34239.6	34277.3	37548.8
1202	INDS26	0	0	0	0	0	0	0	0	0	0	0	0	0	0	0
1203	INDS27	150195	179304	184185	201284	247860	287259	345796	446960	537100	499083	630880	776292	690527	699994	705198
1204	INDS28	10525.5	11743.8	13422.6	16840.4	13929.9	15412.1	17336.5	20893.9	32474.7	23488.6	42452.6	31415.7	30488.9	31577.9	34355.1
1205	INDS29	28399.4	32030.9	36127.3	45923.9	52870.4	59598.5	70745.3	87620.8	94706.2	97332.9	123630	139233	133328	139197	151784
1206	INDS30	43084	47005.6	52409.5	64908.6	74812.2	82904.5	96350.9	118286	127893	132295	169013	189739	180701	188825	206008
1207	INDS31	92718.1	103117	117674	135821	155501	177455	206530	253208	273961	287647	356996	408399	387454	404026	436866
1208	INDS32	518.269	505.179	534.151	749.878	909.524	9294.97	13864.5	11489.7	6213.78	11152.9	961.331	25312	1090.8	14426.4	15110.6
1209	INDS33	6125.97	6493.55	7360.03	10987.2	12384.4	12240.4	14595.5	16657.3	15073	15536	19156.4	32258.5	4273.1	21475.3	23388
1210	INDS34	11739.3	13139.6	15194.6	20093.9	22916.8	23962.5	26793.5	31565.4	32523.8	34092.5	39423.6	44539.7	40812	41381.1	45004
1211	INDS35	0	0	0	0	0	0	0	0	0	0	0	0	0	0	0
1212	INDS36	31712.2	32373.2	34326.7	42487.9	49944.7	61376.9	71906.5	92232.6	92972.3	88950.3	118290	140969	119586	119560	124068
1213	INDS37	0	0	0	0	0	0	0	0	0	0	0	0	0	0	0
1214	INDS38	0	0	0	0	0	0	0	0	0	0	0	0	0	0	0
1215	INDS39	1655.21	1753.81	11541.5	15356.2	24231.6	4268.75	5900.59	7292.85	8110.18	7124.7	8082.24	7591.89	7332.39	6513.54	7579.32
1216	INDS40	14783.9	17320	18017.8	19474.6	20510.1	23061.9	38893.6	48346.1	41845.8	42347.1	76072.5	90745.9	82873.1	53991.7	68104.2
1217	INDS41	44025	51071.4	57625.6	67575.7	69610.9	71934.5	81498.8	83087.5	107457	105856	138083	139159	144393	141931	151927
1218	INDS42	11059.1	12774.6	14883.1	19109.9	20527.8	25299	28458.2	34256.2	36892.1	32009.3	45986.5	52594.5	41186.6	40727.8	44697
1219	INDS43	0	0	0	0	0	0	0	0	0	0	0	0	0	0	0
1220	INDS44	9275.37	11934.8	12077.7	11721.7	13833	14999.5	17805.1	24689.5	33704.6	30559.2	41917	50579	40752.2	43556.8	45440.7
1221	INDS45	3430.68	3771.15	4278.46	4633.66	4841.2	5393.88	5744.62	6477.27	7619.54	8531.1	9612.08	10751	12131.5	9283.49	9328.78
1222	INDS46	2655.2	19967.3	17945.2	20220.2	22005.8	9156.49	12450.8	14033.4	20204.8	18082.9	22911.3	27023.2	41508.6	25887	31243.7
1223	INDS47	0	0	0	0	0	0	0	0	0	0	0	0	0	0	0
1224	INDS48	0	0	0	0	0	0	0	0	0	0	0	0	0	0	0
1225	INDS49	0	0	0	0	0	0	0	0	0	0	0	0	0	0	0
1226	INDS50	1628.93	1758.47	2023.46	2229.97	2332.76	2619.69	2823.84	3116.87	7460.74	4002.81	5455.94	6354.41	10798.2	8376.8	8759.43
1227	INDS51	0	0	0	0	0	0	0	0	0	0	0	0	0	0	0
1228	INDS52	21803.2	23174	25902.2	31577.7	35111.3	27976.4	43638.5	53007.9	57681.6	61176.2	76052.9	85368.3	79384.6	80895.4	88510.5
1229	INDS53	16034.1	15680.2	15749.3	17170.3	20226.5	25479.6	27875.4	36583.9	43612.2	38944.9	50779.4	66450.8	50952.4	52484.4	57277.6
1230	INDS54	12098	12253.5	13156.4	14794.2	15288.5	16301.2	19610.3	22376	24500.3	26333.7	32784	35988.7	19819	40074.7	44134.5
1231	INDS55	0	0	0	0	0	0	0	0	0	0	0	0	0	0	0
1232	INDS56	0	0	0	0	0	0	0	0	0	0	0	0	0	0	0
1233	IRLS1	11174.5	5592.28	4091.39	4904.77	5989.91	5081.12	10825.2	14121.9	17755.9	14098.6	4602.09	76279.5	53402.8	63272.9	15974.2
1234	IRLS2	450.517	231.057	428.018	643.761	689.919	757.945	956.932	2695.9	3388.65	1581.2	825.1	1194.26	1012.66	1231.56	1215.4
1235	IRLS3	598.582	515.538	670.232	198.225	1489.86	1474.35	1063.81	1731.95	1972.92	1320.37	1085.66	2394.8	1144.53	1394.24	1375.51
1236	IRLS4	6615.96	9092.77	2151.21	2779.42	2883.03	12135.4	18849.6	12870.8	17971.2	3045.85	7036.35	12435.3	122108	15263.8	2597.54
1237	IRLS5	81096	97154.3	94923.6	101638	119655	100301	102799	131749	156602	133788	156263	163621	171656	183681	215411
1238	IRLS6	721.934	591.293	544.447	666.914	649.897	533.315	507.418	529.684	432.814	333.05	5991.78	5008.41	3978.96	3702.24	4413.05
1239	IRLS7	3048.07	2776.62	4730.31	4873.59	3857.96	2394.53	4309.69	4961.17	5849.16	1531	1447.41	694.455	1549.12	2926.11	1807.22
1240	IRLS8	850.763	736.511	765.909	2889.45	3292.27	773.036	3183.55	2829.55	3977.35	982.642	926.745	908.413	620.209	588.582	676.063
1241	IRLS9	27945.8	38299	39223.2	44979.3	39141	34584	40390	36033.5	40574.2	34369.2	4036.37	3050.99	2861.23	2880.41	3454.72
1242	IRLS10	7157.12	3931.79	4395.89	3700.51	5157.49	3208.06	3106.16	6930.23	2602.82	694.435	576.703	664.622	630.94	729.986	655.721
1243	IRLS11	61458.9	40661.2	3346.19	3716.86	43912.1	31214.2	33711.2	81261.2	92801.9	86295.3	3165.27	4475.19	4657.83	5565.38	6305.96
1244	IRLS12	132492	168989	194156	211460	227081	213528	229847	280864	336977	333176	383404	383459	327440	258865	289341
1245	IRLS13	1976.39	2274.91	4087.98	5257.39	3645.76	3323.62	4173.06	5197.34	4603.57	3243.51	1859.17	2164.6	1913.38	3039.77	2462.56
1246	IRLS14	8718.35	9529.48	3637.09	4745.48	6269.19	21621.5	26477.1	20916	15678.7	9290.27	8516.62	9945.08	91036.2	13163.6	5625.17
1247	IRLS15	5074.82	6470.95	2249.08	3275.51	2703.04	16213.6	18330.8	7724.58	9995.6	301.452	5710.48	7992.23	84626	10927.7	2904.95
1248	IRLS16	2695.05	2210.24	1829.28	2263.99	3084.28	3166.28	3801.33	3725.11	4423.38	2922.44	32751.4	1830.16	1970.59	37075.3	45250.7
1249	IRLS17	131459	144272	132239	88878.3	65836.1	93628.6	152644	138985	117436	84135.8	134389	208746	95451.9	130226	100136
1250	IRLS18	873.494	762.825	1923.46	1076	470.491	857.066	2026.5	858.583	1050.03	1008.99	399.037	552.674	705.434	1388.84	775.423
1251	IRLS19	1193.96	1164.24	2607.04	2159.96	2917.47	2553.86	4572.01	4758.69	5736.77	33360.1	33174.5	39060.9	42197.9	43069.3	48903.5
1252	IRLS20	772.63	371.421	945.266	411.103	503.706	763.253	1556.83	2832.81	3638.6	754.651	21536.8	1025.54	1226.33	22188.9	25123
1253	IRLS21	2586.34	3249.7	1055.96	1037.86	874.348	2031.69	929.76	1545.89	1936.34	3863.65	3427.76	6279.01	2467.12	233.611	802.571
1254	IRLS22	49600.7	70985.3	58277.3	68509.1	70877.9	60195.4	57338	122444	122331	78308.1	5083.58	84043	56971.8	65713.9	16376.2
1255	IRLS23	525.399	442.176	405.488	523.851	813.493	528.838	903.385	1484.31	2096.36	533.101	942.584	1165.55	12906.8	713.132	670.41
1256	IRLS24	15214.3	13957.6	8777.24	13699.3	13176.7	36543.7	49072.4	58836.9	35513	20682.2	17049.5	23182.6	223866	167449	46941.9
1257	IRLS25	141.244	177.803	205.929	306.67	254.425	446.524	459.283	612.722	922.284	2156.91	2162.19	1882.54	1055.54	747.514	1058.87
1258	IRLS26	1159.8	1516.24	1809.61	2755.63	1920.01	3702.95	3360.4	4698.73	5141.58	3921.01	1526.44	1873.9	2396.41	2285.39	2161.39
1259	IRLS27	70726.3	77058.4	79207.6	91567.5	108123	122517	136048	159262	85687.9	32024.2	79629.4	73079.4	92389.8	91813.6	112713
1260	IRLS28	1362.3	1713.13	2266.07	2674.01	4735.23	1861.93	2325.26	2897.95	14519.4	7416.61	5144.58	3663.95	3459.77	3627.19	4600.84
1261	IRLS29	47607.4	42726.7	45693.6	51213.5	58333.3	53415.5	71702.9	76585.1	45067.5	114690	131021	156605	145933	139753	141475
1262	IRLS30	4808.23	5376.79	5109.33	7904.85	12515.4	6811.72	14322.9	22157.6	22939.2	35708.1	27635.4	24377.9	25325.7	26194.4	28161
1263	IRLS31	6021.19	6450.86	7705.22	8871.88	15389.9	12869.1	11611.8	13235.3	21031.8	11043	19607.1	4055.73	3618.56	8365.21	6972.63
1264	IRLS32	387.537	1608.14	510.887	1530.71	830.605	522.949	1029.68	1111.81	1181.49	1395.58	718.538	903.21	802.377	761.679	2896.9
1265	IRLS33	1445.16	1212.55	1324.03	2871.43	3732.46	3099.38	6090.17	9020.55	19754.5	15360	11101.9	13987.4	17021.8	12485.5	10177
1266	IRLS34	2911.9	3445.06	3418.17	6386.42	5351.56	7015.71	7158.08	7185.44	17106.6	13514.7	10281.3	6659.82	5311.92	8191.8	7019.15
1267	IRLS35	721.466	723.524	806.836	489.573	686.518	1060.83	1573.75	1428.78	2391.08	1482.78	7767.93	2629.64	1604.49	2561.59	2864.19
1268	IRLS36	17629.3	5861.36	6021.66	8936.22	10352	9341.22	10128.7	14178.2	30502.6	34266.5	24616.9	6221.11	6431.97	6925.33	8265.22
1269	IRLS37	58472.9	56138.3	53774.4	68994.1	81088.4	85291.5	98803.4	112925	160706	122632	70148.7	79861.6	63741	71487.5	17503.8
1270	IRLS38	1366.05	1381.29	1445.81	2056.43	2588.22	3208.08	5628.19	7070.04	8103.28	4544.91	1289.4	2471.53	1227.3	1194.6	1144.96
1271	IRLS39	16096.8	12388.8	12599	17726.4	19435.4	15488.1	12803.6	22312.4	17372.8	12504.5	9361.39	7055.61	4728.47	3498.1	4591.06
1272	IRLS40	99710.1	121347	120513	125484	136873	146298	169803	188071	262089	307775	298706	396716	406765	460638	457759
1273	IRLS41	13475.6	8528.98	16435.5	20372.5	22393.8	47860.7	44379.1	76007.6	61672.3	38717.4	44998.8	47451.2	62895.4	38190.7	54919.9
1274	IRLS42	10190.1	7409.64	17045	23801.8	26070.5	31453.7	33052.3	21940.1	28171.4	14911.8	14772.1	29011	34921.1	29096.5	39124.5
1275	IRLS43	5083.07	4610.06	6500.09	7939.57	9074.11	18628	23684.6	28898.1	26546.8	22261.4	8100.31	6864.35	5329.84	9480.64	6737.02
1276	IRLS44	7059.57	8008.34	9434.91	13257	14952.9	19625.8	21004.6	30642.4	16187.2	66430.4	29561.7	15911.2	9868.56	23706.5	44296.7
1277	IRLS45	8686.99	7390.2	7643.21	12177.3	16745.2	19426	14098.6	18458.4	21191.9	15476	29492.4	14357.1	10034.1	13720.1	11615.6
1278	IRLS46	7954.56	8346.32	9106.59	15459.2	15834.4	16426.4	19668.2	33429.8	37064.2	26250.8	3540.6	1496.33	1407.38	1541.94	1557
1279	IRLS47	2849.22	1976.98	2035.39	1846.6	9948.17	4211.31	7183.39	20094.1	11551.8	5550.46	6530.03	2093.16	1489.96	1737.64	2252.16
1280	IRLS48	5319.6	4144.81	4289.88	1519.72	2375.72	1779.67	2057.13	7481.71	9093.4	7773.74	1329.1	1475.47	1314.6	1402.56	1463.62
1281	IRLS49	2949.39	3736.82	3576.62	5263.36	7885.52	6082.43	7277.17	9668.82	17720.6	6257.44	11095.4	2882.43	2607.91	6719.35	3362.77
1282	IRLS50	67372.9	74604.5	69346	57826.8	64392.9	65742.4	65123.4	121043	199953	135083	28012.7	15861	16259.7	12362.2	12499.3
1283	IRLS51	5138.15	4994.26	5837.18	5677.71	7702.88	8558.46	6771.69	9001.11	7628.31	5445.47	23845.4	21681.6	22067.9	20891.7	22587
1284	IRLS52	4228.52	4688.72	5410.54	7111.43	9014.13	13524.6	9417.29	11007.8	21671.7	18336.6	16678.7	13069.2	13454.3	13612.6	14290.8
1285	IRLS53	1815.8	2374.78	4447	5689.42	6512.91	6121.06	5494.31	9724.26	22954.9	19205.2	14178.2	15787.5	13476.2	19688.8	57417.9
1286	IRLS54	5761.51	6381.5	8116.47	11673.2	10316.7	10969.9	12402	19186.9	20490.9	21371.1	5578.27	12007.2	10291.6	12040.3	10533.2
1287	IRLS55	0	0	0	0	0	0	0	0	0	0	0	0	0	0	0
1288	IRLS56	0	0	0	0	0	0	0	0	0	0	0	0	0	0	0
1289	ITAS1	26278.5	23644	27107.1	31515.5	35811.8	36314.9	37864.1	45834.9	51561.9	45905	59764.3	65120.3	60132.8	63060.7	59374.4
1290	ITAS2	701.932	591.501	559.382	704.417	872.591	1348.22	1822.57	2051.67	2405.15	1256.32	247.751	5279.31	5335.07	7295.88	7138.43
1291	ITAS3	2424.48	999.477	1302.1	1371.07	1804.54	4612.86	5441.71	6004.92	7344.44	4930.14	4677.97	6380.69	6918.12	5537.65	5116.24
1292	ITAS4	10837.4	11015.1	12233.4	14541.1	8396.92	9169.95	9246.28	10168	10816.6	33254.1	24516	25762.2	16140.8	16908	17023.5
1293	ITAS5	242964	254313	245021	327887	374481	380259	402729	463026	527213	405809	368005	368314	352355	361802	356809
1294	ITAS6	225533	232866	239113	270112	304452	292193	311518	352562	376673	229669	251784	283031	248485	296850	275242
1295	ITAS7	78812.4	74924.8	77322.5	95358.5	109674	106385	113585	129204	131112	75703	77700.1	76669.9	70331.1	34433	34738.4
1296	ITAS8	70016.4	68393.5	70232.9	85642.7	92212	99937.5	113939	130440	137710	100800	53193.9	51396.8	50729.8	52768.4	59439.9
1297	ITAS9	8172.36	7827.44	7902.05	34328.4	37756.3	40625	41739.1	46788.3	50160.1	10279.9	18673.4	19852.3	10901.4	10523.8	10527.6
1298	ITAS10	397521	336731	325651	405176	654470	966782	1.18202e+06	1.30441e+06	1.88232e+06	1.03908e+06	1.29955e+06	1.64713e+06	1.61334e+06	1.38787e+06	1.25687e+06
1299	ITAS11	162216	158419	169724	199286	224903	235106	260567	304200	326814	221075	269255	286309	230316	242821	252359
1300	ITAS12	69642.7	74869.4	84883.1	94483.7	117816	124281	140154	161959	179446	120648	93300.9	95400.4	91692.9	96903.7	94618.7
1301	ITAS13	97819.9	116428	127731	153589	176152	177785	157831	177218	195473	139493	59463.7	124107	79997.2	87711.9	85751.7
1302	ITAS14	105045	108558	116123	141910	160173	159624	176697	196035	216913	437766	470718	541304	581602	467989	444640
1303	ITAS15	186966	185555	172658	239473	305378	341248	441023	513329	602080	231440	367746	481715	401161	379854	390323
1304	ITAS16	166591	197428	231689	219502	261853	268248	349035	418463	438693	231509	232743	245700	279547	270040	269888
1305	ITAS17	85478	86011.1	87566.8	101840	111158	105572	110485	131391	135037	69827	148042	152819	53196	54198.6	53849.7
1306	ITAS18	135204	136789	143374	173438	200602	188536	202335	227022	241405	151210	166370	174062	155150	151501	143393
1307	ITAS19	233782	237931	253463	303531	350479	352085	391352	455499	497099	359151	296253	323669	301010	308951	304848
1308	ITAS20	162712	167400	169788	208697	241003	196307	270897	318173	331487	248475	218363	252754	163759	180778	212962
1309	ITAS21	54779	57256.3	63618.2	72818.8	87312.2	89117.4	100033	116690	133757	140038	71189.6	77270.2	100377	101455	99374.2
1310	ITAS22	126920	129660	137117	164488	188456	189293	193680	220359	235385	158724	161318	156786	115766	122593	121139
1311	ITAS23	18564.1	19162	22303.9	27242.4	31986.6	34118.5	37331.1	44270.6	48498.7	31355	27423.6	30914	61334.8	59880.7	58002.7
1312	ITAS24	303617	344014	354065	409150	493895	667661	904825	896669	1.36042e+06	840126	785521	935728	1.01844e+06	920300	825455
1313	ITAS25	11182.9	11691.2	10220.8	15968.4	18083.4	19439.6	21796.9	24775.5	31900.3	29480.8	22408.2	32361	31636.6	34302.6	35247.7
1314	ITAS26	56269	50734.6	64094.2	70540.7	79522.2	86578.5	98685.9	112085	127902	88938.4	152068	173926	165883	171261	175634
1315	ITAS27	471312	494388	543743	690361	798840	825267	870175	986545	1.08562e+06	874335	764160	792721	744674	715593	708284
1316	ITAS28	54850.9	54902.2	58608.5	69020.9	82857	109699	91501.4	133441	144371	266841	223885	177841	208181	193676	200451
1317	ITAS29	393775	400369	419108	545680	630624	625032	674619	766877	853847	713909	636861	667198	636049	638288	648052
1318	ITAS30	175105	194786	218899	278044	318967	334616	356702	401318	453800	408271	336417	319670	378703	393541	397722
1319	ITAS31	98333.4	100433	107964	133434	154978	183637	201075	224908	247848	238714	196225	214671	181852	184570	184397
1320	ITAS32	30970.7	35109.2	42040.8	53436	57352.3	65512.3	67787.8	77509.8	85080.4	118659	110165	24263.9	28333.4	23080.6	21684.4
1321	ITAS33	78596.7	81086	77493.2	96885.9	106633	115601	128580	142446	155663	111254	60171.8	69183.7	77570.1	79947.7	78641.4
1322	ITAS34	126998	143054	161083	201203	229352	240053	236876	264555	289356	270921	234997	187872	213887	255598	258713
1323	ITAS35	17263.7	18805.2	16846.6	23223	24594.7	26777.2	28941.8	34326.3	38512.4	35109.4	16570.1	17371	18215	17608.7	18004.6
1324	ITAS36	20153.9	19901.2	44299.7	103772	116655	123840	130714	151581	170020	165054	173920	185912	178827	188872	229441
1325	ITAS37	41701.5	63019	64187	80836.8	92500.2	95348.7	102264	112842	123765	57525.4	51054.6	50753.8	61387.5	59320.2	56597.1
1326	ITAS38	28274.5	32106.4	34085.5	43953	15430.3	50508.2	16052.3	18853.9	20266.7	73445	72782.3	75851.9	65566.9	65013.6	64602.6
1327	ITAS39	93741	105681	123077	152433	176629	188533	198862	221011	237481	121100	112853	110295	144780	153471	145909
1328	ITAS40	98053.7	109774	130978	165581	189254	190547	197195	225304	249051	222520	196337	193294	182596	187307	182545
1329	ITAS41	91421.6	90000.1	82214.5	129632	164912	170718	183932	209021	239193	197228	187838	187377	173170	177684	180546
1330	ITAS42	22836.6	22260.4	22907.9	30384.1	35451.1	38974.7	41967.7	49438.4	53009.9	54552.6	46755.8	48444.1	48563.4	52194.5	55473.3
1331	ITAS43	32268.6	22548.8	36264.7	45375.2	71385.8	71411	79824.9	92505.2	101949	101141	134220	137346	57885.3	60845.4	62533.1
1332	ITAS44	75574.7	79326.3	92977.1	128121	147090	154914	161365	182489	198269	260524	256829	270476	228696	229365	231982
1333	ITAS45	81929	112291	115826	167123	194070	200173	206710	236480	260728	256689	241549	229157	235366	234899	229389
1334	ITAS46	52627.8	57627	63495.9	84196	98386	103476	106907	120815	133019	89721.4	69459.6	72198.3	69227.6	69305.6	66830.1
1335	ITAS47	36365.3	40923.7	36651.5	61070	69120.9	60092.9	58382.1	65407.6	73911.1	64709.6	25293.3	27131.9	28270	28347.5	37818.9
1336	ITAS48	49694.8	52382.8	54548.9	64364	76181.2	74153	81790.8	90037	100987	90002.2	79906.8	78625.4	87982.1	82506.5	80813.2
1337	ITAS49	35287.1	38739.7	40394.4	53771.4	60800	64287.4	65441.1	73662.6	81663.3	85008.7	66649.9	67143.8	88306.7	88255.5	86768.9
1338	ITAS50	169083	188553	207904	264436	303963	317755	336692	382720	414733	379376	373867	393686	369644	384047	386473
1339	ITAS51	127713	135202	142808	192013	216867	230659	234718	256537	295641	311820	286987	290618	274013	283540	280352
1340	ITAS52	21321.7	22241.8	24469.4	33002.4	38593	39709.8	41298	48564.6	53621.6	76696.9	54816	55682.2	124791	128633	130384
1341	ITAS53	182718	198779	223421	297739	348352	353965	375828	423311	505067	480912	408408	355262	392074	402094	421495
1342	ITAS54	126842	124425	139103	184099	207585	203411	216336	241664	271113	292623	264992	280573	271072	284593	296266
1343	ITAS55	0	0	0	0	0	0	0	0	0	0	0	0	0	0	0
1344	ITAS56	0	0	0	0	0	0	0	0	0	0	0	0	0	0	0
1345	JPNS1	123201	107283	103241	111846	126775	124840	116507	121548	150148	153496	174685	180992	178397	140438	131550
1346	JPNS2	11645.2	8858.58	9407.11	10182.5	28501.3	26360.8	23720.2	19262.7	25429.4	20843.7	23332	25270.6	24824.7	21029.4	19818
1347	JPNS3	21606.3	37217.9	35447.5	38283.9	42445.9	48752.1	50541.3	52224.6	66338.9	58618.1	61176.2	68240.3	65969.9	50789.9	47766.7
1348	JPNS4	289670	243723	247498	288735	369864	515576	487235	523997	841983	568118	679261	896129	980608	870704	857844
1349	JPNS5	729523	643340	595411	592216	709504	692772	646071	643745	728666	772536	811828	1.06847e+06	901969	815438	655642
1350	JPNS6	239953	203833	178962	190342	198834	199569	181805	177196	81838.9	79772.9	93396	100622	101087	145718	136065
1351	JPNS7	126005	108864	85114	97825.6	111980	108214	97008.8	88171.6	87588.4	58463.4	67682.8	76081.7	75814.8	57125.8	51970.2
1352	JPNS8	350652	301345	279017	297959	326822	312518	307966	314956	353301	306354	335341	360391	353607	281256	260450
1353	JPNS9	107426	196883	184106	194564	210526	199052	189435	188268	91351.2	83614.3	90730	94784.4	94432.7	75119.8	70199
1354	JPNS10	588165	559039	557287	667926	840296	1.27123e+06	1.58465e+06	1.75545e+06	2.33728e+06	1.44366e+06	1.8837e+06	2.42332e+06	2.49153e+06	2.19699e+06	2.10845e+06
1355	JPNS11	632887	554488	513287	567017	638356	685246	687259	752729	1.01387e+06	702705	887055	1.17992e+06	883178	686070	634427
1356	JPNS12	116757	103245	99647.6	115014	127819	125616	124546	131978	106549	141120	163752	184856	179883	160459	149970
1357	JPNS13	400362	357955	339636	371800	407082	423452	409778	409831	438581	374065	430427	487006	480539	378571	348321
1358	JPNS14	286157	249569	221914	227904	245162	484722	522801	544226	748093	293785	319789	810726	780193	708993	654109
1359	JPNS15	923840	765228	743932	886561	1.18763e+06	1.48901e+06	1.63989e+06	1.8541e+06	2.53423e+06	1.74459e+06	2.32958e+06	2.76582e+06	2.93701e+06	2.72973e+06	2.58751e+06
1360	JPNS16	597830	502151	434996	459827	576295	615124	611733	363746	436043	371806	405058	452446	464297	388044	489572
1361	JPNS17	1.00458e+06	847825	678724	753053	892738	927190	898370	833837	948002	803969	910247	850505	867585	816408	828050
1362	JPNS18	610880	524354	461631	506607	585850	595026	596520	597063	668721	540696	604053	645944	656981	559827	491752
1363	JPNS19	524402	448113	435231	469545	566135	606676	615848	623257	673873	485211	557956	650766	648372	569675	511175
1364	JPNS20	753610	673659	661553	735335	828001	907856	918551	864556	989624	701331	883451	922761	950324	801725	767183
1365	JPNS21	129169	129614	105603	115117	160977	142186	154952	175664	191221	176889	169249	182360	189712	202617	144860
1366	JPNS22	234631	205387	184231	191345	256694	270195	258514	256017	262321	219105	231960	271879	271826	228451	203674
1367	JPNS23	0	0	0	0	0	0	0	0	0	0	0	0	0	0	0
1368	JPNS24	635767	564525	560482	655055	779455	887140	1.10721e+06	1.24652e+06	1.73729e+06	1.21679e+06	1.42913e+06	2.20567e+06	2.36014e+06	2.07918e+06	2.01959e+06
1369	JPNS25	59624.4	67231.7	62189.7	30041.3	32623	31493.5	28062.3	27451.8	31555.6	38534.9	40979.3	45566.7	45972.2	39177.4	35042.9
1370	JPNS26	14368.6	12808	11928.6	12484.4	14741.8	38505.2	39387.1	38704.6	45396.4	53930.2	58334.7	61905.7	61467.3	51137.3	46921.9
1371	JPNS27	1.20082e+06	1.06716e+06	968359	1.02091e+06	1.15158e+06	1.21355e+06	1.17524e+06	1.15124e+06	1.24213e+06	1.17948e+06	1.20423e+06	1.27123e+06	1.33117e+06	2.47201e+06	2.28791e+06
1372	JPNS28	431748	370194	341705	366224	402932	410848	388618	370043	406417	340443	234293	418561	421054	363038	322911
1373	JPNS29	962205	868032	828534	888053	947947	987400	963320	957244	1.09246e+06	865697	887436	1.00429e+06	954223	779165	701717
1374	JPNS30	616917	514217	493042	526768	549055	485962	492269	510283	579108	628800	668521	695916	678793	550194	505479
1375	JPNS31	362882	328443	316855	364588	361751	351803	359545	351967	435431	435784	462529	467686	471202	382406	350240
1376	JPNS32	122603	120110	120561	140508	140684	143071	163065	178891	204005	172297	170510	176649	176581	144644	137665
1377	JPNS33	45375	42996.9	43828.7	48839.7	54190.3	62279.8	75043.5	77214.5	94201.8	68845.8	66749.9	66784.7	65635.2	50906.3	47177.4
1378	JPNS34	192570	161413	154530	162532	178189	184640	178214	180223	213741	228624	236628	261451	262955	219354	199580
1379	JPNS35	19995.6	16942.3	15849.3	16615.5	18324.9	16438.9	17756.8	19404.3	24099.5	29819.6	35071.1	36835.5	36859.7	33669.5	27870.4
1380	JPNS36	562703	511517	480668	514855	560691	578892	535487	517612	570019	593532	598781	655368	651298	526639	479463
1381	JPNS37	80156.1	67272.8	62801.2	70281.1	79349.3	68455	67403.8	71547.3	79123	72720.8	75815.3	85342.7	81928.2	64414.8	59412
1382	JPNS38	112234	104172	99806	107356	117473	119298	114308	117508	143511	156365	152229	174461	176400	145196	131587
1383	JPNS39	270494	256507	248569	265243	273528	269533	262482	265834	294447	306128	317623	359788	367444	304969	276513
1384	JPNS40	222871	247452	245021	271908	300060	303892	296997	309967	357574	369862	374741	411343	402910	333230	300921
1385	JPNS41	513642	480650	475230	509364	565518	546708	571401	581545	642326	672282	676496	718946	737243	610356	552269
1386	JPNS42	199768	184849	178323	183478	201146	204445	236296	255609	304268	323121	324055	311828	315447	271573	241295
1387	JPNS43	0	0	0	0	0	0	0	0	0	0	0	0	0	0	0
1388	JPNS44	277763	262995	259590	277151	288314	254099	257864	250548	273123	302785	308983	321567	336704	281441	254310
1389	JPNS45	0	0	0	0	0	0	0	0	0	0	0	0	0	0	0
1390	JPNS46	0	0	0	0	0	0	0	0	0	0	0	0	0	0	0
1391	JPNS47	43796.7	84537.5	85839.5	95025.4	108718	111953	104985	106496	83852.9	92973.2	147439	157147	158964	132234	121601
1392	JPNS48	91280	86550.8	98725.1	109859	124500	135618	132939	142513	170128	163200	166981	191532	187474	155445	139302
1393	JPNS49	434100	407095	361605	379821	393181	380168	367146	368748	454782	486169	490463	528690	548723	460477	418627
1394	JPNS50	173053	153309	145411	150343	148412	127981	126348	119895	118799	121842	128450	127939	130451	108997	99718.2
1395	JPNS51	824309	785887	754062	822837	892939	909832	864639	852596	978321	1.02813e+06	1.0987e+06	1.20121e+06	1.21113e+06	858474	769731
1396	JPNS52	105737	169184	160673	166413	179083	186744	167908	166757	198688	228749	241773	260766	269916	233079	212543
1397	JPNS53	593114	573953	545834	580253	643498	677836	633036	619387	713270	738522	793255	913134	924525	846081	710203
1398	JPNS54	517565	473843	453801	531488	599146	554429	526474	484877	421176	414767	435521	444361	444674	326469	311568
1399	JPNS55	133438	129295	140052	157254	171582	155490	160325	157901	163991	178503	176722	172912	174171	134365	122793
1400	JPNS56	0	0	0	0	0	0	0	0	0	0	0	0	0	0	0
1401	KORS1	43131.7	40063.5	41023.8	43763	49173	57805.8	65202.2	74287.8	70931.3	61876.5	71559.5	79941.6	83165.3	91697.6	99700.2
1402	KORS2	3675.27	3686.38	4100.38	4343.58	4512.1	5220.38	4708.86	7697.81	3306.14	3748.27	4413.52	4189.71	4775.79	5219.47	5500.68
1403	KORS3	4550.9	5990.28	5624.96	8259.98	4652.84	6283.9	7485.13	6364.67	8332.1	6856.76	8250.73	10166.8	10221	11079	9661.92
1404	KORS4	4916.84	4714.66	5628.47	6612.9	8181.88	9389.17	9501.32	7089.87	9089.89	6706.24	8340.86	7511.97	7128.08	8030.24	8775.37
1405	KORS5	82269	60634.3	84975.1	94560.1	97501.9	116361	100241	115914	157233	141803	219710	256555	257558	270511	199126
1406	KORS6	94315.4	85240.5	103490	94847.4	109490	101776	116295	125833	124684	108128	143010	178352	186082	167847	163745
1407	KORS7	7111.84	6673.22	7062.23	15588.3	20640.5	24616.4	25743.8	23035.7	22671.2	17528.8	25498.2	23183.3	22508	21772.3	24529.8
1408	KORS8	26863.6	26339.1	28789.4	29572.7	33521.1	40075.9	40984.9	46418.9	44065.5	36716.9	49063.2	56241	52398.9	54128	58971.4
1409	KORS9	12338.1	12022.7	13472.2	14422.3	16726.9	19170.7	18021.9	12995.9	12227.7	10722.2	37199.7	41937.6	40014.9	39772.6	44101.8
1410	KORS10	414015	353084	334745	432164	580544	894038	1.18774e+06	1.22459e+06	1.80868e+06	1.1227e+06	1.52538e+06	2.15172e+06	2.39707e+06	2.22132e+06	2.15974e+06
1411	KORS11	168879	162744	167305	237533	273054	319830	372740	418318	361564	293018	397659	464007	472595	481877	536392
1412	KORS12	37681.7	37524.3	39682.7	45067.1	50359.5	62982.9	65387.7	79152.5	73701	53039.6	94160.4	113715	112941	110765	98581.8
1413	KORS13	33345.8	31898.2	34915.9	40831.3	42098.3	49788.5	56758	66630.4	64153.6	54452	70028.4	75102.8	76153.1	73544.3	88575.8
1414	KORS14	72957.3	68072.7	81089.7	102264	124349	166983	195047	39550.4	265490	34989.8	45158.7	44232.8	45426.6	45243.9	53718
1415	KORS15	278902	224766	174079	374473	324811	609999	795078	881171	1.36682e+06	830822	1.1076e+06	1.65181e+06	1.52496e+06	1.37461e+06	1.30678e+06
1416	KORS16	54019.7	51872.5	57952	76066.3	103730	153676	178290	203433	198316	177665	205239	192325	192147	178874	254227
1417	KORS17	408014	274762	297747	348674	419376	484995	560606	614570	609731	594574	938746	1.07467e+06	921407	907987	957039
1418	KORS18	105773	92925.9	105343	121394	157275	163462	206212	235578	229943	168353	283708	348459	320063	309567	305367
1419	KORS19	87292	81506.1	89187.5	106349	140624	175405	214934	245579	249417	198405	285600	335598	324917	315620	326735
1420	KORS20	93751.1	89451.5	102455	124116	166330	203071	248349	295473	291427	233232	309759	388452	424375	404828	419685
1421	KORS21	95606.1	91372.2	87095.4	104347	124805	156234	214360	242813	201213	209638	221870	270724	270135	255057	280838
1422	KORS22	11596.8	10310.4	13501.2	14923.3	22981.8	30697.5	38772.6	22956.4	22069.3	8996.33	47581.3	58550.8	40381.3	38213.6	41173.6
1423	KORS23	0	0	0	0	0	0	0	0	0	0	0	0	0	0	0
1424	KORS24	203559	185197	188264	257025	318997	456690	601485	596901	830937	599947	764177	1.01169e+06	1.12815e+06	1.15821e+06	1.40209e+06
1425	KORS25	77680.3	69914.3	69886.8	99204.8	131392	193575	227805	204934	354375	12479	30520.7	39272.3	38167.1	34198.8	46475.3
1426	KORS26	4891.92	4979.52	5463.61	6325.91	7680.43	9395.62	14467.3	12222.8	45179.1	14846.5	40594.6	66287.2	67776	65670.8	72009.6
1427	KORS27	137663	134254	149958	177263	193810	225488	286079	345622	358568	290656	365054	418485	391473	391602	429397
1428	KORS28	7304.13	6844.23	7633.97	9029.88	14025.5	16346.9	11078	18570.5	18110.7	8676.64	13319.2	8178.44	14721	10062.7	10431.3
1429	KORS29	45890.9	44342.1	49399.2	54516.9	63099.2	71657.4	84029.3	112331	106196	101622	123740	135196	123924	127226	134285
1430	KORS30	74195.3	62049	68906.7	76725.3	86679.1	99676.4	124819	148958	131767	128218	154687	166990	164435	171104	180564
1431	KORS31	27517.2	23484.8	30561.2	30264.9	40163.3	50713.2	76959.7	88296.4	101579	60846.4	83751.7	91099.7	97148.2	99319.4	102418
1432	KORS32	11237.9	8951.56	10513.7	13868.9	18419.4	23481.8	24480.6	23769.3	29032.3	32511.4	42458.9	47522.2	49307.3	52102.9	54380.4
1433	KORS33	11651.6	9717.97	9690.5	14462.6	18313.6	23264.5	32548.9	36241.5	37897.6	21100	35451.7	40761.4	43573	45122.4	46302.5
1434	KORS34	31130.2	29107.9	32194.8	38663.2	45971.4	53214.7	64996	90704.4	111615	93290.6	101539	103321	117171	105275	129491
1435	KORS35	8456.67	8050.88	4376.22	5185.08	6068.75	7150.74	8267.12	10583.3	10480.8	8666.79	18132.6	11637.6	12066.9	13064.6	15487.1
1436	KORS36	17089.6	16593.9	18754.7	20027	21788	24989.1	43972.3	50109.5	44713	44917	55809.1	62312.6	67488.6	88943	102822
1437	KORS37	14716.4	13070.6	15677.3	17614.1	21011.5	25127	27357.5	30639.6	28086	32424.1	26622.6	29904.3	31030.7	32925.6	34789.3
1438	KORS38	19804.1	16221.2	22122.1	24210.2	28246.1	33991.4	45247.3	68829.6	56689.8	54190.9	53027.2	63933.9	65763.6	70615	75479.2
1439	KORS39	24145.6	24516.6	27529.1	29823.5	32029.2	35766.5	59343.7	45941.8	38992.4	38284.3	46190.9	52037.7	48747.9	51493	50377.9
1440	KORS40	38231.2	36722	42151.1	45976.9	55028.1	62473.6	63021.7	70785.9	46233.1	40922.4	38480.6	36918.7	41278.1	40782.4	39655.5
1441	KORS41	41998.8	44703.6	61913	58730.7	60431.3	70071.4	97747.7	146235	143871	135290	154195	167440	182970	181593	199027
1442	KORS42	15755.4	14838.6	17294.6	18967.1	19747	22964.7	17701.4	38814.3	37736.7	33185.2	39512.2	45570.7	49094.3	47962.8	54075.8
1443	KORS43	12472.4	11720.9	13613.4	14989	15716	18277.6	22238.3	30748.9	26578.9	24716	37918.7	40520.2	43691.6	29994.8	32691.9
1444	KORS44	29889.7	30830.1	38354.5	41755.7	43827.8	49258.4	62659	74128.7	69541.7	69559.5	83965.7	90255	100623	104951	130503
1445	KORS45	4670.87	4166.98	12305.8	13449.1	17688.8	20168.9	24762.4	13491.1	24472	23480.6	17826.2	19094.7	21672.4	23596.4	25069.2
1446	KORS46	18380.3	18589.9	21266.9	23853.1	30094.9	34664	42305.7	48516.2	41852.8	56480.8	73966.5	61704.5	77212.2	88272	95078.2
1447	KORS47	19053	22313.7	25130.9	29244.7	35897.9	41344.2	37450	42307.3	39021.3	36273.3	40688.1	75396.2	83625.8	67214.9	79759.1
1448	KORS48	1650.92	1492.81	1848.8	2027.95	2343.08	2780.26	5253.1	7171.55	6518.61	5670.98	5139.42	5932.62	6141.06	6584.83	6964.58
1449	KORS49	7438.17	7606.02	8792.7	10112.8	11742	13515.7	12254.9	28096	25614.5	19020.8	14423.1	28490.3	17498.6	19233.3	21325.4
1450	KORS50	28347.5	28088.5	32291.3	37956.9	42405	49852.9	51734.1	96468.8	91281.5	69636.5	76841	86604.5	89601	91068.7	105071
1451	KORS51	17174.2	17728.3	23364.5	28718.9	31928.9	37099.7	65259.4	88854.4	100001	88438.9	109677	118914	125906	127790	175602
1452	KORS52	42297.2	41559.7	52753	60361.4	67140.5	78273.7	93865.7	103714	86340	94070.1	66467.6	69722.6	77239.4	108958	89238.5
1453	KORS53	31096.4	31118.6	36025.3	40766.8	44630.3	52420.1	67474.1	78653.4	45697.2	60700.9	45079.1	40802	55203.6	64227.6	127874
1454	KORS54	41623.2	40910	48066.4	56387.9	63288	74654.5	92777.4	112260	127574	124657	142307	169089	176322	197901	231850
1455	KORS55	0	0	0	0	0	0	0	0	0	0	0	0	0	0	0
1456	KORS56	0	0	0	0	0	0	0	0	0	0	0	0	0	0	0
1457	LTUS1	1677.14	1715.3	1524.38	1755.7	2388.67	2779.04	2722.54	3493.3	4699.46	4097.43	3511.87	4490.13	13216	13290	3921.94
1458	LTUS2	135.417	122.337	119.569	140.578	262.966	293.556	352.035	403.388	583.144	337.389	414.313	704.18	5997.36	6756.78	830.589
1459	LTUS3	47.5373	45.384	165.349	142.343	121.764	183.704	270.335	428.648	650.609	412.576	321.838	326.483	309.459	305.433	253.364
1460	LTUS4	114.783	113.795	121.11	135.825	164.394	180.689	4323.65	277.404	291.687	220.844	246.212	287.028	277.71	5123.94	310.563
1461	LTUS5	1516.37	6395.86	8163.58	8708.79	1803.38	2168.79	2406.87	2804.84	17130.9	7602.05	3458.6	18989.1	13625.7	15588.7	22237
1462	LTUS6	2676.15	2534.96	994.882	1712.12	1688.96	1869.24	1576.16	1885.88	2034.81	1420.18	1428.98	1662.01	1249.18	657.909	606.679
1463	LTUS7	827.69	899.203	1058.61	1426.38	1700.57	1466.04	7432.32	9757.17	2116.25	1025.01	1176.26	1918.54	984.438	1148.45	514.567
1464	LTUS8	210.63	214.444	283.431	396.996	355.2	391.522	356.493	371.634	385.263	427.305	595.381	557.02	470.052	601.342	575.059
1465	LTUS9	189.717	37.881	28.8847	248.571	236.061	231.166	337.826	373.688	362.112	328.778	1137.6	1193.21	1088.3	1451.63	1211.05
1466	LTUS10	9063.72	12763.2	12368.2	16520.8	35019	46551.2	54484.4	55642.7	89543.4	47579.4	71126.8	92584.9	89902.4	83978.1	424103
1467	LTUS11	3602.64	2793.18	2917.59	3985.1	7502.89	9230.84	12467.4	19934	44004.9	13094.6	21178.2	28022.6	25321	23138.6	22266.3
1468	LTUS12	176.014	178.73	169.906	239.578	301.196	299.503	282.641	361.517	257.115	320.875	288.031	450.583	335.444	369.624	401.871
1469	LTUS13	111.832	3024.76	3338.17	5451.41	5388.72	5559.08	6456.59	1939.55	11961	6921.84	907.793	985.481	362.908	13859.9	13248.4
1470	LTUS14	605.94	639.47	715.822	1046.34	1162.67	1362.33	1513.06	1717.36	1291.35	907.491	872.282	1111.14	942.128	913.574	1009.75
1471	LTUS15	53.9389	49.0202	39.649	50.6386	62.8692	73.814	76.1752	118.104	134.998	80.9694	71.9805	98.9816	96.2981	90.846	101.023
1472	LTUS16	237.028	236.122	255.612	366.215	486.687	460.707	514.36	742.494	913.15	410.583	405.684	12132.6	9850.25	455.979	12491.4
1473	LTUS17	503.641	1366.46	597.272	758.543	948.717	4790.38	4508.86	253.336	329.208	4500.63	10791.1	675.75	575.119	824.803	877.894
1474	LTUS18	136.985	136.194	156.525	316.481	1169.47	237.924	267.688	214.765	778.953	217.658	172.95	205.782	216.456	240.026	240.887
1475	LTUS19	89.4307	249.163	116.599	115.149	140.156	312.241	356.311	520.779	280.247	463.367	8704.68	632.358	522.128	1526.91	593.009
1476	LTUS20	197.826	222.159	260.74	412.801	561.665	575.456	696.083	696.473	747.637	272.065	444.467	569.744	544.824	5765.75	633.335
1477	LTUS21	113.067	546.009	121.04	166.311	215.655	224.557	243.796	286.51	239.47	168.291	98.1392	84.4024	161.374	204.591	102.739
1478	LTUS22	573.68	585.02	690.5	940.541	1292.14	1343.69	1623.82	2015.68	2463.15	1989	1772.1	2262.03	1941.65	1847.17	2036.86
1479	LTUS23	105.871	106.943	142.325	148.903	233.173	261.127	290.522	323.975	526.6	346.312	246.952	356.078	435.108	452.833	431.553
1480	LTUS24	3786.25	4606.5	7133.18	9143.39	13840.3	16856.5	20742.8	23329.4	28721.3	19858.9	29088.6	27486.1	25662.9	25904.8	115993
1481	LTUS25	222.366	196.233	264.326	286.128	282.854	306.549	312.144	304.661	289.782	331.497	417.665	297.821	243.753	308.292	292.317
1482	LTUS26	219.195	211.513	222.17	262.65	312.527	375.522	279.816	461.141	589.861	346.6	453.778	553.571	607.818	621.107	539.503
1483	LTUS27	1475.94	1482.98	1590.02	2280.67	3523.6	4054.18	5725.77	8299.42	10062.5	4362.08	3904.35	4074.55	4129.88	4445.17	5948.81
1484	LTUS28	391.432	442.701	471.131	619.328	808.728	916.482	1073.91	1272.83	1732.56	1262.5	1219.13	1454.99	1354.98	1359.63	1350.38
1485	LTUS29	1633.8	1789.75	2000.44	2529.54	3094.98	3289.09	3915.57	5516.13	6994.3	4771.26	4990.9	6096.52	5836.16	6127.96	5962.11
1486	LTUS30	1639.18	1853.95	2014.98	2326.93	2704.06	3149.18	3436.22	4549.38	3967.74	3607.11	4213.09	3944.54	3924.36	3496.19	2784.51
1487	LTUS31	969.07	1055.99	1300.57	1499.11	2092.59	2314.87	3383.57	5100.48	6594.56	4517.02	4655.92	5395.87	17803.8	20446.3	6827.46
1488	LTUS32	114.27	89.8441	88.8031	106.641	241.36	256.64	311.342	314.462	455.95	309.068	355.858	419.081	4408.21	4523.72	497.849
1489	LTUS33	205.678	188.057	215.205	200.575	266.518	339.285	477.898	419.073	1050.19	314.501	353.976	324.998	456.894	474.242	892.205
1490	LTUS34	776.261	748.596	988.639	1125.77	1248.71	1609.19	2272.02	3388.7	3599.33	2861.3	3205.57	3223.27	3687.66	4050.46	3539.08
1491	LTUS35	49.8558	56.134	67.9527	97.6288	125.016	185.746	160.054	313.403	334.999	252.324	231.183	239.907	283.296	330.808	345.906
1492	LTUS36	420.827	444.893	389.264	494.079	674.742	695.026	705.115	971.457	1121.22	933.764	845.976	1115.64	882.16	953.268	1044.67
1493	LTUS37	352.765	384.477	307.775	504.82	633.646	626.175	683.45	818.006	1093.48	801.727	714.383	732.755	618.897	580.727	633.37
1494	LTUS38	192.501	236.177	226.941	331.328	292.269	319.376	407.223	578.47	696.375	541.377	470.942	553.3	472.903	451.796	494.932
1495	LTUS39	345.705	573.984	704.496	840.359	864.727	836.268	778.518	1210.89	1198.37	1205.81	1077.03	806.024	755.865	713.592	753.412
1496	LTUS40	67.2054	82.063	88.8496	83.5053	127.597	175.058	190.729	391.955	700.1	367.449	377.135	400.73	489.936	586.457	622.309
1497	LTUS41	334.057	340.023	616.689	911.712	929.766	1098.5	999.202	1307.6	2062.47	1665.36	1309.57	1289.83	1587.38	1600.17	1311.26
1498	LTUS42	29.0766	26.7277	40.8258	102.577	124.417	114.314	143.765	142.887	194.188	141.717	152.815	111.072	208.24	228.443	219.726
1499	LTUS43	15.1269	17.2307	26.5057	45.968	89.488	60.8319	84.9504	146.61	193.472	204.111	119.894	112.777	155.976	174.546	152.807
1500	LTUS44	502.09	465.958	576.838	747.786	1031.93	1322.76	2000.97	2180.35	3637.54	2462.42	1874.17	2659.07	2632.09	3036.93	2850.88
1501	LTUS45	354.747	422.044	381.724	666.338	1062.96	1195.33	1319.41	2285.51	2706.64	1876.41	1441.64	1670.63	1959.3	1800.65	2157.33
1502	LTUS46	195.017	207.085	210.779	293.292	389.669	444.792	508.232	725.562	1102.03	619.359	446.061	497.296	522.313	540.652	639.551
1503	LTUS47	35.8155	34.48	29.4617	101	46.9115	52.5948	63.0193	98.9564	212.999	136.824	200.129	77.5618	82.9407	93.1593	117.942
1504	LTUS48	274.586	267.986	300.396	494.986	593.342	763.707	814.628	868.063	1151.18	1143.61	1047.53	1147.09	1089.08	844.178	841.021
1505	LTUS49	32.3242	38.64	26.7023	60.6105	24.6678	21.7382	80.5086	53.9158	71.5725	78.4907	106.309	157.393	145.02	172.238	173.845
1506	LTUS50	460.612	486.346	490.626	784.657	828.559	1348.61	1492.23	3100.22	2245.78	1764.9	1834.13	1703.86	1584	1981.31	2052.77
1507	LTUS51	1243.39	1131.78	1371.09	1786.16	2221.54	2426.91	2818.89	3263.01	3915.33	2844.17	3291.59	2747.98	2659.92	3015.52	3137.17
1508	LTUS52	129.226	254.16	280.225	312.423	490.503	540.898	698.242	869.604	1292.89	389.421	338.842	324.718	626.318	570.334	661.788
1509	LTUS53	1110.88	723.012	1036.25	1437.6	1146.79	1344.84	1367.37	1755.87	2247.08	1835.42	1940.05	2079.07	1694.89	1503.82	1666.81
1510	LTUS54	725.429	727.326	935.569	1264.65	1481.45	1595.29	1841.71	2220.78	2932.75	2231.72	2019.33	1939.43	2269.59	2632.33	2960.94
1511	LTUS55	0	0	0	0	0	0	0	0	0	0	0	0	0	0	0
1512	LTUS56	0	0	0	0	0	0	0	0	0	0	0	0	0	0	0
1513	LUXS1	106.014	113.96	414.356	628.111	608.521	534.643	3755.6	4225.47	5243.37	328.845	761.95	928.423	724.075	1387.13	1251.52
1514	LUXS2	12.1563	10.4504	17.8409	13.4338	14.6065	17.7682	22.0932	33.5103	40.7433	35.693	309.384	134.889	333.936	45.671	35.6042
1515	LUXS3	0	0	0	0	0	0	0	0	0	0	0	0	0	0	0
1516	LUXS4	96.7393	84.6361	88.4463	97.1877	102.117	316.428	97.3325	453.135	137.568	621.178	318.195	568.416	294.223	142.18	3567.15
1517	LUXS5	864.483	702.266	1217.71	1213.79	943.407	1401.76	1394.4	2423.64	1711.2	1899.89	1128.87	1349.61	1558.36	1549.11	1318.01
1518	LUXS6	4597.71	4649.04	5315.84	6958.63	7133.6	7083.23	8186.91	7695.79	7295.47	1043	5851.32	7052.75	6589.39	7811.51	7684.31
1519	LUXS7	2187.94	436.697	477.197	2952.98	3209.53	3046.35	3816.27	846.993	4127.62	1476.58	4545.09	864	4683.91	4816.04	4694.75
1520	LUXS8	2076.44	2158.87	960.382	1118.15	1195.94	1350.35	1479.18	1608.04	1618.65	1509.3	1696.55	3194.92	2195.02	2749.99	2947.45
1521	LUXS9	102.382	208.394	1037.7	257.491	1414.52	1600.27	1532.07	1675.84	1648.65	1629.86	1739.23	76.4686	57.8107	60.7332	2063.56
1522	LUXS10	0	0	0	0	0	0	0	0	0	0	0	0	0	0	0
1523	LUXS11	3573.57	3442.79	3537.63	5303.83	5666.99	6591.18	6458.19	7403.64	1911.28	5213.09	6797.73	6676.5	6099.57	7811.87	9094.35
1524	LUXS12	2395.55	2843.8	741.091	1681.85	483.422	430.732	743.536	4966.12	646.408	545.558	728.128	702.765	6255.85	8224.6	8989.85
1525	LUXS13	5632.27	5566.09	5514.28	7362.09	8102.68	7968.3	9630.9	10640.7	11110.8	7408.47	11243.2	12715.5	10358.7	12287.8	12941.3
1526	LUXS14	2442.2	1558.5	2838.28	904.26	1924.55	2578.83	2800.36	3014.94	3362.53	2461.4	3379.81	4565.82	2927.7	2809.37	2861.01
1527	LUXS15	5107.97	10428.2	10943.6	5302.93	6109.4	18271.2	23956.4	26274.5	30675.5	14660.6	23244.8	24863.3	21860.4	21410.4	17773.2
1528	LUXS16	1300.84	2395.22	5913.19	3379.38	3724.41	3686.36	12351.9	4022.55	17391.2	8250.25	11776.1	12221.4	10819.1	11709.3	9634.46
1529	LUXS17	556.395	1472.87	501.874	613.525	1461.03	4234.61	5217.61	6203.95	5751.74	7528.58	675.027	738.614	12256.8	820.914	11264
1530	LUXS18	1535.46	1345.07	202.846	187.464	130.735	148.87	1614.58	1877.8	2041.71	2302.3	2574.33	2641.46	2385.34	2332.99	2388.16
1531	LUXS19	902.042	2510.03	2790.49	3044.13	976.694	4213.71	5503.93	7321.69	8234.98	5501.85	6865.92	7463.13	6424.12	6850.99	7458.27
1532	LUXS20	675.353	742.459	741.009	1031.2	31.0847	879.086	1324.02	2292.32	2689.32	4106.34	1821.27	356.047	5996.96	2754.35	3743.04
1533	LUXS21	156.734	63.6788	148.427	115.876	311.765	185.329	235.249	781.682	1065	277.997	927.129	264.958	1226.99	1338.82	1540.16
1534	LUXS22	82.8259	144.578	198.943	146.374	185.695	189.572	182.318	160.927	1028.65	166.548	181.354	41.7484	28.711	2215.19	2566.16
1535	LUXS23	776.881	316.775	795.244	516.304	2041.55	962.741	3461.36	2454.19	3098.47	870.246	3794.05	819.251	3450.6	4162.67	4786.98
1536	LUXS24	275.879	540.895	719.081	1148.33	1253.33	1676.13	12798.7	2766.91	2816.08	3282.69	2345.36	4079.6	2305.66	3541.63	14270.2
1537	LUXS25	57.7593	55.8253	77.7957	66.837	96.9576	87.063	105.919	118.495	113.947	260.735	205.501	274.705	133.762	172.762	170.832
1538	LUXS26	588.65	564.129	675.926	763.524	881.3	2387.28	773.939	6136.83	738.647	653.4	818.641	1772.01	1525.16	1495.15	1554.91
1539	LUXS27	4908.1	4702.57	5876.59	8584.84	8781.67	14630.1	8383.5	12306.5	13197.6	14782.4	14303	17382.3	11319	15356.8	13858.6
1540	LUXS28	567.544	210.607	285.533	418.224	437.905	457.393	517.878	644.56	832.606	737.185	677.442	803.851	798.395	805.758	944.673
1541	LUXS29	2266.35	2965.22	4408.47	6661.37	7644.13	10615.4	6506.84	25156.6	9730.24	9934.97	10489.5	9811.9	11405.9	26950.9	28708
1542	LUXS30	1669.09	1495.9	1777.96	2124.71	2510.62	3140.63	3519.27	6221.69	7255.15	7826.94	13556.2	18479.2	13935.5	75881.8	126544
1543	LUXS31	760.149	500.535	1137.55	1105.83	1779.54	2257.94	2488.07	2613.53	3289.19	2368.63	3087.12	3817.07	3228.79	2948.54	2676.89
1544	LUXS32	895.167	1055.8	1236.05	1299.07	1840.77	1388.77	1454.76	1383.89	2220.79	1145.08	1571.68	2365.81	1824.35	1220.19	1224.79
1545	LUXS33	739.331	438.165	525.434	461.306	820.191	1552.62	1588.82	1578.46	2455.16	1304.18	1840.27	2644.88	2035.37	2191.75	2213.03
1546	LUXS34	1882.87	2099.68	2619.54	2906.28	3423.69	5323.21	3782.84	10361.5	6740.25	7024.55	20461.7	5955.13	4918.18	5516.78	21245.9
1547	LUXS35	151.557	157.66	806.442	295.827	321.342	319.507	336.367	727.04	510.191	822.208	456.563	446.116	396.975	13450.7	43272.9
1548	LUXS36	1285.82	657.913	1011.12	1040.17	984.203	861.642	1210.62	1387.93	1448.89	1595.12	1210.89	1441.93	1421.12	1406.92	1738.59
1549	LUXS37	198.723	136.229	175.327	254.232	1621.94	2672.88	123.548	2068.05	194.074	191.401	1130.35	1655.85	1143.38	27534.6	533.41
1550	LUXS38	1722.48	1525.84	1870.16	1937.96	1653.82	1869.52	285.779	1500.36	2027.99	1961	1651.41	1253.42	1228.57	760.111	834.378
1551	LUXS39	830.349	621.46	876.143	2538.08	3341.32	2779.74	5228.95	8698.63	8970.93	9998.78	13020.6	7607.31	7725.68	7637.52	7128.8
1552	LUXS40	782.887	1226.59	1794.76	4732.3	14147.2	11140.4	9542.68	10319.2	4066.08	7921.57	6982.65	10291.8	10237.4	76060.9	137547
1553	LUXS41	76238.1	67099.9	67206.3	71962	92355.9	104244	130464	177232	160221	148667	154068	169390	166398	185181	199716
1554	LUXS42	2937.26	1626.6	2299.78	2850.26	5223.2	5623.4	5117.06	8356.58	9326.04	3774.93	4814.94	5834.66	5079.03	5493.57	6448.62
1555	LUXS43	27098	27883.7	28061.3	36000	48014.1	56006.9	76871	99503	89548.1	87518.1	97179.2	100494	96970.1	109383	129139
1556	LUXS44	1562.42	1440.13	2049.59	2172.14	2588.6	2823.67	5307.29	6021.26	10202.2	6171.49	7769.67	7748.54	6173.73	7218.02	6891.96
1557	LUXS45	1286.1	1571.37	1701.18	1893.98	2347.33	2982.4	5099.47	4467.14	5328.97	5836.37	7707.61	6673.46	7706.97	9084.53	6377.58
1558	LUXS46	533.506	612.682	834.854	563.954	1928.03	409.533	482.96	737.474	1105.73	779.517	763.159	739.145	673.169	24174.6	939.598
1559	LUXS47	105.495	99.3397	160.306	190.645	366.265	338.096	304.429	2613.6	278.11	4309.59	4298.39	5705.91	610.629	662.684	6847.58
1560	LUXS48	75.9338	95.5119	1152.62	1721.2	1711.55	1884.74	1207.89	1198.26	1571.66	1946.53	1708.94	1475.42	1339.52	1835.4	2622.66
1561	LUXS49	514.259	408.072	407.296	1798.1	1493.72	230.304	284.617	336.839	535.162	402.41	421.843	503.413	475.202	15197.3	635.521
1562	LUXS50	1436.99	1488.09	1783.26	3146.19	4796.26	7769.34	8858.98	5380.92	8394.17	12680.9	11672.6	19866.8	17702.2	81934.1	81203.1
1563	LUXS51	1373.41	289.639	563.114	1978	752.401	668.783	2723.52	5636.62	8631.52	1170.39	3363.36	3981.6	2237.88	2515.3	802.544
1564	LUXS52	136.341	150.121	398.057	1467.99	1915.94	2360.63	4878.87	6413.12	831.538	844.619	1238.74	1673.4	1569.81	1633.64	1767.95
1565	LUXS53	972.116	1106.39	1283.73	2692.66	3415.47	4888.66	1113.18	9157.86	1552.12	1386.58	1754.61	2272.3	2075.25	2411.04	2696.83
1566	LUXS54	217.789	312.341	383.356	984.202	618.371	439.093	711.198	7863.31	2557.05	3223.8	1984.06	2709.08	2632.88	2021.75	2220.3
1567	LUXS55	0	0	0	0	0	0	0	0	0	0	0	0	0	0	0
1568	LUXS56	0	0	0	0	0	0	0	0	0	0	0	0	0	0	0
1569	LVAS1	1811.59	2528.96	2637.34	2755.77	7088.11	7833.61	8576.77	6322.8	14031.7	2905.36	3288.26	4123.56	12754.3	4347.53	5693.22
1570	LVAS2	532.99	556.463	565.376	718.216	1021.23	1231.88	1472.64	1785.67	1987.24	1042.25	2067.62	2354.74	2256.97	2374.48	2148.67
1571	LVAS3	355.493	748.201	722.877	680.922	988.429	329.261	347.627	1401.35	320.933	225.131	300.287	300.785	294.236	366.192	355.056
1572	LVAS4	154.092	153.452	174.249	215.75	269.094	290.158	395.171	551.265	470.724	345.215	471.639	476.331	514.508	574.134	473.498
1573	LVAS5	1762.85	1768.14	1913.55	2516.97	2770.88	10956.4	3947.3	4516.46	5155.15	4276.91	4958.15	13611.8	14992.6	17086.6	17960.7
1574	LVAS6	1787.69	2011.85	2015.46	2341.59	673.411	799.377	1012.07	921.221	955.013	510.483	791.304	773.781	847.605	971.676	929.009
1575	LVAS7	1517.1	1529.87	1738.72	2376.57	2902.08	3433.48	3917.18	5385.19	4877.87	2470.71	4569.38	5183.68	5017.31	5957.54	5329
1576	LVAS8	451.965	287.609	406.495	318.717	367.078	376.244	358.001	637.17	664.217	744.18	1284.81	423.204	359.631	758.235	397.175
1577	LVAS9	174.882	206.408	217.135	256.298	324.588	437.204	675.892	715.91	797.101	533.001	712.313	669.394	736.877	933.913	878.145
1578	LVAS10	283.18	31.7253	27.0839	32.314	104.865	396.765	21.7421	430.668	22.9355	29.6961	38.5272	32.3044	46.1697	131.161	103.562
1579	LVAS11	70.5487	76.0806	89.2866	91.3651	111.844	135.142	192.46	225.196	310.449	320.573	327.52	365.003	316.57	342.411	337.321
1580	LVAS12	215.901	260.052	301.625	275.42	346.786	470.325	618.612	646.404	701.095	565.945	690.555	801.763	700.966	697.049	660.319
1581	LVAS13	170.861	449.602	508.879	713.201	1097.39	533.483	344.398	554.66	1025.77	4085.86	709.427	856.982	1010.4	1859.24	1317.51
1582	LVAS14	305.626	318.647	357.669	401.681	588.693	1164.54	1464.91	2077.63	2882.12	845.05	2132.84	2534.62	2457.5	2500.05	1943.44
1583	LVAS15	1239.14	3291.18	4336.82	5162.19	7825.76	8842.38	1016.58	6193.98	7399.37	3931.99	6495.68	16019	8236.05	6365.24	6153.65
1584	LVAS16	1034.85	3708.5	3827.3	4806.84	7136.27	9417.26	13832.5	6393.62	8014.84	4123.01	6766.11	20625.1	8876.83	8686.79	8344.76
1585	LVAS17	140.614	140.946	173.857	199.337	246.81	311.59	378.12	521.696	547.197	395.605	639.87	596.587	662.37	811.102	798.913
1586	LVAS18	216.51	142.55	208.576	232.058	266.366	358.795	407.085	501.328	576.788	353.375	540.914	534.98	590.12	681.111	643.133
1587	LVAS19	738.126	2078.01	2509.66	2672.3	3633.86	4068.86	5196.92	2869.07	3674.78	291.617	2821.82	7543.33	3495.81	3989.8	3336.97
1588	LVAS20	120.674	116.678	128.309	172.066	219.385	242.349	344.133	479.061	411.876	219.951	347.434	414.643	453.377	380.346	291.136
1589	LVAS21	118.454	39.4306	49.2899	57.108	70.8276	76.4237	93.5103	117.133	178.755	90.2358	120.358	200.778	965.537	72.6708	108.079
1590	LVAS22	124.82	129.679	153.868	209.418	263.967	304.041	343.879	500.189	463.674	305.647	362.168	428.07	428.918	475.056	442.74
1591	LVAS23	154.698	214.865	284.109	333.236	592.267	841.266	698.213	1184.9	1391.58	1262.56	1197.73	1216.14	1617.07	1187.18	1206.1
1592	LVAS24	3791.46	4953.35	5295.06	7003.13	11416.6	12906.9	19651.6	27628.2	35809.2	22421.8	26537.9	32154.4	32963.9	30300.9	22459.9
1593	LVAS25	112.774	111.646	118.396	117.505	119.859	196.307	270.043	194.233	386.054	395.752	381.008	429.779	452.905	378.748	352.921
1594	LVAS26	170.925	180.384	198.663	192.46	346.001	534.155	656.71	866.589	1004.67	279.054	1041.83	984.579	791.357	862.61	809.377
1595	LVAS27	1307.5	1747.2	2644.3	3007.12	5223.44	6242.09	9717.54	13905	18903.1	8982.8	8409.18	11899.7	11493.8	11512	11158
1596	LVAS28	86.8274	155.627	204.565	290.501	228.081	363.974	774.044	1121.85	1216.02	826.157	687.305	884.467	808.701	995.552	1001.48
1597	LVAS29	2177.08	2416.69	2673.27	2993.23	3626.53	4377.43	5965.63	6746.84	8254.51	4892.02	6761.83	5737.44	6720.38	7474.83	7436.48
1598	LVAS30	1779.7	1822.3	1986.61	2023.41	1966.24	2191.41	3335.91	2826.26	4380.11	3628.89	3072.75	2158.96	3457.66	2403.4	2406.33
1599	LVAS31	5297.95	6277.19	5981.82	6492.41	8272.51	9159.85	10984.8	14442	14023.2	10469.7	15685.3	18535.3	23584.8	7501.62	9770.71
1600	LVAS32	386.604	419.652	516.727	618.328	665.08	643.725	1055.18	1067.64	1392.93	916.97	623.933	346.825	514.915	475.566	474.389
1601	LVAS33	227.005	218.549	261.898	336.494	421.493	435.235	602.861	757.769	1316.82	1531.71	2744.3	1489.72	1440.04	1182.36	1309.64
1602	LVAS34	2492.34	2267.3	2315.35	2746.81	3164.5	3281.48	4103.62	4955.36	7226.32	6249.52	6155.85	7749.27	8316.34	7310.49	6971.68
1603	LVAS35	142.746	126.41	129.861	167.111	194.823	201.898	244.37	665.331	715.717	542.877	294.482	621.599	660.923	707.04	458.93
1604	LVAS36	160.873	126.945	133.336	153.502	190.029	643.247	892.26	1282.47	2460.99	1714.31	1924.41	1927.93	2050.57	2552.18	2533.55
1605	LVAS37	179.741	221.878	230.171	266.782	357.966	480.523	109.71	124.861	127.447	109.731	80.1487	83.5322	83.0661	122.971	121.533
1606	LVAS38	158.703	176.817	166.536	201.254	331.979	259.853	404.846	376.674	684.422	526.817	455.738	402.13	386.042	442.901	452.451
1607	LVAS39	679.676	702.123	742.08	709.1	861.218	1023.96	1324.4	1550.49	2788.14	2772.02	2194.95	2829.66	2181.89	2319.58	2424.86
1608	LVAS40	137.501	150.981	99.2206	108.469	187.12	267.508	497.892	739.371	874.002	747.559	728.51	1033.25	1146.35	1353.77	1392.61
1609	LVAS41	459.962	409.149	372.077	663.829	705.324	873.298	1153.73	1695.54	2320.58	1792.65	1454.95	1756.41	1147.11	1313.38	2851.14
1610	LVAS42	436.258	467.005	402.724	486.868	539.029	432.091	540.101	645.102	1542.11	492.601	1093.11	1418.63	1428.72	1590.34	1798.85
1611	LVAS43	39.4066	41.7988	33.1955	37.503	35.0193	28.136	379.34	260.583	331.288	296.269	340.005	412.227	363.832	529.7	567.117
1612	LVAS44	921.406	1011.46	1147.99	1120.45	1725.09	3266.67	4645.52	5127.34	6594.09	5070.31	5701.52	5162.39	4701.24	5795.67	5427.93
1613	LVAS45	352.101	411.113	395.23	256.051	298.251	448.09	740.219	1166.58	1019.56	1114.87	1173.66	1369.45	1160.33	1012.04	1032.83
1614	LVAS46	144.56	159.893	178.033	257.562	410.851	493.817	731.085	1112.58	1546.26	936.557	796.508	902.955	765.064	804.385	935.355
1615	LVAS47	86.2757	76.264	91.634	95.1024	96.5071	93.595	166.318	195.073	378.329	330.706	348.628	401.988	358.879	334.193	322.752
1616	LVAS48	354.888	436.286	422.122	485.746	732.9	1033.58	1611.19	1679.19	2480.77	1471.19	2026.94	1793.9	1984.45	2203.26	2168.43
1617	LVAS49	12.6472	18.5322	13.4776	80.6729	158.612	197.843	157.894	210.787	327.05	219.94	224.465	243.225	259.209	303.249	287.728
1618	LVAS50	444.963	671.451	691.425	985.114	1254.37	1257.8	2356.17	2973.56	3129.84	1842.92	2424.91	2780.71	3616.21	3509.98	3167.85
1619	LVAS51	878.263	1266.13	1217	1605.64	1669.85	1449.32	2027.37	2867.72	5238.53	3811.38	3385.04	4194.77	3501.98	3774.58	3723.68
1620	LVAS52	543.434	552.477	415.795	626.936	683.102	653.371	871.649	794.114	1251.67	1042.99	990.864	1186.22	1227.9	1129.98	1092.2
1621	LVAS53	406.073	413.585	476.707	1873.7	2759.71	2152.55	2795.41	3395.73	4352.74	4636.06	4485.82	5947.68	1188.32	1127.67	4469.23
1622	LVAS54	444.549	302.074	368.016	413.992	749.621	692.36	993.785	1470.09	1901.21	1156.41	950.616	1094.26	1563.56	1881.62	1903.89
1623	LVAS55	0	0	0	0	0	0	0	0	0	0	0	0	0	0	0
1624	LVAS56	0	0	0	0	0	0	0	0	0	0	0	0	0	0	0
1625	MEXS1	33630.7	35846.3	35204.3	34106.1	35648.5	39147.4	40433.2	44311.3	47227	41502	46168.9	48271.3	51604.9	54078.6	55431.2
1626	MEXS2	1113.55	1016.19	1163.33	1212.88	1011.81	1066.99	1192.62	1767.46	1506.67	1330.42	1558.94	1831.95	1866.51	1814.94	2013.18
1627	MEXS3	2776.31	3071.82	3066.68	2874.47	2801.17	3096.68	7594.6	8914.89	10926	3804	3771.87	12039.5	11827.2	12039.4	12670
1628	MEXS4	49941.4	55403.5	57971.1	59242.2	60987.5	72411	70734	92952.8	105581	76297.3	102455	140684	163071	184462	174171
1629	MEXS5	150382	160666	169253	176111	181425	201053	216289	244249	271004	237898	272875	314970	321975	346942	349577
1630	MEXS6	79236.5	78798.8	80867.3	78342.9	67105.6	81108.7	94860.9	94173.5	92163.2	76731	89182.7	95291.2	96062.3	95348.9	94149.3
1631	MEXS7	9800.35	9345.38	9501.43	8935.87	8498.41	9906.67	11430.9	12338.3	12085.4	11155.7	14682.2	19033.7	21910.1	25508.2	25645.1
1632	MEXS8	31730.6	25273.1	24454.4	23250	22028.5	22509.5	30032.7	29363.5	26639.4	23969.1	26553	25563.3	25337.5	46998	46555.4
1633	MEXS9	3031.06	3095.64	2856.95	18098	2558.26	2898.06	3237.73	3438.69	3568.82	3448.81	3696.05	3405.44	3300.85	3439.32	3335.41
1634	MEXS10	43765.4	38804.2	37769	36954.5	49557.6	118823	141890	181835	240152	134639	199449	302179	318005	319018	273444
1635	MEXS11	149676	135977	137032	141292	163475	197612	211387	243251	257675	176912	215556	260444	237587	274177	270180
1636	MEXS12	34552.9	38409.9	39412.6	39643.9	39737.1	45007.1	47685.8	55547.1	59005.8	47202.3	46796.9	47052.1	47445.7	47321.9	42830.7
1637	MEXS13	20471.2	21507.1	21364.5	19089.2	19469.6	23337.3	24061.3	25442.7	27818.9	19836	24158.8	110924	111470	118452	112657
1638	MEXS14	55221.6	43446.1	56641.5	64202.7	58755.3	67874.5	91131.7	103043	99871.9	76026.7	96739.9	100101	101675	118519	117727
1639	MEXS15	73735.8	49226.3	50804.3	52027.6	91861	108267	139684	148963	168678	109865	143850	166417	180018	172176	175872
1640	MEXS16	44354	12445.9	36861.8	38943.9	16256.1	19600.2	22014.7	23357.3	28801.1	20243.5	22613	23049	25562.2	82117.3	102448
1641	MEXS17	175882	131152	106982	109674	110973	201349	214751	272104	264105	221527	281498	280151	275875	267758	416793
1642	MEXS18	77122.9	59349.7	49578.4	73922.2	52695.4	53978	56275.1	29738.3	58764.7	51136.1	64650.4	27162.7	30410.7	29717.3	31504.5
1643	MEXS19	7375.81	7911.38	17086.8	17294.8	10263.8	26632	14155.1	29429	34047.1	27102.7	49469.1	70452.2	76554.4	78353.6	79483.8
1644	MEXS20	162416	154535	159519	151979	151467	152606	186506	183684	177128	119265	176620	204610	222813	262022	291182
1645	MEXS21	10469.4	10897.4	3666.79	3523.25	4711.88	5703.68	6541.92	16500.7	8468.27	14207.8	5632.8	15469.9	18549.7	20296.1	24816.8
1646	MEXS22	75996	69330.1	66560.5	64592.9	69314.9	73812.8	76956.9	62617.6	63811.2	74882.5	102427	97604.9	103307	109673	111963
1647	MEXS23	11255	12547	13992.7	14587.8	13011.4	14534.4	14723.1	17107.7	17649.1	15362.1	15601.6	16084.8	15888.4	17102.9	17506.9
1648	MEXS24	18341.8	19438.4	19741	22643.1	27254.5	35304.2	40735.2	45232.2	61846.5	33595.7	45801.4	56846.9	78058.7	79294	50329.8
1649	MEXS25	4839.84	5330.52	5141.38	5612.46	5954.06	7238.93	7166.59	7535.68	7880.47	6097.82	6843.37	7676.19	7637.34	7909.44	7987.45
1650	MEXS26	5009.75	5908.96	6226.12	7524.1	6977.97	7701.48	7811.93	8962.02	9101.84	7973.09	8211.04	8396.17	8357.56	8609.48	8751.56
1651	MEXS27	144184	142834	150533	183451	186248	220421	232804	269806	350765	233419	320122	276437	324939	274403	277237
1652	MEXS28	31199.4	35353	37807.4	39386.8	36468.1	41904.7	44085	50206.4	49873.4	42953.2	47389.9	51558.3	52377.5	54699.3	55036.1
1653	MEXS29	91994.4	101331	108506	109834	105052	124494	133370	151393	159215	127134	149859	169622	171181	192247	195592
1654	MEXS30	77887.2	87305.2	90939.2	88895.8	86310.1	99543.3	117177	133283	139328	102122	132624	149028	150110	160356	173870
1655	MEXS31	125839	128366	135492	134276	131897	193844	227164	228469	256095	190546	246242	305541	183688	344904	344445
1656	MEXS32	13269	15346.3	16084.3	16535.5	15359.5	17293	15081.4	16629	13632.8	12586.7	13347.5	14000	14471.1	14692	14817.1
1657	MEXS33	23784.4	26556.3	27852.3	28107.3	7277.36	11493	16332	19309.6	25716.9	14080.7	20811.2	26523.6	26508.1	25572	28875.9
1658	MEXS34	23592.7	27651.7	29221.8	30025.3	28309.5	33084.3	34621.7	40009.1	42347.4	34893.2	37014.5	38669.1	39061.6	40273.3	41661.4
1659	MEXS35	10334.4	12721.4	13402.7	13987.1	13365.5	15510.5	16595.2	19072.8	19922.3	18135.6	20727.8	21770.7	22076.5	23020.6	23253.8
1660	MEXS36	53146.9	61762.6	66778.6	67607.2	64762.9	71692.2	74687.7	83094.4	86722.3	69143.4	76338.3	81018.7	82593.8	87957.4	89208.7
1661	MEXS37	14571.5	17714.6	18943.9	19670.8	18617	20505.7	21017.4	24583.7	24414.1	20380.6	21582.3	22950.7	23079.2	23430.3	22882
1662	MEXS38	20707.4	25332.1	27130.6	28325.2	26644.2	29147.4	29927.4	34626.1	35876.5	30498.4	33154.9	35306	35767.3	37286.5	36905.5
1663	MEXS39	73912.8	72773.5	67717.9	70940	70857.5	75888.3	77539.7	89576.7	86731	88385.2	88822.2	104111	114398	126091	126126
1664	MEXS40	6159.6	7540.62	7976.85	8292.32	8240.64	9253.1	9235.3	10750.3	10935.1	9103.72	10060.4	10687.2	10974.6	11202	11546.8
1665	MEXS41	35459	41711.3	47544	50565.6	46002.9	52994.5	56452.4	62974.2	71669.9	56961.5	77548.6	84801.8	92248.6	96045.2	93403.2
1666	MEXS42	5504.49	6084.2	7407.23	7221.25	7818.93	8004.24	10608.8	16577.2	13404.7	14428.1	14277.6	15874.7	17446.8	20107.7	18819.4
1667	MEXS43	13267.4	15676.4	17631.5	18851.4	18776.2	21692.8	22324.4	26144.8	23941.8	19384.5	20643.8	20798.2	19983.8	21267.7	20348.6
1668	MEXS44	0	0	0	0	0	0	0	0	0	0	0	0	0	0	0
1669	MEXS45	31510.6	36487.6	38848.6	40205.1	37915.9	41957.3	43182.9	50202.3	52368.7	44139.8	46185.2	49556.6	49762.2	52266.5	52048.6
1670	MEXS46	20850.3	24572.2	26198	27343.6	26150.4	29426.5	29778.2	33902.7	35269.3	29926.2	31342.3	33518.7	35210.1	35085.6	35516.7
1671	MEXS47	14641.7	17232.2	18462.6	19229.6	18816.4	20932.4	21086.2	24606.6	25733.2	21344.9	21799.5	23567.3	23700.1	25064.5	26055.8
1672	MEXS48	0	0	0	0	0	0	0	0	0	0	0	0	0	0	0
1673	MEXS49	6914.15	8092.75	8609.97	9012.38	8414.73	9379.02	9435.32	10675.6	10834.4	9370.4	9713.87	10455.9	10596.6	10910.6	10922.1
1674	MEXS50	73084.7	79923.1	87949.9	91517.4	89152.5	100101	107237	121054	129055	108106	115960	141124	142046	149079	148285
1675	MEXS51	38063	41881.6	45025	52267.6	56013.1	65528.4	75275.1	91337.8	101156	84475.7	111837	124098	128283	134288	136789
1676	MEXS52	24268.5	29634.6	36451.5	38080.7	37024.4	41629.2	44107.3	49910.2	53650	44809.3	48864.6	52223.7	51962.8	54269.6	54979.5
1677	MEXS53	32168.5	38333.6	47104.4	49410.2	49456.3	56725.3	60904	67246.1	82229.7	62970.7	81571.1	92082.8	93792.8	107108	113686
1678	MEXS54	33375.3	39770.6	43407.3	43685.3	39195	43734.1	46031	52205.4	53597.3	48342	51905.9	54753.5	56623.6	57731.6	57817.6
1679	MEXS55	0	0	0	0	0	0	0	0	0	0	0	0	0	0	0
1680	MEXS56	303.313	303.748	435.445	415.537	475.786	695.64	966.634	547.132	599.499	582.174	552.93	543.528	599.012	697.088	690.375
1681	MLTS1	83.4563	87.9538	88.2836	103.08	104.174	105.201	117.028	128.601	169.184	134.275	124.018	148.528	135.67	149.245	147.241
1682	MLTS2	0	0	0	0	0	0	0	0	0	0	0	0	0	0	0
1683	MLTS3	34.713	55.3824	65.5245	92.4758	96.7108	100.36	142.023	211.613	185.46	171.724	1042.98	130.461	185.883	199.136	221.959
1684	MLTS4	6014.63	5940.54	6178.54	5291.87	6163.93	5728.85	895.123	1227.12	1199.1	106.106	140.362	158.327	161.217	124.857	132.056
1685	MLTS5	373.568	362.76	394.271	485.479	508.032	648.663	2177.05	615.772	746.078	671.68	619.448	664.858	665.755	695.461	698.583
1686	MLTS6	223.942	207.199	210.018	222.532	215.556	254.863	230.987	216.709	254.041	191.507	197.734	203.736	182.56	160.99	135.979
1687	MLTS7	18.4015	20.3074	22.8754	25.5572	30.2452	28.7553	28.5361	30.9695	34.6685	32.9425	31.1133	27.5877	25.985	30.5667	28.895
1688	MLTS8	7.73845	6.17722	107.907	125.174	162.967	171.355	205.553	208.631	242.669	211.796	157.241	207.138	269.534	219.817	223.816
1689	MLTS9	273.331	64.9811	316.24	557.278	464.343	478.842	569.198	594.918	700.075	599.702	426.316	563.241	538.065	515.952	618.473
1690	MLTS10	1362.05	1003.19	982.09	1164.79	1238.32	1691.47	3087.6	2635.7	3194.32	4243.53	5028.6	8733.37	569.597	7461.86	546.959
1691	MLTS11	1643.27	4528.44	745.469	5292.44	1453.39	1629.09	4517.77	7419.6	1961.5	413.424	2498.66	869.856	777.341	3448.16	405.1
1692	MLTS12	544.894	82.1133	84.3844	680.816	114.195	274.398	391.8	413.803	129.048	105.602	124.821	858.328	867.458	3428	109.781
1693	MLTS13	393.194	494.464	564.115	633.947	710.876	754.901	692.208	789.717	875.33	579.644	899.365	940.012	831.966	3677.23	842.484
1694	MLTS14	72.233	79.2408	117.081	119.993	140.985	175.413	170.294	190.391	218.048	229.873	215.618	244.972	211.948	205.988	217.425
1695	MLTS15	4.54492	2.1207	2.47067	3.20429	3.44433	12.9314	16.6894	19.5156	28.7897	22.9159	23.0073	19.5758	12.2862	12.0309	14.0601
1696	MLTS16	51.3922	52.8287	554.507	647.847	932.378	976.755	1047.88	1377.76	1787.18	988.473	1605.38	2160.85	2051.95	1485.5	1587.3
1697	MLTS17	4644.32	3728.5	722.099	904.22	618.256	474.63	512.013	586.079	7937.97	374.015	530.443	400.433	314.115	273.135	6096.91
1698	MLTS18	4308.37	3450.84	734.275	958.147	696.031	540.759	578.58	660.918	8179.52	371.805	573.424	428.387	333.354	343.981	6191.46
1699	MLTS19	7123.59	5589.87	1300.72	2005.95	1637.53	1011.01	1066.78	1243.46	14094.7	734.631	983.865	785.6	657.373	615.989	11254.5
1700	MLTS20	1276.98	1419.48	248.944	326.904	221.584	195.714	215.62	350.533	4996.03	257.409	390.976	313.549	250.392	253.803	6463.92
1701	MLTS21	541.894	666.591	117.252	150.693	103.898	92.4138	99.9131	162.458	2399.45	142.891	201.602	163.444	134.473	177.679	3276.83
1702	MLTS22	5700.11	167.66	475.479	314.832	325.939	500.319	264.982	518.824	429.054	64.0232	329.674	65.6483	532.7	638.891	101.569
1703	MLTS23	67.0917	59.6	56.1722	98.0098	54.8041	142.256	141.301	60.4733	1295.25	1440.61	2013.22	2013.4	1124.6	2385.48	2511.86
1704	MLTS24	3987.71	3967.68	1065.39	1417.78	1183.64	1395.87	1698.3	1929.32	17269.1	12377.5	2194.64	2078.92	1940.77	2535.29	16106.7
1705	MLTS25	3031.13	3273.51	3330.07	2904.77	3796.73	3088.01	457.259	633.87	683.408	80.7633	104.996	123.596	131.371	105.096	112.571
1706	MLTS26	103.064	107.361	114.005	149.726	195.26	205.821	160.599	146.801	136.806	174.596	167.405	237.433	221.945	268.843	260.421
1707	MLTS27	286.401	1538.75	1822.46	2363.49	2636.86	2418.71	2715.15	2955.32	3495.63	2367.02	2358.95	2479.63	1862.25	7255.32	2062.8
1708	MLTS28	90.8558	92.0415	94.6671	176.659	238.293	283.611	163.514	187.31	258.204	306.052	163.773	230.692	197.912	188.723	185.024
1709	MLTS29	311.126	351.546	358.295	514.508	611.788	678.921	699.083	490.607	440.989	672.196	692.327	762.159	754.159	884.951	1040.13
1710	MLTS30	2153.39	2073.79	1480.82	1467.22	1736.64	618.047	415.72	506.736	636.052	762.254	715.134	812.179	494.17	489.554	641.599
1711	MLTS31	61.56	401.342	403.445	461.236	514.47	82.5113	1166.34	152.195	1420.14	4798.05	4847.97	199.972	195.574	4536.25	623.897
1712	MLTS32	78.1245	84.4136	69.004	68.5336	71.4928	70.5748	100.622	204.904	208.029	231.225	243.345	222.888	194.912	246.991	267.321
1713	MLTS33	526.484	531.621	439.013	501.332	78.8575	84.4426	1297.03	179.46	1624.46	1186.44	1524.09	2296.96	176.51	2746.15	2756.17
1714	MLTS34	1015.72	1177.98	1155.61	1477.39	906.058	978.519	2673.05	2932.24	3573.54	863.37	895.541	1393.14	1279.91	1217.49	1440.92
1715	MLTS35	27.7403	68.3024	22.107	17.5864	24.429	31.9012	46.5465	357.882	3451.6	211.752	178.82	278.968	121.791	99.8259	10594.1
1716	MLTS36	617.277	667.077	726.705	1018.71	1119.34	1228.87	912.536	1020.29	1243.49	1112.84	1092.07	1240.25	1201.6	1248.09	1325.09
1717	MLTS37	2858.76	2984.89	2844.92	35.4043	42.8908	54.2255	67.7835	729.522	235.848	40.7256	41.0102	99.9612	132.915	109.287	109.188
1718	MLTS38	3498.86	3742.56	3592.06	3051.82	3599.57	3407.98	563.6	809.628	2628.09	89.5589	105.616	136.383	132.386	106.488	106.879
1719	MLTS39	1868.44	149.868	480.203	254.998	285.399	623.141	499.752	475.369	7220.79	448.702	686.311	614.002	580.303	541.954	9337.57
1720	MLTS40	2275.42	2208.79	509.237	615.935	483.439	483.19	587.159	610.897	9319.79	547.668	797.332	675.088	632.038	590.329	12568
1721	MLTS41	45172.4	11282	45379.8	8438.6	9310.75	10613.4	11850.5	17134.9	22824.7	27428.7	16621.4	17811.8	21921.9	24505.2	14072.7
1722	MLTS42	839.566	795.862	690.121	796.958	1099.63	987.721	1135.95	1068.19	1358.53	1010.49	910.112	1707.5	1169.09	2417.47	1399.22
1723	MLTS43	0	0	0	0	231.381	224.968	239.19	1808.09	1754.06	375.912	2182.64	2281.45	1570.99	511.819	1261.73
1724	MLTS44	148.504	58.7409	58.115	81.2164	88.2631	105.176	118.996	152.525	182.24	178.312	135.937	213.481	205.179	238.02	262.127
1725	MLTS45	136.308	171.872	177.815	302.449	341.219	328.594	290.154	296.881	530.327	552.105	489.028	694.533	494.714	739.206	694.61
1726	MLTS46	62.2383	19.8659	990.259	162.814	274.904	332.994	1284.96	86.003	109.938	114.112	1119.96	834.344	843.953	977.763	1098.11
1727	MLTS47	0	126.526	18.4382	23.547	49.5166	0	14.4647	68.1909	697.8	30.0257	44.3486	49.438	46.8121	43.5617	1212.85
1728	MLTS48	95.6899	99.9656	98.8999	156.282	176.216	169.004	612.912	110.885	494.344	970.643	1040.47	688.081	729.32	1716.15	1864.26
1729	MLTS49	78.1683	58.1491	62.8329	108.15	267.514	152.418	253.186	236.403	324.163	481.199	615.301	680.339	947.722	887.594	891.855
1730	MLTS50	276.878	287.285	260.23	447.132	477.424	429.305	328.25	305.779	431.028	443.663	479.451	584.801	537.491	735.409	709.092
1731	MLTS51	293.172	278.787	324.731	465.285	550.559	544.91	659.715	719.061	849.605	856.062	829.182	1009.69	763.309	829.196	826.903
1732	MLTS52	50.0423	62.4603	81.4478	329.717	164.746	206.299	260.428	286.413	379.161	353.637	352.171	370.61	356.049	373.624	369.991
1733	MLTS53	208.771	184.485	182.667	313.496	393.78	371.584	336.736	371.469	534.655	544.908	633.225	711.51	663.568	847.648	853.714
1734	MLTS54	136.218	203.46	224.101	332.822	449.107	568.493	2531.96	3625.94	1624.38	3676.77	7190.89	5988.24	5767.89	3506.78	7177.87
1735	MLTS55	0	0	0	0	61.1082	39.8524	56.1728	61.539	50.0057	89.7784	90.3538	77.8556	61.2713	76.4041	57.5149
1736	MLTS56	0	0	0	0	0	0	0	0	0	0	0	0	0	0	0
1737	NLDS1	17497	32992.4	46044.6	45826.8	50831.2	49840.9	59641.7	73107	80734.2	62594	30445.8	34494.4	26892.5	53821.8	48318.6
1738	NLDS2	411.296	421.937	475.39	565.478	646.964	654.915	587.391	666.025	773.098	454.283	1650.41	2743.04	941.735	1924	2945.32
1739	NLDS3	3238.2	2327.3	3504.55	707.532	3747.68	3388.8	3648.48	4586.8	4657.22	3782.96	3247.62	3410.58	3094.94	2248.49	1920.84
1740	NLDS4	4434.77	57981.5	69348.6	78441.3	75865.7	128709	149362	10375.7	261408	14986.2	11100.3	10644.6	9322.97	9728.01	8693.91
1741	NLDS5	123525	112436	121823	152560	166410	161550	163803	204365	231129	187723	207572	240067	236366	272336	274745
1742	NLDS6	15555.5	10496.6	13121.4	14972.1	16777.8	15749.1	16857.3	20466	21123.7	15653.4	11324.6	12494.6	11356.9	36632.7	40721.2
1743	NLDS7	7164.95	6608.78	8373.8	9571.14	11046	10946.7	11949.6	14850.8	15692	12535.4	10558.6	11645.6	9866.32	9048.61	10857.8
1744	NLDS8	17240.1	17311.8	17998.6	20400.6	25652.9	22965.7	24940.1	30185	30034.3	24142.7	23150.7	24505.2	21870.3	22005.7	25775.9
1745	NLDS9	13906.4	13142.7	15336.5	16580.1	18304.9	17609.8	19024.8	22677.4	22840	18982.4	16015.5	16151	12134.7	1924.59	2169.15
1746	NLDS10	49442.9	212865	195918	239432	349792	533144	614554	682164	982063	567112	794439	1.12769e+06	1.19613e+06	284646	308253
1747	NLDS11	134340	107783	222029	240071	164030	349950	405879	224066	298632	191284	219466	275572	255738	296489	320085
1748	NLDS12	10684	10314.4	13305.9	15819.5	18403	17829.1	19422.5	23750	22687.3	17359.7	23352.5	12528.9	29829.4	17970.9	10227.6
1749	NLDS13	22051	20450.1	23792.4	29627.3	32775.4	32451.2	34826.9	41933.7	42944.6	34433.2	22652.1	24802.5	23715.7	26836.2	28228
1750	NLDS14	19984.1	18167.7	58231	74291.9	15819.4	15048.5	117300	35496.6	191620	17311.1	15364.8	17552.5	15473.1	15659.9	18068.7
1751	NLDS15	20377.8	61317.5	76225.2	85722.1	133443	127181	153357	105207	281296	168743	225171	251922	236800	47595	107615
1752	NLDS16	45097.1	61752.4	34063.9	38434.1	73678.2	83318.3	106018	143965	184688	91052.9	100961	139668	84910.4	85708.2	137527
1753	NLDS17	55801	59298.8	54749.1	80929.7	93725.1	99691.2	103157	119626	135576	264654	318499	519291	325396	335724	204004
1754	NLDS18	17862.9	16543.6	12353.1	14184.4	16379.4	15529.3	16394.5	19249.5	20044.4	17132	15327.8	16944.3	15839.1	23402.2	26250
1755	NLDS19	39362.6	36104.4	43409.3	48659.8	56864.3	57162	65887.6	80310.3	82373.7	60783.9	97136.9	76132.8	66076.3	124492	142211
1756	NLDS20	22146.3	30362.5	36088.1	25649.7	43725.6	43454.7	44608.5	30477.1	59398	33333.4	31245.2	40886.9	33767.7	36486.7	39776.1
1757	NLDS21	12373.5	12329.5	15155.1	16890.9	19090.5	18448.6	19910.7	26498.4	29272.1	26272.1	24061.4	25561.8	25252.3	23861.3	48014.1
1758	NLDS22	15901.5	10908.4	13514.4	15429.2	17853.4	17141.7	18231.1	22343.4	23768.4	20250.2	15391.3	16650.1	15385.2	13975.9	16793.2
1759	NLDS23	13264.4	12512.9	15448	17680.7	19813	19553	21168.9	26052.9	28174.2	44526.9	40341.5	43398.2	41902.8	28987.6	30896.9
1760	NLDS24	19346.8	121604	146164	180201	165229	244451	280744	295834	502322	329365	371961	427499	431775	40431.3	36155.9
1761	NLDS25	3756.48	3873.57	3500.42	4332.96	4706.19	4884.53	5602.23	6737.11	8067.7	7050.1	7201.38	5063.16	4668.96	6000.14	6190.84
1762	NLDS26	8910.16	9250.47	17942.5	25211.3	28632.7	30030	33291.5	38552.6	45309.8	10403.1	9789.23	15484	13934.3	39578.6	40963.6
1763	NLDS27	141149	147595	146742	160715	187508	179366	198804	258818	281759	246258	223244	229321	184642	210720	201837
1764	NLDS28	44507.2	40136.2	44092.6	51961	58901.6	58738.2	63269.4	74960.6	82789.9	18490.4	24212	25739.5	22804.7	28312.2	28419.4
1765	NLDS29	162387	170095	176666	202626	225833	220183	244237	292681	332817	209794	193101	207171	204882	330336	225202
1766	NLDS30	32085.5	31630.2	35559.2	43657.6	48280.2	51152.4	54716.2	63377.6	68086.7	60314.5	38251.4	37313.6	33198.9	45622.9	45291.6
1767	NLDS31	34810.4	33242.1	47658.2	58084.4	66572.5	60987.6	73262.6	99439.5	93802.7	67303.7	59975.4	66805	60195.5	58719.3	82789.5
1768	NLDS32	12726.2	13849.1	6187.73	7795.91	7488.45	6686.04	6408.85	7915.2	15085.8	7411.46	17930.2	21541.9	38369.2	13409.7	38264.8
1769	NLDS33	9247.42	6029.43	8956	5387.5	9905.49	9842.01	12160.9	12117.3	15310.3	6804.89	31506.2	35225.2	40445.1	21960.5	23895.4
1770	NLDS34	29709.2	30394.8	30956.2	38574.6	45101	48160.9	53765.4	64890.6	76235	55605.6	46592.5	51401.3	45409.1	60336.3	61118.1
1771	NLDS35	9977.72	9713.79	9497.28	11572.6	12886.4	13464	15287.1	18954.9	22464.5	25674.7	13793.1	14631.6	17162.8	9299.53	19584.9
1772	NLDS36	17143.3	14501.3	18685.9	25363.5	24006.2	28765.2	28767.7	33509.7	61500.8	42160.9	36771.5	39297.7	30522.4	57566.1	53672.5
1773	NLDS37	10094	9203.89	9178.09	10449.9	11612.4	22563	15978.9	19484.8	23059.5	28090.1	14991.5	13940.2	14241.4	6758.85	6615.18
1774	NLDS38	2206.17	2110.16	2631.35	3063.93	3324.65	3262.48	3486.99	3964.58	4463.1	5230.66	5168.69	5485.95	5455.7	6317.38	6471.46
1775	NLDS39	31176.1	34844.6	48095.4	55897.6	60991.2	44008.4	47689.1	55280.6	61227.7	66795.8	75106.4	97617.9	74943	67207.1	93745.1
1776	NLDS40	28015.2	30294.1	28865.8	33842.6	38008.8	43039.6	48116.1	58976.4	72174.3	62758.2	70242.7	75828	52829.5	70831.3	105073
1777	NLDS41	65279.2	66466.6	60944.5	60956.8	70728.5	78847.1	88265.8	104087	131881	95919.8	60801.5	64446.3	64517.9	109330	109204
1778	NLDS42	22685.6	23073	24900.3	29740	32696.9	34459.5	37913.9	42472.9	46921.2	23179.2	27474.7	28968.9	28446.6	30234.7	25188.9
1779	NLDS43	11318.2	12000.7	12130	14686.3	16015.2	16253	17411.1	15039.5	18185.2	7391.73	8632.51	10725.3	11192.8	12407.5	10015.7
1780	NLDS44	35412.4	41441.5	46339.6	55138.4	64506.1	67906.9	66701.8	70119.1	75094.1	117452	112049	116019	106517	141543	134581
1781	NLDS45	68756.2	72247.5	76092.9	92300.8	103608	102174	108664	123203	140186	250323	245783	296010	339422	367273	401289
1782	NLDS46	8295.46	9252.01	9969.06	10986.9	13054.1	13846.2	14931.7	17977.4	19250.1	20787.7	22809.2	24151.8	20907.2	28755.1	26164.7
1783	NLDS47	2765.79	3450.4	4080.99	5121.74	5771.81	6073.8	5707.63	6446.58	7283.41	10795.6	9565	9282.24	11338.8	10965	11622.3
1784	NLDS48	14465	14175.6	15053	16538	18577.6	19178.6	20184.2	22551.3	25014.2	19827	21528	18148.4	19531.3	12093	23743.1
1785	NLDS49	48959.1	56997.3	55110.4	55989.9	64928.1	53231.3	17709.4	21072.7	24929.6	28422.1	24241.2	30050.4	15924.5	62027.6	12504
1786	NLDS50	53608.4	57318.1	64722.7	75162.9	84246.4	89427.3	98470.5	118378	138889	95007.4	109653	110301	93288.9	138050	134461
1787	NLDS51	53310.2	60495.9	73053.2	92558.4	102437	115342	122788	132131	165612	159411	133841	133923	132725	146550	162539
1788	NLDS52	3489.34	2986.95	3653.65	4767.99	5486.59	5741.99	5186.34	6008.23	7153.21	32265.6	34112.3	36777.6	32750.7	58619.5	58249.7
1789	NLDS53	58763.5	47343.1	54759.5	81058.6	89717.7	86478.9	95730.8	115694	121197	127066	102168	111574	100780	127051	134663
1790	NLDS54	44488.6	44522.4	46938.4	62758.7	69897.1	73107.4	73655.9	84615.4	96217.9	81404.9	92454.7	95695.8	87665.6	75505.1	95816.1
1791	NLDS55	0	0	0	0	0	0	0	0	0	0	0	0	0	0	0
1792	NLDS56	0	0	0	0	0	0	0	0	0	0	0	0	0	0	0
1793	NORS1	2192.32	2326.68	2776.82	3171.5	3293.1	3453.59	3512.14	4182.68	4459.91	4088.45	4537.86	4891.38	4812.75	4830.37	4877.89
1794	NORS2	1764.43	1603.58	1659.92	1691.72	1822.94	2131.35	1367.65	1817.89	2033.9	901.743	1126.12	1147.14	1136.52	980.935	950.241
1795	NORS3	2713.5	2676.13	3215.64	3178.9	3542.41	4021.95	4508.95	5508.15	5772.93	5470.46	6086.18	7517.95	7123.06	7637.54	7888.74
1796	NORS4	26900.1	26877.4	34553.8	41234.3	42920.8	55198.1	70919	85251.6	110838	95559.9	96983	119272	112845	115865	100598
1797	NORS5	23931.7	27203.3	32365.5	32469.3	33848.9	44882.4	49712.6	61065.5	69959.8	45901.5	45695.4	58990	59060.9	59139.7	58152.4
1798	NORS6	2428.39	2473.16	2613.06	3053.31	3251.2	3647.63	4264.96	5207.94	6316.82	4139.64	3914.25	4407.73	4009.5	3527.46	3829.07
1799	NORS7	5633.58	5668.56	6536.67	7009.46	8133.22	8986.36	8884.44	13598.8	11491.6	7766.89	8788.46	9809.24	9504.38	8160.45	8406.31
1800	NORS8	9481.87	6631.71	6312.88	7268.66	8353.81	17415.9	19857.3	22858.4	27877.8	8044.55	11495.3	11373.8	8218.13	7701.78	7709.26
1801	NORS9	2463.96	5848.88	6087.62	6697.99	2205.47	5697.67	6206.01	6951.34	8314.65	5894.4	1704.47	5859.67	5542.5	8201.43	8214.47
1802	NORS10	32011.1	25359.9	29865.2	32056.8	39493.7	67327.1	70860.2	99700.9	246306	54116.7	56522.3	264160	294808	316177	74341.5
1803	NORS11	24231.2	23037	26546.9	29192.5	35294.1	59759.3	64471.9	90392.7	85317.8	47707	82245.8	111232	77472.8	68313.9	55355.4
1804	NORS12	7025.33	7263.87	5683.54	6557.08	8228.26	12841	17503.6	19825.8	23362.4	18700.7	19663	33583.9	34502.5	33283.6	27219.9
1805	NORS13	3207.68	2906.76	3097.21	3550.09	4084.31	4780.51	5525.01	6845.55	8676.7	5390.53	1462.77	2741.96	5698.81	5316.27	5314.13
1806	NORS14	3769.57	3967.62	9740.83	11217.1	13489	18251	23546.2	28472.2	24695.5	23972	24255.2	38452	34079	33632.5	28512.9
1807	NORS15	30513.8	30206.5	33763.5	39707.2	50156.1	74308.9	72806.6	43614	93953.8	49401	33049.5	38551.7	35892.2	29414.4	29904.6
1808	NORS16	6641.25	6969.89	10869.4	8036.88	8596.61	13814.3	11311.4	17531.7	19587.5	21225.3	20835.5	23952.9	27593.6	22356.7	19405.2
1809	NORS17	7010.66	7473.25	8448.6	5644.84	6018.43	6949.12	8158.6	10581.2	12209.7	7542.11	12096.6	7219.93	7146.22	6971.89	7225.68
1810	NORS18	4626.08	4828.39	5001.85	5566.72	6251.08	6759.24	8442.63	11175.4	10139.6	7764.34	6745.06	9694.31	6994.92	6964.17	7086.21
1811	NORS19	10740	11366.1	14225.5	13999.7	14497	17574.9	23111.9	45058.4	51886.4	58509.5	56681.2	49596.3	43498.1	67803.2	49505.6
1812	NORS20	1174.26	1077.53	1138.11	1102.14	1120.84	1069.94	4562.94	6684.58	7067.64	3849.98	4221.42	2274.96	6480.55	3901.6	3940.94
1813	NORS21	8468.12	11916.7	14200.7	24045.2	19379.4	30893.4	33686.7	38939.3	39567	40709.2	29867.2	53935.5	44818.6	45703.9	38976.4
1814	NORS22	6775.67	4015.11	6927.22	7457.39	5323.26	9288.76	6726.69	8021.65	8740.11	5632.5	4913.6	5311.38	5279.09	4860.25	4977.69
1815	NORS23	5576.67	5939.77	10255.9	6554.42	7378.1	8434.88	10327.4	13641.5	16142.6	11366.7	2453.37	13652.7	12285.9	12504.3	14240.1
1816	NORS24	5592.39	5644.91	6845.14	8583.53	8629.5	9153.97	9685.65	10777.3	14357.4	12345.7	10765.7	11887	11287.7	10287.8	10131
1817	NORS25	597.722	650.969	831.549	1062.44	1312.92	1537.52	1852.64	2374.01	2925.38	2394.85	2377.8	2857.86	2762.96	2909.67	2944.33
1818	NORS26	4306.59	4668.11	6148.87	7440.79	9221.26	9997.24	11683.8	9699.54	12558.9	11589	19112.3	10672.8	10777	10860.5	10384.4
1819	NORS27	30989.8	32167.6	39729.2	45649.9	59466.4	74304.4	89015.2	116977	133416	104326	87137.5	111624	108756	143845	135812
1820	NORS28	9112.39	6379.45	10698.4	11658.6	9725.9	10850.3	12170.1	14639	17968.5	17715.2	11832	16198.7	13531.3	14215.8	35538.7
1821	NORS29	20376.1	21163	25732.1	29508.8	38133.2	41967.7	47133.2	55870.4	72165	51455.1	57018	65632.2	67857.3	64647.4	63105.5
1822	NORS30	13979.9	14302.9	19060.8	21206	23057.1	27074.5	27742.9	31405.2	36152.5	31650.7	34322.8	38238.8	38969.5	28650.9	27926.2
1823	NORS31	14624	14124.8	16814.7	18625.7	20600.2	22285.9	15762	19477.3	22794.5	39160.1	28148.7	52872.7	33439	24928.2	31197.6
1824	NORS32	4488.95	4533.6	7465.84	8909.02	9898.12	20911.3	19477.2	19879.9	21174.7	14129.3	48919.7	45614.7	45401	59304.4	57979.7
1825	NORS33	2773.17	1748.53	1887.45	2042.36	2223.45	2205.03	2501.92	3070.12	3613.5	2785.52	13971.9	17778.5	15418.8	21946	20825.7
1826	NORS34	15047.2	16407.9	19393.9	21113.2	22523.8	24879	27047.2	33971.9	41522.4	35442.7	28877.8	43634.3	45443.3	43027.5	42207.3
1827	NORS35	1208.2	1163.88	1384.43	1421.95	1540.87	1753.88	1728.62	2018.71	2263.15	1536.49	5949.04	6599.63	2171.96	2271.74	1999.47
1828	NORS36	8684.63	9467.78	7795.22	9039.38	9511.93	10136.7	10920.3	13030.6	14467.7	13934.3	15810.6	17518.4	17934.2	18798.2	18532.3
1829	NORS37	6026.19	6208.21	7518.3	7651.85	8232.68	9480.27	14215.4	18281.6	19998.6	14214.4	19886.6	16925.5	16977.2	21393	20841.4
1830	NORS38	2471.84	2687.94	3000.55	3224.37	3719.39	3849.56	4636.74	5580.42	6745.22	5551.11	5916.51	7762.08	8126.65	7446.5	7192.92
1831	NORS39	12914.4	12050.2	15390.6	16901.9	18338.7	18871.1	18263.2	22031	22561.4	19076.6	23398.1	15531.1	12133.5	13450.9	13481
1832	NORS40	12228.2	14333.8	15594.3	13087.3	14252.3	16065.7	23448.3	23200.2	26516.7	23020.7	26055.4	30793.5	32419.3	31331.4	31732.4
1833	NORS41	6645.49	7158.55	8422.06	9384.11	10584.7	11847.5	13063.7	15869.7	16942.5	18957.4	21582.8	20612	19732	22733.7	22682.7
1834	NORS42	3187.69	3131.37	4549.62	5025.73	2348.71	2791.94	3139.53	3730.19	3748.45	3908.92	8415.82	11179.2	11487	7862.76	7569.25
1835	NORS43	986.309	963.893	1251.12	1399.63	1675.9	3154.79	6030.91	8766.66	7611.55	7307.17	8546.59	8275.14	14698.7	8840.35	8795.22
1836	NORS44	13447.5	14714.7	19723.2	24709.7	27319.4	24712.9	24729.5	28012.8	34397.3	33776.3	38885	41481.3	40926.6	43778.9	42752.4
1837	NORS45	4375.36	4844.7	5727.2	6364.5	7188.56	7611.96	11469.9	14189.2	12903.9	11908.4	13021.7	15690.8	16332.8	16308.7	15822.6
1838	NORS46	14011.6	15414	16808.4	18080.5	20282.4	23049.5	27973	36342.9	42963	38495.4	39121.8	43354.1	43608.7	42368.4	41414.8
1839	NORS47	1437.53	1562.21	1689.49	1837.67	2458.22	2638.75	2775.56	3258.08	4119.08	2998.59	5429.53	3874.2	5059.6	4836.73	4448.32
1840	NORS48	8056.7	8258.86	9646.52	10503	12037.9	13790.4	7973.87	9572.28	15723	6964.77	9164.18	8307.06	8017.61	6131.62	5685.72
1841	NORS49	3875.46	4190.54	4279.74	4832.2	5557.33	6167.41	7708.49	9621.72	12286.5	3522.73	3458.33	5025.43	5019.35	4667.8	4543.72
1842	NORS50	18787.2	19652.3	23259.3	24317.7	26201	29565.4	32378.6	38761.3	43958	39339.1	44713.3	53176.6	53886.3	53625.8	52835.8
1843	NORS51	15743.1	16806	20603.9	21810.6	23108.4	19848.1	20386.8	24160.6	28251.5	29446.1	39334	41925.5	42852.9	44125.4	43981.8
1844	NORS52	8550.65	9368.47	11582.5	13728.9	14592.5	16233.4	17552.6	19488.3	21867	20837.5	23131.5	26601.2	26595.7	25786.6	24887
1845	NORS53	16405	18432.4	24327.3	27939.6	29440.4	32809.9	35507.1	39422.1	49221.1	46381.1	51249.2	55307	51566.2	50654.4	49914.1
1846	NORS54	15096	11392.1	14707.9	17255.3	18939.6	21439.8	22705.2	25854.4	41610.8	24871.4	22328.2	25625.6	26903	26749.1	26004.5
1847	NORS55	0	0	0	0	0	0	0	0	0	0	0	0	0	0	0
1848	NORS56	0	0	0	0	0	0	0	0	0	0	0	0	0	0	0
1849	POLS1	46622.6	55682.3	52940.5	55791.3	51158.8	38951.4	21043.4	52181	70762.3	39628.4	28529.8	36043.7	32109.1	34203.5	35284.5
1850	POLS2	4592.65	8344.35	8529.48	8847.97	10177.1	11722	12300.5	10000.3	13233.6	8283.66	6789.24	11719	6894.19	7209.46	7345.73
1851	POLS3	367.65	1920.56	1411.01	1253.88	304.728	327.034	389.285	407.851	648.139	389.998	551.224	751.45	781.85	821.809	865.955
1852	POLS4	4712.58	4884.97	5281.58	6247.78	6631.17	8820.56	15933.4	16365	15003.8	14054.1	16476.6	17718	31216.2	17523.7	26476.7
1853	POLS5	46555.2	59301	59543.8	66950.9	78445.6	89541.5	97415	122040	145463	123076	118601	142771	155647	157940	175226
1854	POLS6	19331.8	23938.9	24025.4	23904.8	26612.2	27689.2	28291.5	35323.1	39432.7	18639.5	16156.1	15514.3	14247.9	15236.8	16565.9
1855	POLS7	14306.3	17592.6	17562.9	18447.1	22177.3	24817	25896.7	33933.4	40341.3	26482.3	25900.5	28372.9	29281	30392.9	33099.1
1856	POLS8	11349.3	19420.1	19823.2	20716.1	23812.8	26088.9	33501.2	35601.9	28957	28705.7	38608.5	41626.9	40991.6	41780.7	44845.2
1857	POLS9	7232.25	1560.74	1526.47	1548.6	1964.52	2142.08	2318.09	2754.89	2730.84	2229.04	2735.2	3370.44	3112.34	3283.51	3519.93
1858	POLS10	32916.3	39725	35439.2	40764	64377.7	85880.7	111469	127337	177133	107214	123563	455656	457287	188288	398990
1859	POLS11	30428.4	36017.3	37103.5	43990.6	49230.1	52754	60064.2	73465.9	83315.7	55294.9	63387.8	79014.6	79953.2	87918	95060.5
1860	POLS12	6044.07	7109.57	7717.83	7991.26	9139.86	11294.8	11639.3	13089.6	18107.2	14234.6	13718.3	5075.61	4129.43	4217.06	4418.75
1861	POLS13	26862.3	31651.7	33548.3	38969.9	43814.9	48982.3	55307.7	70028	78314.2	54346.8	55208	60937.9	56336.3	62932.5	70559.1
1862	POLS14	16623.6	24343	21918.1	22179.7	25856.6	30287.3	39548.3	44125.2	40255.4	39837.7	41166.9	43917.2	44282.3	45211.5	48765.8
1863	POLS15	22618.6	31497.3	23562.9	34536.5	49339.1	50235.3	61889.9	79396.5	85128.4	48078	48958.4	72915.4	66997.4	65643.5	78909.4
1864	POLS16	21048.9	30197.9	31528.6	34337.7	43296.3	53530.8	60801.7	79690	98814.6	56564.4	63576.5	91395.7	94013.2	81428.5	80272.5
1865	POLS17	16908.7	19334.1	21439	24036.2	28731.6	30348.1	34120.8	68463.5	69863.3	56003.4	101919	42476.3	104284	95035.3	106066
1866	POLS18	13580.8	17395	16758	21716.5	20330.4	23325.6	26001.8	44598.3	42415.6	33207.9	37577.7	38592.9	35743.6	37510.2	41514.8
1867	POLS19	14793.2	23227.8	22594.8	24260	33559.2	38223.4	43212.6	54389.4	67418	22831	20010.8	6989.14	6622.87	25781.7	27059.2
1868	POLS20	39695.9	42043	45443.9	57444.9	80483.6	93571.6	101409	132276	152551	102903	102078	120327	107402	109387	125738
1869	POLS21	7570.19	13069.1	7470.14	9762.33	15108.5	17250.5	21971.1	10397	20410.1	13945.3	4227.78	5566.89	6198.08	17655.7	21547.6
1870	POLS22	16000	20693.1	20715.8	21323.2	26126.8	29570.5	31202.8	38728.1	46175.8	29692.1	21006	20850.2	19672.8	21008.7	25185.3
1871	POLS23	8586.82	20625.6	20381.3	21385.6	24578.4	32470.5	32693	38137.7	23197.6	24025.1	29252.3	32674.9	15414.2	30400.1	16310.6
1872	POLS24	21935.6	29301.6	30069.5	41064.6	54180	72419.9	88566.1	100130	134337	101345	125644	145405	137806	139467	120089
1873	POLS25	1128.54	1672.35	1725.4	2042.56	2061.97	2813.67	3086.64	3485.8	4516.83	4516.63	5533.7	5176.56	6030.5	6305.03	5635.78
1874	POLS26	5285.19	7398.85	7314.06	9371.28	11557.8	6214.08	8523.87	8974.17	11839	12343.4	13691.5	15370.5	17075.3	17677.1	16928.2
1875	POLS27	52375.8	64794	61068.9	61906.7	71811.5	88379.8	104456	143415	186542	147790	158511	196359	193235	162380	172242
1876	POLS28	18186.7	23987	25005.4	40158.9	32818.8	28433.4	17548.6	22110.9	25351.4	23579.6	25024.7	30660.8	29733.3	29173.2	31908.2
1877	POLS29	47480.5	58402.4	60130.7	60639.5	69531.8	79230.5	90190.9	110933	137274	117557	116668	123650	114473	118806	127636
1878	POLS30	32729	41891.1	41639.5	46652.6	50660.6	60454.5	65077.6	71137.1	83857.2	80237.2	78744.2	72225.5	71896.7	74289	77909.9
1879	POLS31	20380.8	29380	31603.6	36511.1	46272.9	60952.9	74207.3	88100.5	110920	93016.4	76323.3	70965.3	74059.6	88132.9	92859.2
1880	POLS32	1021.3	1374.27	1461.5	1729.23	1666.52	1546.26	1766.99	2268.96	3122.37	1355.27	1440.79	1315.36	1793.78	1926.36	1915.08
1881	POLS33	1220.37	1718.36	1812.17	2072.06	2584.44	2318.35	2698.61	3450.24	4012.13	2822.32	3960.39	4036.14	4336.1	4616.26	4627.08
1882	POLS34	6573.72	12105.7	13803.7	16714.8	21572	15943.7	22170.9	24787.3	31229.6	28937.5	39070.8	48327.8	46378.2	47949	50187.8
1883	POLS35	1126.97	1580.84	1541.52	3836.29	2068.73	5001.24	6875.81	5942.55	7218.51	5314.52	5028.16	6767.28	8270.66	8553.93	9090.8
1884	POLS36	3937.42	4517.71	4052.8	4269.19	5161.98	5815.62	6591.5	8069.38	10062.8	8950.17	9665.24	11848.4	10450.7	11427.7	13178.4
1885	POLS37	7174.33	12037.1	7598.67	8964.89	4473.23	5409.86	5693.07	6547.87	19435.4	15293.5	4970.78	5528.03	5094.74	5132.8	5469.39
1886	POLS38	3157.69	3942.74	2927.25	3591.73	4139.47	4874.6	5173.61	6097.3	8393.62	6727.28	5414.52	6474.55	5805.64	5867.57	6266.09
1887	POLS39	21945.9	26464.6	25514.1	28052.1	32046.5	35514.5	38737.4	48735.5	75856.6	57096.5	78589.7	57651.4	35770.6	82873.2	86898.9
1888	POLS40	2064.57	2734.36	7705.38	3752.47	3551.35	4109.57	4712.39	14312.1	20585.6	17512.7	18235.2	27502	27297.5	27938.4	31458.3
1889	POLS41	8794.98	7627.33	7412.09	9911	10406.9	12787.5	14028.2	18586.8	29644.2	18003.9	22278	27603.9	24315.4	24800.4	28510
1890	POLS42	4205.29	3842.11	3135.49	4281.4	5906.84	7971.35	8974.76	11081.9	13392.2	10643.1	12697.6	16032.8	14810.3	15597	17642.8
1891	POLS43	1683.95	1403.26	1273.3	2009.05	1957.48	2911.2	3200.24	5325.4	5722.84	4076.15	5878.03	7297.81	6324.84	6418.26	7580
1892	POLS44	16342.7	19790.4	21321.7	25701	25186.1	30456.6	34962.1	46429.2	55493.7	52561.5	64798.6	78061.6	67547.9	65077.5	66687.9
1893	POLS45	3837.47	4613.24	4602.7	5154.66	5582.67	6707.48	8840.91	11192.7	18918.3	16549.2	18520.4	19322.7	17644.4	18121.8	19767.7
1894	POLS46	4675.47	5828.76	5457.61	5606.58	5794.95	7190.91	9213.52	13350.1	16310.6	16849.9	21677.8	26790.7	21066.5	21345.8	22602.5
1895	POLS47	3144.12	3219.18	3002.61	3402.37	4028.55	4878.44	4976.31	8051.03	8743.92	5442.66	4699.9	3642.38	3961.59	3987.29	3776.34
1896	POLS48	10859.6	18782.9	18319.6	19534.3	23391.3	27852.7	29522.4	25926.8	31736.6	29180.3	26644.5	28575.9	26055.6	27721.3	29922.6
1897	POLS49	6851.91	7619.44	9340.11	6664.03	6140.97	8741.79	9834.23	5983.14	7648.96	7565.93	5590.45	8552.26	6533.83	6736.67	7413.18
1898	POLS50	3780.92	3450.28	4070.97	5222.43	5912.76	6838.92	10585.1	11942.4	15149.9	16335.9	19253.1	24634.9	27152.1	27100.2	30056.3
1899	POLS51	4122.74	6226.87	9711.49	12730.6	6929.16	13451	9740.29	14781.4	14706.2	16232.3	21081.1	23785	20452.8	20232.2	20891.1
1900	POLS52	3221.64	3733.81	4346.56	5967.83	6230.17	8246.87	9357.59	11645.8	13502.2	11669.3	12599.6	13241.7	15111.1	14885.1	18579.2
1901	POLS53	12909.2	22304.6	23043.7	8830.3	8498.49	22555.6	12193.8	14329	43143.5	37212.3	39786.9	39250.8	39794.3	41264.6	41198.6
1902	POLS54	15419.3	17182.5	16977.2	19131.5	19928.5	25725.8	31623.9	45347.4	52994.3	42263.4	35211.4	50656.4	50010.6	42782.2	43772.1
1903	POLS55	0	0	0	0	0	0	0	0	0	0	0	0	0	0	0
1904	POLS56	0	0	0	0	0	0	0	0	0	0	0	0	0	0	0
1905	PRTS1	3791.67	3835.65	3956.91	5131.18	5937.42	5361.64	5732.62	6725.44	7698.29	6666.97	7355.58	8463.04	6975.35	7295.25	7381.54
1906	PRTS2	1278.6	996.828	1027.67	1240.79	1378.51	1504.34	1839.51	2338.99	2774.07	2053.5	2535.25	2654.65	2390.19	2555.63	2117.67
1907	PRTS3	672.914	649.152	698.882	1649.4	1310.01	540.081	588.911	664.785	896.711	2116.84	641.562	795.865	766.434	826.028	795.617
1908	PRTS4	29560.9	26315.7	26913.7	33041.8	46029.1	64942.2	72590.5	85860.5	114801	76083.6	89349.6	113068	109392	102689	103648
1909	PRTS5	42681.7	44606.7	47200.4	53427.5	64475.4	41704.4	41503.4	72140.4	77685.3	45238.2	42707.2	90604.5	84619.6	88571.6	85159
1910	PRTS6	31392.6	32253.2	30960.5	36330.6	37493.6	35488.7	34822.2	37889.1	37675.5	35821.9	32785.8	38845.7	36010.7	36449.3	36397.3
1911	PRTS7	6714.19	7270.73	6427.81	8015.49	8555.63	8649.66	8617.24	11164.5	11094	9341.56	9620.84	13757.4	10360.9	12632.2	12517.6
1912	PRTS8	11214.1	11273.3	11479.7	14048.5	15658.5	15987.2	16033.5	18428.8	20074.9	19037.2	18263.3	21446.2	20590.2	20344.5	20234.5
1913	PRTS9	1333.28	1278.82	1290.2	1448.05	1578.24	1561.23	1595.78	1823.51	1882.54	1529.83	1504.33	1310.68	1122.22	1116.74	1127.85
1914	PRTS10	116718	96381.9	95245.6	126161	186535	300488	363453	398010	602214	346551	468272	633280	668838	667987	690525
1915	PRTS11	11847	12154	12249.3	17266.8	19863.9	19248.2	21188.6	24718.9	29781.8	22624.5	26890.4	32783.4	30065	30211.2	32057.8
1916	PRTS12	5169.06	5279.71	5476.56	6382.85	7112.53	7100.24	7065.57	8153.29	8031.22	8775.68	7690.36	8498.47	7839.09	7144.06	7108.98
1917	PRTS13	9676.81	10085.3	9926.21	12216.6	13424.2	14142.9	14136.9	8203.24	11060.5	15071.7	9524.22	11289.8	16751.1	10274.4	11652.7
1918	PRTS14	59791.5	53187.7	54948.9	68706.8	91615.2	119593	131130	151313	198069	141952	161426	192793	171139	161975	169379
1919	PRTS15	4972.1	4938.57	5240.72	6386.32	8841.1	8952.44	10530.4	14324.6	17758.7	10954.4	13885.6	20609.6	17930.8	17429.4	17303.1
1920	PRTS16	11533.9	11510.3	12100.2	14740.9	18448.3	18813.3	20143.9	25723.3	29308.5	21052.7	23436.2	26280.5	22538.7	21817	21220.6
1921	PRTS17	12222.2	10706.1	8325.71	11166.6	11565.7	10990.2	10256	15065.3	13209.3	7485.47	6910.86	8511.41	6953.73	7723.6	8226.98
1922	PRTS18	7895.26	7883.52	8077.26	9427.19	11109.9	11022.3	11947	14912.9	17929.7	16343.6	17509.1	19940.5	17466	16891.9	16807.4
1923	PRTS19	8848.22	8822.19	10540.2	11080.9	13430.3	13531.4	14368.8	18462.5	20947.3	15114.3	15140.5	16910	14368.1	14038.3	13736.1
1924	PRTS20	16384.3	15443.1	15821.1	18469.6	20094.9	19981	19465.3	20607.4	9890.18	38558	45834.6	61379.6	50601.5	5377.43	45372.3
1925	PRTS21	483.624	472.474	508.149	599.954	649.471	642.549	684.405	791.888	817.306	4382.42	679.848	829.108	5711.34	5695.55	652.258
1926	PRTS22	6458.97	6459.37	6443.76	7907.04	8650.01	8866.75	8749.98	9668.27	10005.4	10651.9	8914.54	9435.9	9075.73	8129	8659.93
1927	PRTS23	4979.09	5086.53	5401.96	6683.9	7313.39	7013.71	6837.51	7819.26	8164.6	8061.78	7416.7	7372.33	8160.73	5943.72	5833.81
1928	PRTS24	73586	67164.6	70057.3	88651	121171	175839	193015	236268	349064	242437	273350	366952	360064	351857	364495
1929	PRTS25	1160.24	1311.2	1453.07	1944.08	2310.55	2496.29	2863.63	3563.38	4181.46	3599.94	3517.92	3973.19	3562.25	3623.44	3342.27
1930	PRTS26	3051.24	3896.74	4641.21	6118.59	8760.62	9430.77	10241.3	11035.6	13049.9	11891.9	11689.4	12847.5	11239.3	11272.8	10985.7
1931	PRTS27	45719.4	47613.7	51137	60962.1	71461.5	74848.5	74012.7	84304.4	90174.1	83372	75788.2	75029.5	50770.6	49255.4	43976.5
1932	PRTS28	8021.86	7898.09	7893.84	9421.06	10467.4	10488.5	12864.3	13999.3	13750.7	11699.5	10029.3	10434.6	9493.09	10423	8786.03
1933	PRTS29	35266.5	36383.3	39291.8	49118.3	56475.9	56732.9	57166.6	67231.4	72131.7	72487.7	67886.7	66225.5	58555	59309.8	57051.2
1934	PRTS30	21012.7	20591.3	22923.1	28509.9	32515.8	32443.1	32374.1	38682.5	43730.7	41173.7	40462.3	40429.1	35687.1	39453.7	36163.7
1935	PRTS31	8902.64	9167.58	12410.7	15540.8	18477.5	20979.1	15014.6	18431.4	17847.9	17964.4	19354.9	19342.6	16152.7	17072.1	14194.5
1936	PRTS32	474.737	489.16	525.388	671.097	815.963	1017.16	1094.76	1339.02	1392.74	1370.66	1423.48	1560.39	1361.91	1410.99	1396.32
1937	PRTS33	1563.71	1595.58	1675.18	2152.73	3208.33	4255.99	4625.97	5499.71	6261.33	10618.7	5781.56	12531.8	11157.8	11816	11693.7
1938	PRTS34	7248.02	7553.17	8758.76	11055	13939.1	15577	16979.4	21551.7	27932.5	25362.9	25425.3	27095.6	20855.3	22388.9	21560.4
1939	PRTS35	911.763	965.653	1075.47	1327.21	1643.98	1815.93	1869.42	2165.13	4818.04	5142.39	5207.3	4251.43	3821.01	4186.53	4385.91
1940	PRTS36	6731.54	7135.02	7663.6	9953.18	11623.6	11352.8	12313.9	22459.3	14270.9	15751.8	22789.6	25219.2	15294.2	21377.9	21720.6
1941	PRTS37	4742.87	4725.53	4783.17	5647.06	6249.55	6230.9	6003.52	6635.88	7156.16	7163	6210.24	5492.15	4824.43	4363.1	4285.19
1942	PRTS38	5769.04	5536.95	3371.22	4132.63	4804.97	4745.17	4942.47	5919.58	7110.57	6222.62	5996.83	6256.99	5198.81	5265.25	5371.39
1943	PRTS39	13406.1	15278.6	19989.4	25337	28125.9	27120.5	22842.1	31743.4	34700.6	31549.8	29274.8	30395.1	26849.6	26526.4	26065.9
1944	PRTS40	7662.43	6068.66	8750.87	11087.6	12387.5	12586.8	12402.6	14431.4	16064	16582.9	15342.9	16350.7	14131.7	14590.4	14590
1945	PRTS41	10423	14789.2	17605.9	22019.8	24965.6	19528.2	21554.7	34830.3	29727.1	28783.3	28200.4	29142	27812.6	30542.8	29161.6
1946	PRTS42	1062.85	1214.18	1302.81	1667.83	1930.21	2041.35	2239.87	2671.64	2957.1	2869.63	2958.34	4988.83	4508.32	4588.88	4489.53
1947	PRTS43	1383.21	1620.99	1760.05	2198.66	2563.58	2748.06	3248.11	3979.7	4497.89	4125.52	3842.65	3885.5	3536.66	3641.32	3203
1948	PRTS44	7748.84	9041.81	9841.59	11942.8	14123.9	14772.2	15674.5	16796.5	18812.1	17182.7	13833.8	15228.1	11039.3	9615.72	9033.7
1949	PRTS45	9232.46	9856.1	10915.1	18855.2	15831.5	16771.7	16427.1	20647.6	24394.6	24095.8	22971	24838.8	21618.8	21678.4	21307.3
1950	PRTS46	4278.44	4312.67	4959.11	6277.96	7130.84	7579.23	7476.69	9587.69	11247.2	11927.2	11315.9	10546	8128.38	8310.76	8581.3
1951	PRTS47	769.064	735.56	1032.81	1301.71	1559.2	1641.71	1670.11	2117.32	2391.36	2483.89	2417.56	2627.23	2053.01	2186.39	2270.07
1952	PRTS48	6410.67	6626.09	6834.72	8581.21	9705.07	9335.9	9238.28	10921.2	10976.3	10446.7	9525.11	9658.59	6905.96	7728.01	7886.94
1953	PRTS49	2262.65	2191.32	2441.68	3098.46	3656.6	3800.36	3916.88	4829.81	5433.69	5204.07	5040.78	5780.98	4710.05	5070.69	5236.54
1954	PRTS50	13134	12755.1	14561.7	18170.2	20604.6	21103.8	21218.8	25667.8	29546.7	30129.6	28012.5	29246.7	23824.1	24233.8	24828.5
1955	PRTS51	11268.3	11188.6	12399.3	15996.9	19155.8	21291.1	22092.9	27828.5	31200.2	41778.6	29608.7	41451.9	37957.6	38371.5	37465.2
1956	PRTS52	9154.13	7704.18	10422.6	12921.3	14964.6	15592.3	15522.2	17722.5	22856.4	24262.3	22580	24603.4	20695.4	22593.5	22296.6
1957	PRTS53	13849.6	13146.6	17773.5	25205.3	29248	31239.6	31603	37318.7	42246.6	45049.9	43093.5	51957.6	43852.7	44897.3	44080.3
1958	PRTS54	12509.2	12834	13680.4	18373.3	21296.4	21679.7	21790.2	26728	29564.4	29808.5	27578.5	28683.3	24885.2	25287.3	26263.8
1959	PRTS55	0	0	0	0	0	0	0	0	0	0	0	0	0	0	0
1960	PRTS56	0	0	0	0	0	0	0	0	0	0	0	0	0	0	0
1961	ROUS1	12197.1	17932.5	18698.3	24434.4	30751.3	27592.7	32229.3	39995.2	55069.8	39385.5	26264.8	27127.4	24549.1	28530.9	28190.4
1962	ROUS2	407.192	510.57	1767.99	2360.7	910.878	2854.36	3200.64	4222.16	4388.26	3482.06	4169.16	2843.14	6971.14	3625.27	3405.28
1963	ROUS3	211.721	258.897	276.649	405.415	474.003	454.485	559.825	530.417	913.259	1019.49	259.1	424.433	417.504	671.359	571.037
1964	ROUS4	4142.53	4359.74	5879.31	6935.95	8090.02	10269.4	13350.3	18242.9	14693.6	15750.3	11814.5	22625.1	14642	13796.5	13257.8
1965	ROUS5	11987.2	15565.6	13681.4	18830	22246	26596.3	32455.5	43378.1	54359	47971.1	30616	27496.9	33343.3	31973	31914.3
1966	ROUS6	9079.23	10279.9	11830	14996.9	18338.2	20495.5	22942.1	29349.2	30870.1	25248	19458.2	15324.9	19194.1	28242.3	18815.1
1967	ROUS7	2221.26	2409.04	3496.8	4390.23	5240.97	6295.05	7021.45	9120.96	9996.15	10468	7411.06	10576	11523.5	12510.3	11397.7
1968	ROUS8	1698.79	1598.14	2519.71	3117.85	3306.56	3755.18	4157.22	6317.31	7619.51	7302.29	4649.84	6407.12	6196.74	6517.63	6044.69
1969	ROUS9	103.765	94.5995	124.674	334.49	378.524	491.334	799.419	1402.33	633.743	1232.04	471.924	2504.93	2569.71	866.637	928.503
1970	ROUS10	43008.4	10700.6	44736	10989.6	19904.1	129401	152752	38307.6	216752	130577	152484	318089	392775	397306	432322
1971	ROUS11	4493.11	4369.84	5584.77	7123.41	8415.76	9036.03	10300.8	12694.1	15088.4	14123.2	11164.6	15415	12672.4	12338.3	11455.7
1972	ROUS12	807.763	868.612	1289.42	1572	1723.36	2105.14	2462.33	3037.11	3262.13	4220.87	6318.99	9635.91	5831.57	7646.67	2055.84
1973	ROUS13	2244.88	1848.03	2760.6	3766.53	4333.18	7133.37	8740.24	11539.3	14373.2	13426.7	15672.7	19586.8	20637	19545.8	19300.6
1974	ROUS14	2804.32	3111.22	4430.16	5561.79	6538.76	7917.65	9536.32	12742.9	15149.8	13432	10207.7	14377.8	12362.2	11976.3	10576.4
1975	ROUS15	7105.04	14980.1	8162.11	9917.86	28868	35247	131097	56687	177963	20598.2	135447	27164	29252.2	25255.3	15213.2
1976	ROUS16	2235.23	2515.33	3385.08	4515.1	5423.38	6790.02	8115.78	11571	13930.8	11726.5	11480.5	17048.4	14089.3	14951.7	13478.8
1977	ROUS17	1276.01	1367.73	2007.49	2620.67	3026.23	3616.75	6402.4	9067.78	10492.4	7318.46	6739.97	6171.44	9187.66	6284.43	9243.75
1978	ROUS18	1546.33	1698	2592.6	3309.96	3584.08	4698.95	6613.5	9267.63	9644.63	8274.29	6529.08	11473	12173.8	15798.7	15096.8
1979	ROUS19	2279.37	2810.99	3516.79	4556.84	5218.57	6517.61	7346.03	9832.07	11343	9240.99	8595.43	14042.7	11999.1	13256.6	11869.8
1980	ROUS20	3264.01	3035.81	2773.7	4587.76	6159.42	10211.5	13133.1	17840.2	23327.2	22870.3	20985.8	23072.7	32034.7	34420.7	34472.2
1981	ROUS21	1511.58	1681.27	2460.45	3316.48	3628.56	4364.76	5031.71	7743	7310.58	8660.37	5537.63	7525.64	6254.87	7297.75	6155.3
1982	ROUS22	1794.75	1956.62	2762.99	3754.4	4198.56	5009.74	7830.15	10408.2	12454	8440.21	8849.27	7761.03	4982.1	1766.54	5205.36
1983	ROUS23	984.396	1092.38	1597.54	2102.59	2364.61	2767.93	3173.45	4062.62	5065.72	6856.14	4502.58	6601.78	6475.34	7562.83	6032.79
1984	ROUS24	52474.5	22282.7	68865.1	37656.6	122740	171690	213995	247636	314737	265585	247678	500688	574691	532861	532165
1985	ROUS25	2375.75	2229.09	3144.32	3813.45	4066.81	5318.64	5576.98	6968.16	7622.87	8425.67	7543.1	10495.1	7727.44	8555.23	7973.12
1986	ROUS26	969.221	1100.15	1550.63	1995.58	2259.9	2875.12	3989.64	5354.03	5791.9	8484.82	10476.5	15341.6	14501.9	16107.6	20083.4
1987	ROUS27	8336.91	9906.72	11162.9	14548.6	17810.1	24795.5	32197.7	48715.4	68882.2	65547.8	66192.8	72428.7	71902.6	65563.4	67382.1
1988	ROUS28	942.693	1074.11	1115.02	1540.45	1745.08	2244.92	3501.3	4826.47	6929.02	4292.38	3494.3	13684.8	12644.3	14402.5	14867
1989	ROUS29	2871.12	2543.75	2493.63	3705.87	4772.03	12558.9	16882.2	27684.8	14864.8	18400.2	44137.8	55085.9	56519.5	54598.8	56351.3
1990	ROUS30	2130.62	1776.15	1763.66	6587.25	7846.54	10346.6	12683.3	18941.4	22369.8	22753.6	19240.3	37318.8	33490.9	43222.4	42466.8
1991	ROUS31	4281.22	6980.82	7126.01	9199.49	12288	10274.3	13314.6	17021.5	24655.1	23098.7	24022.6	17812	16405.7	15912.6	19916.5
1992	ROUS32	479.358	207.413	234.517	141.476	190.166	532.533	688.395	792.376	940.606	1001.24	344.244	321.508	504.565	466.757	1969.09
1993	ROUS33	596.968	473.116	342.286	233.508	240.152	559.275	743.366	1279.05	1223.65	1234.51	1545.91	3186.31	2199.1	2676.34	3420.24
1994	ROUS34	1714.98	1907.81	2833.81	3998.68	4570.97	6939.54	8897.32	11605.3	13004.1	12578.6	11408.9	17631.6	13735.2	19912.2	25449.2
1995	ROUS35	495.326	622.723	941.6	1142.54	1505.48	286.189	412.185	669.317	797.22	2013.54	2117.99	5614.24	2072.99	5955.49	2477.19
1996	ROUS36	1365.23	1638.85	5127.92	6564.51	2736.82	9632.98	12673.5	16671.3	18290.5	22369.3	10720.9	13726.4	11035.4	13538.5	13189.7
1997	ROUS37	117.038	101.222	145.575	169.029	197.866	246.635	318.472	554.612	704.452	496.418	1280.89	2674.46	1572.56	2328.26	2481.26
1998	ROUS38	216.154	237.245	256.324	328.2	370.659	409.627	531.543	838.293	935.981	823.533	765.664	2685.07	2968.56	4272.23	4382.53
1999	ROUS39	2349.67	3129.15	2565.56	3892.55	4426.36	7573.73	9289.04	13104	5516.54	6590.27	6793.5	9303.32	7479.3	8102.15	9063.98
[truncated: 465 more rows]

## Sheet: Z
序号	部门	2000	2001	2002	2003	2004	2005	2006	2007	2008	2009	2010	2011	2012	2013	2014
1	AUSS1	1614.18	1657.45	1377.38	1916.77	2200.4	2323.46	2297.01	2823.22	3196.25	3088.11	3929.07	4314.32	4690.97	5025.61	4859.15
2	AUSS2	401.174	462.158	349.405	475.978	517.636	546.152	468.3	597.796	682.889	653.898	866.658	917.337	898.932	574.511	555.234
3	AUSS3	239.463	304.438	144.548	299.528	328.806	350.871	201.338	367.568	416.344	410.633	638.452	698.779	656.54	785.335	799.584
4	AUSS4	1363.91	1394.02	1202.64	1417.22	2075.36	3432.23	4212.79	5008.33	6425.58	5770.63	7881.96	9049.53	8475	8268.62	6053.06
5	AUSS5	2101.39	2057.36	2118.01	2864.55	3287.13	3447.22	3364.27	4122.4	4283.85	3986.51	5055.7	5599.44	5232.44	5086.11	4411.65
6	AUSS6	636.651	590.572	608.296	661.031	810.69	864.765	892.044	1079.01	1147.64	1166.13	1266.53	1244.3	1167.87	1396.73	1243.22
7	AUSS7	495.184	476.897	557.893	734.204	876.326	910.284	921.103	1092.12	1168.77	1145.93	1354.92	1656.56	1605.73	1476.49	1335.36
8	AUSS8	501.31	349.388	405.398	509.593	631.44	873.092	913.413	1096.84	1142.04	1042.2	1308.15	1619.59	1748.98	1622.55	1432.72
9	AUSS9	618.92	462.526	519.127	668.731	1017.01	1091.27	1220.08	1453.62	1169.2	1087.73	1340.41	1498.24	1545.55	1620.85	1499.14
10	AUSS10	2367.44	2271.72	2169.19	2640.06	3610.11	4555.7	5532.21	6566.38	7237.28	5638.71	7276.62	8603	8044.19	8944.56	8182.59
11	AUSS11	750.38	663.377	763.675	1055.69	1063.69	1346.77	1414.42	1713.32	1872.59	1587.7	2366.21	2477.08	2405.8	2181.72	1402.53
12	AUSS12	380.312	368.602	434.554	571.938	678.85	745.07	781.213	944.467	1413.52	1270.23	1588.06	1847.29	1897.81	1660.79	1563.67
13	AUSS13	567.146	549.493	699.627	851.953	972.172	1041.21	1127.36	1376.48	1503.94	1075.52	1784.24	2098.77	2142.35	1608.17	1361.22
14	AUSS14	711.639	666.638	865.73	1155.56	1179.04	1660.33	1721.24	2113.61	2345.71	1977.22	3035.91	3405.1	3281.53	2800.19	1943.08
15	AUSS15	2569.95	2423.87	2396.62	2777.05	3989.91	5280.54	6371.33	7580.69	9098.75	7296.5	10180.6	12259.7	11434.9	10275.1	8253.07
16	AUSS16	1545.42	1595.65	1925.8	2612.92	2813.3	2991.16	2583.49	2940.06	3218.26	3052.22	3099.15	3244.12	2887.09	3262.32	2788.43
17	AUSS17	479.381	474.809	635.87	866.045	965.322	1034.02	846.94	1087.18	1034.14	944.021	945.092	1320.8	814.926	1404.87	1358.1
18	AUSS18	652.827	687.829	849.448	1156.14	1289.62	1372.52	1145.79	1233.52	1416.06	1328.63	1308.18	1330.54	1161.49	1227.01	1185.91
19	AUSS19	789.066	862.258	1127.01	1540.18	1457.6	1555.74	1296.18	1675.17	1499.62	1435.16	1412.75	1585.83	1536.55	1372.52	1319.63
20	AUSS20	861.791	874.26	1016.6	1400.07	1537.49	1626.67	1664.1	1946.37	1835.92	1751.61	1889.27	1921.3	2222.57	2160.21	1899.08
21	AUSS21	516.056	487.744	604.679	825.073	966.655	1035.75	864.542	935.212	1080.83	1030.84	1024.28	1569.1	1525.74	1591.8	1472.42
22	AUSS22	545.247	601.789	736.761	1000.94	1119.7	1199.3	1021.91	1114	1259.72	1183.55	1189.5	1224.23	1098.39	901.464	820.86
23	AUSS23	0	0	0	0	0	0	0	0	0	0	0	0	0	0	0
24	AUSS24	1534.47	1388.02	1724.35	2244.61	2476.61	3323.17	3250	4035.72	4500.94	4232.16	5448.06	6461.39	6856.35	7045.03	8194.97
25	AUSS25	742.137	762.912	893.248	1178.81	1447.58	1555.05	1691.48	1965.94	2118.62	2616.97	3228.12	3903.09	3338.87	3916.99	3678.43
26	AUSS26	124.331	125.13	136.168	175.906	201.408	212.886	203.708	240.855	250.186	500.571	648.742	669.698	694.777	850.956	747.39
27	AUSS27	3290.38	3257.76	3707.98	5284.45	6191.23	7030.56	7450.35	9079	9679.32	9661.34	11858.6	13443.9	11712.3	11649.6	12443.7
28	AUSS28	539.747	557.472	650.569	827.919	983.997	1031.4	1212.11	1476.06	1449.22	1448.63	1608.55	1618.29	1504.11	2121.48	1873.62
29	AUSS29	2337.42	2356.24	2530.57	3670.52	4077.4	4269.56	4035.45	5090.26	5312.41	4983	6555.97	7378.43	7506.99	6197.25	5883.38
30	AUSS30	2155.19	2081.76	2300.98	3118.98	3699.8	3836.89	4239.19	5004.74	5545.32	5560.75	6295.75	6801.52	6619	5508.37	4877.16
31	AUSS31	861.142	888.843	965.844	1288.82	1529.12	1486.57	1495.6	1848.91	1758.48	2660.28	3304.2	4051.95	4173.67	3895.25	3764.03
32	AUSS32	384.261	399.005	494.767	566.015	734.211	795.908	872.785	990.394	955.723	907.802	1218.16	1347.85	1246.62	1349.03	1262.21
33	AUSS33	707.2	738.72	826.437	1094.15	1310.33	1439.12	1609.94	1949.67	1916.67	2134.28	2704.54	2903.14	2703.21	2766.94	2525.96
34	AUSS34	1398.09	1385.73	1615.87	2108.08	2648.66	2848.68	3289.57	3860.42	2993.92	3040.08	3861.15	4715.77	5312.92	3967.37	3708.31
35	AUSS35	322.939	326.36	372.591	527.131	563.949	627.411	705.245	857.082	1080.97	1024.74	1239.57	1533.47	1631.96	1747.2	1721.55
36	AUSS36	1310.14	1375.01	1473.08	2049.53	2216.5	2421.13	2526.99	3123.83	3371.65	3656.44	4822.95	5182.46	5711.43	5330.55	4692.99
37	AUSS37	697.128	671.935	769.566	998.572	1193.06	1247.91	1320.02	1612.81	1547.37	1511.28	1420.11	1411.45	1016.3	1446.17	1331.58
38	AUSS38	625.219	646.051	710.332	935.147	1080.16	1111.17	1195.73	1392.87	1620.65	1592.78	1928.13	2572.68	2966.85	2334.28	2143.53
39	AUSS39	1277.35	1265.18	1431.5	2013.38	2257.41	2503.18	2602.03	3242.64	3687.79	3981.74	5138.94	5336.6	5634.27	4699.21	4423.69
40	AUSS40	1371.06	1424.69	1598.65	2094.06	2305.15	2371.2	2572.76	3102.33	3125.12	3263.57	4598.7	5304.55	5847.22	4577.44	4261.51
41	AUSS41	1857.77	1736.73	2025.15	2551.03	3162.19	3484.02	3900.78	4847.61	5671.14	4948.07	6346	6111.51	6265.8	5500.97	5015.92
42	AUSS42	1716.79	1587.02	1638.26	2596.84	3219.82	3527.45	3957.01	4913.7	4840.47	4234.82	4907.35	6026.03	6293.36	6137	5838.73
43	AUSS43	1357.01	1353.79	1526.35	1999.78	2485.94	2686.4	2853.18	3415.71	4107.05	3485	4087.27	4159.55	4111.52	4027.76	4272.17
44	AUSS44	2476.76	2569.52	2917.11	3654.77	4536.82	5110.29	5351.36	6387.96	6885.63	7021.75	8711	10693.8	11098	11834.7	11827.6
45	AUSS45	2422.77	2246.24	2603.5	3278.54	3764.72	4215.43	4624.67	5585.18	6721.68	7429.89	9453.23	10750.7	11103.7	8910.25	7997.05
46	AUSS46	0	0	0	0	0	0	0	0	0	0	0	0	0	0	0
47	AUSS47	0	0	0	0	0	0	0	0	0	0	0	0	0	0	0
48	AUSS48	0	0	0	0	0	0	0	0	0	0	0	0	0	0	0
49	AUSS49	0	0	0	0	0	0	0	0	0	0	0	0	0	0	0
50	AUSS50	1813.45	1852.07	2223.56	2889.86	3554.55	3894.15	4243.2	5072.06	5128.04	5304.09	6623.65	7091.7	7699.14	6204.91	6123.12
51	AUSS51	2402.8	2477.64	2641.98	3550.58	4269.84	4631.92	4691.95	5327.97	5938.95	5948.28	7737.07	8777.27	9133.36	7707.1	7041.45
52	AUSS52	839.558	744.147	837.061	1056.83	1244.12	1400.67	1522.77	1814.79	1781.99	1885.67	2342.85	2602.09	2731.51	2685.96	2737.2
53	AUSS53	639.733	657.63	775.594	1000.44	1224.16	1365.64	1516.12	1863.8	2184.36	2712.79	3504.66	4019.5	4292.92	4164.91	3992.28
54	AUSS54	1631.73	1534.93	1653.1	2115.88	2738.76	2817.36	3050.31	3594.61	3496.36	3696.83	4721.45	5491.24	5489.89	4536.77	4462.47
55	AUSS55	347.421	350.025	410.359	541.8	652.124	704.11	751.192	903.806	939.19	880.624	999.742	1020.64	862.11	709.49	671.247
56	AUSS56	0	0	0	0	0	0	0	0	0	0	0	0	0	0	0
57	AUTS1	438.988	444.582	470.696	577.789	644.855	1081.33	1106.1	1181.69	1561.69	752.33	655.562	691.242	581.043	650.214	621.545
58	AUTS2	218.452	180.929	185.647	256.978	361.156	280.933	455.449	574.865	570.82	277.865	267.772	305.536	259.287	354.715	247.219
59	AUTS3	29.9785	29.4497	31.4629	38.1166	42.1189	51.3819	58.3162	70.8015	86.1421	85.2445	65.1397	72.0345	84.5432	94.53	95.9158
60	AUTS4	104.816	115.712	124.024	149.932	147.162	142.671	229.781	195.94	303.996	346.333	1146.97	1222.37	1530.55	1706.87	1091.23
61	AUTS5	495.58	479.75	521.621	621.502	723.196	777.75	736.191	802.388	988.232	865.63	810.413	960.296	918.348	955.982	1007.58
62	AUTS6	253.05	258.384	271.586	320.121	341.997	310.481	333.874	370.251	357.874	325.097	262.113	304.734	252.007	195.106	229.37
63	AUTS7	309.28	308.468	327.893	411.33	483.526	554.761	638.71	709.954	786.995	668.69	708.033	718.638	669.785	667.284	651.508
64	AUTS8	316.009	304.062	328.439	385.92	449.573	451.201	499.531	608.354	721.449	575.386	577.92	665.078	644.445	648.962	631.973
65	AUTS9	264.07	252.639	225.862	264.12	281.373	294.996	306.451	366.978	406.018	364.811	296.66	415.509	332.798	300.628	298.146
66	AUTS10	832.075	711.683	643.942	927.071	1112.1	1273.28	1648.03	3054.24	3594.96	2619.03	4369.57	5857.72	6673.76	7406.71	4769.74
67	AUTS11	308.072	330.693	357.117	437.507	488.063	555.077	615.42	726.197	809.294	851.188	1216.83	1374.62	1341.13	1359.74	1316.86
68	AUTS12	159.46	136.654	164.06	185.878	211.752	231.99	259.992	295.939	327.029	404.715	450.913	476.555	626.697	746.814	785.851
69	AUTS13	268.367	267.672	288.729	340.232	389.305	394.948	455.934	554.661	602.885	530.36	570.486	695.909	602.484	589.14	580.306
70	AUTS14	285.99	287.413	305.31	381.785	453.967	480.22	534.649	633.214	786.507	688.461	663.87	720.918	1562.08	1704.52	652.062
71	AUTS15	462.77	461.487	495.837	611.642	773.998	921.438	1086.28	1414.17	1555.89	1170.25	1146.31	1524.13	1413.77	2870.1	1373.28
72	AUTS16	434.306	426.225	464.719	587.304	708.307	788.268	970.967	1241.26	1400.37	1077.95	1033.69	1315.53	1228.65	1254.35	1386.22
73	AUTS17	301.792	295.746	318.262	370.166	433.863	456.521	468.246	516.681	518.232	415.981	363.109	390.218	372.359	348.038	389.896
74	AUTS18	331.528	335.344	362.226	456.52	498.019	551.377	571.669	699.47	803.354	788.975	657.47	839.603	721.342	747.121	755.711
75	AUTS19	519.849	528.401	551.775	694.611	830.882	900.257	1024.46	1286.5	1561.66	1195.15	1141.88	1451.73	1370.58	1436.64	1403.99
76	AUTS20	882.318	975.116	1032.51	985.072	1423.93	1533.16	1717.87	1780.54	1803.98	1223.3	1501.21	1676.36	1548.56	1596.85	1624.72
77	AUTS21	172.042	157.748	205.915	260.488	299.14	309.934	308.923	500.214	668.593	453.24	311.081	332.387	414.927	341.518	396.982
78	AUTS22	278.801	243.526	251.594	355.179	367.831	397.445	551.077	672.852	848.479	760.269	804.1	1092.16	805.913	833.937	667.854
79	AUTS23	151.704	150.845	163.953	224.749	238.804	267.944	273.332	366.976	480.716	462.303	460.986	534.635	504.022	529.206	501.429
80	AUTS24	667.222	726.147	797.757	957.797	1243.31	1334.23	1606.14	2141.83	2199.65	2181.48	3322.35	3753.9	5036.58	5664.32	3760.44
81	AUTS25	164.131	152.394	166.633	189.214	216.803	240.374	253.844	301.517	326.782	275.887	370.025	368.456	381.069	462.358	412.991
82	AUTS26	398.771	388.242	450.684	414.704	515.207	550.889	639.839	651.15	618.081	746.495	868.231	768.618	890.954	1076.62	1082.24
83	AUTS27	698.111	649.542	680.788	850.301	997.013	1183.79	1235.34	1422.53	1809.88	1639.07	1502.43	1751.27	1635.57	1693.68	1643.78
84	AUTS28	345.867	351.966	365.764	492.844	606.739	642.081	687.336	756.658	831.756	717.563	757.543	854.266	849.424	872.062	859.85
85	AUTS29	667.057	674.251	744.686	958.32	1085.15	1262.06	1263.82	1454.88	1642.27	1551.55	1544.12	1669.27	1509.89	1212.81	1223.39
86	AUTS30	498.341	537.558	591.233	773.034	888.238	1009.45	959.815	1113.07	1251.72	1360.48	1371.42	1447.64	1275.55	1381.66	1446
87	AUTS31	419.713	428.226	466.486	597.282	728.324	810.76	887.084	1040.48	1181.1	991.615	936.717	886.448	988.989	812.367	752.804
88	AUTS32	36.8995	35.0681	40.7632	48.2437	63.6582	116.733	138.302	156.931	176.844	132.255	125.962	140.363	79.0217	94.128	88.9716
89	AUTS33	225.512	213.966	235.256	291.698	445.007	591.905	727.06	785.395	999.581	688.898	769.621	762.432	784.703	891.934	824.062
90	AUTS34	207.764	207.821	239.398	299.718	462.474	595.376	655.024	745.674	833.099	776.919	885.07	980.089	928.884	1009.14	953.069
91	AUTS35	194.552	182.299	193.523	222.565	239.276	271.248	284.602	307.814	358.466	356.739	367.632	368.2	363.536	384.573	394.902
92	AUTS36	495.301	497.679	523.694	670.482	765.139	811.218	833.153	990.515	992.35	1061.87	960.395	1094.38	1018.45	1071.85	1089.66
93	AUTS37	274.278	270.251	299.484	349.611	263.873	281.128	208.597	212.002	247.988	326.338	256.687	208.654	201.273	437.969	428.841
94	AUTS38	185.236	179.605	202.774	240.07	312.79	341.814	352.86	395.308	474.398	449.089	405.798	443.685	426.864	475.432	475.61
95	AUTS39	304.612	245.481	247.527	333.014	468.967	524.443	620.856	597.989	669.58	626.938	580.291	627.124	529.61	550.113	560.644
96	AUTS40	302.664	319.745	344.847	491.745	658.377	724.679	715.752	836.895	920.258	927.317	832.514	965.576	997.961	1108.25	1153.44
97	AUTS41	541.116	648.904	642.483	844.794	935.8	1139.63	1196.86	1342.27	1543.22	1469.26	1317.6	1315.92	1269.43	1334.7	1393.88
98	AUTS42	282.597	315.144	355.685	364.632	425.848	483.029	520.505	597.044	552.798	606.938	835.715	773.092	851.525	867.222	750.261
99	AUTS43	224.207	267.321	322.339	400.867	538.25	667.014	694.196	832.804	767.954	719.484	886.617	897.071	885.336	1002.29	1014.37
100	AUTS44	694.696	670.307	793.877	1019.12	1139.03	1068.44	1379.82	1593.38	1856.74	1736.22	1843.57	1995.52	1961.72	2091	1851.83
101	AUTS45	276.677	288.182	317.866	506.542	595.285	716.003	762.994	964.488	1106.27	1139.72	1548.13	1608.54	1492.64	1581.6	1645.95
102	AUTS46	196.378	192.868	199.476	248.118	335.215	395.976	447.881	506.08	558.881	583.293	591.352	608.002	584.457	608.882	629.121
103	AUTS47	50.591	56.5638	67.5525	86.4799	112.741	126.356	148.472	175.886	245.139	207.461	243.215	273.029	258.649	267.498	274.408
104	AUTS48	271.907	276.926	254.56	407.689	408.281	406.605	512.49	547.615	610.524	593.518	539.912	576.908	513.805	562.519	561.379
105	AUTS49	140.482	153.964	172.911	231.609	243.266	286.839	310.454	322.847	248.469	296.588	271.602	250.578	305.637	322.156	318.889
106	AUTS50	337.708	404.725	410.251	583.518	837.185	938.733	1007.86	1175.26	1397.69	1106.93	1000.33	1395.35	1208.56	1279.37	1159.4
107	AUTS51	415.11	474.849	482.832	658.624	728.533	802.161	820.901	832.081	945.381	1072.38	1119.22	1190.11	1141.57	1277.92	1304.8
108	AUTS52	262.365	277.412	308.362	383.875	454.113	492.806	502.967	575.92	633.418	638.078	633.625	699.596	698.039	744.789	743.022
109	AUTS53	443.745	421.859	466.581	547.005	649.378	702.227	749.221	879.782	928.107	896.686	944.073	1060.9	1014.28	1034.98	1074.86
110	AUTS54	376.412	365.435	398.399	506.311	586.072	616.838	642.54	736.482	988.576	797.862	763.465	876.144	817.056	875.854	904.841
111	AUTS55	0	0	0	0	0	0	0	0	0	0	0	0	0	0	0
112	AUTS56	0	0	0	0	0	0	0	0	0	0	0	0	0	0	0
113	BELS1	619.706	689.683	596.305	747.58	865.203	810.346	994.041	1413.48	1214	1098.63	1127.81	1144.26	1328.42	1219.76	1130.96
114	BELS2	36.3233	39.3163	41.04	45.315	51.3791	61.3833	58.488	69.7539	144.432	158.154	148.402	174.953	147.926	161.57	138.832
115	BELS3	50.7487	52.2622	56.7018	70.8343	80.1728	102.063	115.397	117.384	150.472	88.2057	69.7793	93.532	101.713	72.0897	70.7846
116	BELS4	116.032	166.431	161.858	171.502	217.386	199.534	242.746	233.319	357.25	237.233	153.231	168.794	208.004	160.477	155.205
117	BELS5	1151.72	1200.72	1255.05	1396.06	1606.53	1607.58	1897.77	2389.06	2582.73	2326.85	2552.33	2792.61	2949.04	2767.56	2841.21
118	BELS6	715.521	574.074	594.593	678.803	874.597	859.328	923.726	1062.1	1013.14	743.051	677.256	699.463	431.992	357.114	342.836
119	BELS7	230.395	257.768	282.278	346.894	404.162	434.85	463.436	536.63	528.467	355.795	313.749	376.306	314.236	322.362	321.158
120	BELS8	305.541	309.667	293.894	340.022	402.274	390.628	400.415	481.446	512.619	374.24	294.891	416.723	401.509	434.368	464.969
121	BELS9	259.863	278.97	282.887	327.907	363.162	367.9	379.544	446.252	457.595	339.475	323.922	415.146	379.715	376.086	384.244
122	BELS10	1009.15	1106.23	1185.5	1550.29	1390.37	2577.02	2616.3	4063.99	4289.17	1592.24	3330.36	4714.72	4397.22	2611.46	4025.55
123	BELS11	1116.34	1044.89	1133.78	1349.28	1556.74	1651.27	1669.67	2070.83	2239.52	1754.16	1824.75	2142.31	1825.72	2235.01	2076.81
124	BELS12	356.864	406.886	471.736	551.681	463.203	466.576	535.712	633.211	683.219	810.198	890.062	1086.33	1026.22	1085.32	1040.77
125	BELS13	340.14	332.027	319.926	382.35	467.653	513.653	542.572	569.505	596.6	448.079	496.287	484.158	439.481	698.816	639.596
126	BELS14	359.679	398.072	429.512	482.083	580.177	597.089	646.427	769.204	825.994	644.268	581.887	697.937	650.05	554.225	645.242
127	BELS15	755.064	706.735	782.807	938.003	1302.52	1311.76	1849.22	2317.84	2243.58	1285.08	1888.43	1897.59	1741.34	1282.52	1698.75
128	BELS16	520.713	665.602	734.484	862.819	989.753	1030.65	1166.83	1305.03	1425.55	1065.15	882.455	904.069	892.377	818.76	757.931
129	BELS17	396.746	377.416	329.684	369.607	437.18	422.585	423.331	509.848	508.86	325.689	672.271	1498.33	850.847	369.595	409.055
130	BELS18	324.687	317.226	295.584	368.334	410.41	410.659	418.665	458.985	488.743	388.429	323.955	403.464	323.834	309.747	295.157
131	BELS19	506.827	580.97	629.588	739.212	834.863	841.038	923.721	1092.12	1114.6	702.639	603.13	751.179	667.782	660.861	668.594
132	BELS20	1042.42	1137.34	1191.89	1392.05	1697.64	1626.03	1700.59	1856.16	1880.38	1239.33	1830.99	2180.47	1981.52	1975.27	2002.22
133	BELS21	220.202	251.689	205.058	207.449	242.329	219.351	278.068	323.125	330.117	430.874	618.536	689.153	731.609	569.94	637.007
134	BELS22	293.65	295.789	306.417	342.543	393.123	394.937	398.525	468.967	497.282	356.859	356.933	337.065	379.121	273.006	264.49
135	BELS23	158.379	167.321	178.051	212.336	245.176	255.022	253.113	272.711	296.953	472.716	507.481	569.869	585.512	586.699	619.674
136	BELS24	498.389	556.161	664.838	658.316	807.163	905.275	1028.68	1196.14	1405.36	1102.73	1938.01	2277.36	2431.8	2535.41	3198.57
137	BELS25	79.9754	72.465	94.3367	116.935	151.153	388.12	234.727	487.954	568.115	682.739	352.229	483.751	431.321	365.45	376.568
138	BELS26	242.63	261.604	293.264	359.424	436.09	508.456	583.637	559.514	638.252	713.675	998.566	1032.4	967.144	1145.41	1566.98
139	BELS27	1081.52	1073.11	1150.6	1428.81	1768.2	2015.05	2184.55	2700.35	2931.7	2366.33	1557.01	1867.03	2254.22	2276.23	2691.25
140	BELS28	523.85	564.985	870.427	817.376	847.021	949.743	1042.22	1173.74	1289.57	855.099	810.881	992.292	803.324	836.388	818.637
141	BELS29	1209.55	1231.3	1341.67	1624.84	1859.52	2082.72	2129.03	2521.84	2511.91	2142.01	2337.91	2735.63	2368	2447.93	2453.12
142	BELS30	995.122	1043.76	995.825	1250.14	1460.18	1421.41	1550.63	1633.42	1886.11	1437.05	1474.17	1673.61	1482.52	1602.35	1703.11
143	BELS31	587.058	656.052	630.258	786.073	917.51	961.938	1135.83	1356.17	1381.86	975.555	1124.1	1871.86	1478.65	1514.68	1554.66
144	BELS32	516.248	480.331	521.355	767.416	925.057	1093.65	1161.8	1241.6	1342.78	1039.62	1014.64	1199.73	927	643.059	646.394
145	BELS33	636.606	573.368	420.596	606.366	631.791	695.912	765.148	839.81	940.739	670.158	481.728	532.794	472.62	517.557	514.765
146	BELS34	686.293	738.711	709.788	931.117	1118.99	1286.15	1401.46	1489.58	1561.88	1959.51	1880.53	2043.58	1886.81	2106.54	1996.36
147	BELS35	295.614	263.369	216.081	286.21	328.372	343.601	439.048	528.614	544.873	458.683	410.83	455.869	431.568	444.54	426.737
148	BELS36	728.143	747.057	785.637	933.813	1144.99	1159.96	1193.14	1395.06	1502.64	1562.23	1090.27	1300.84	1301.83	1334.19	1443.79
149	BELS37	218.136	271.11	230.241	267.201	468.834	469.686	494.102	512.645	476.932	518.691	551.685	459.141	402.781	554.162	524.904
150	BELS38	340.788	302.931	316.825	391.681	458.651	478.551	475.286	530.574	597.464	596.526	520.548	579.1	561.872	581.109	560.021
151	BELS39	482.675	745.617	743.664	838.937	1124.1	1237.77	1265.63	1328.54	1307.46	824.043	1121.97	1188.33	703.266	1139.66	1043.83
152	BELS40	687.743	724.11	802.553	915.897	1124.4	1182.65	1292.4	1419.72	1504.85	1614.52	1325.97	1613.46	1458.18	1488.97	1374.53
153	BELS41	1067.25	1095.65	1217.63	1406.14	1658.85	1665.21	1822.22	2263.62	2519.76	2249.42	1351.01	1464.66	1938.59	2033.63	1940.43
154	BELS42	723.562	734.82	727.916	879.037	1056.22	1146.88	1242.93	1639.72	1712.29	1808.88	1721.79	1126.71	1376.49	1682.33	1570.06
155	BELS43	1040.43	997.551	1083.14	1335.04	1568.82	1510.04	1911.18	2312.5	1360.4	1310.47	989.616	1194.21	1095.87	1159.24	1095.76
156	BELS44	762.551	744.417	783.27	892.606	1300.56	1336.43	1296.23	1452.97	1646.86	1850.56	1249.81	1297.97	2287.27	1692.43	3112.97
157	BELS45	996.382	1116.33	1371.46	1253.25	1621.45	2080.07	2147.14	3050.39	3366.33	3187.79	2699.38	3451.04	2355.21	3113.28	3226.96
158	BELS46	557.1	597.817	665.951	776.52	856.328	975.093	1029.87	1118.42	1335.9	1169.47	1157.62	1345.1	1241.2	1345.57	1293.49
159	BELS47	58.6258	55.3424	79.1528	90.8871	114.41	122.681	111.146	117.017	172.27	363.559	405.539	478.615	454.379	503.05	510.511
160	BELS48	973.261	965.479	996.365	1135.84	1373.71	1579.66	1644.22	1650.15	1883.89	1301.06	1282.25	1400.8	1197.71	1287.1	1255.75
161	BELS49	183.951	194.616	225.279	270.331	314.508	365.223	364.517	450.21	509.592	486.771	284.165	313.766	306.608	333.256	354.083
162	BELS50	628.19	668.483	688.191	892.116	1067.12	1457.47	1424.52	1750.17	1786.15	1615.91	1425.94	1451.62	1519.09	1607.77	1476.04
163	BELS51	633.493	698.505	815.571	1004.56	1247.24	1383.64	1476.57	1650.42	1765.37	1604.12	1301.36	1429.81	1357.93	1424.77	1516.32
164	BELS52	374.142	353.656	415.115	537.33	593.692	593.428	619.626	687.744	792.928	764.012	546.573	603	597.623	655.902	681.158
165	BELS53	699.914	752.656	764.515	869.634	1001.13	1077.75	1074.66	1297.42	1409.4	1464.56	1537.81	1913.8	1739.36	1808.8	1731.46
166	BELS54	627.826	671.71	744.049	895.449	1173.51	1227.3	1261.05	1409.46	1582.88	1717.22	1337.12	1538.88	1465.08	1600.72	1611.69
167	BELS55	0	0	0	0	0	0	0	0	0	0	0	0	0	0	0
168	BELS56	0	0	0	0	0	0	0	0	0	0	0	0	0	0	0
169	BGRS1	133.68	148.031	140.899	206.72	231.411	225.687	253.917	277.776	372.014	369.096	344.753	370.686	319.403	316.425	320.497
170	BGRS2	13.8586	13.1178	13.7211	23.4931	20.6346	31.0273	34.6585	38.0974	54.3153	46.7237	61.5679	67.5807	56.0766	56.7061	56.0536
171	BGRS3	7.93305	7.9785	7.70659	7.6804	6.76761	7.84766	7.45458	7.84035	8.8629	9.33294	5.98556	6.08225	6.68994	12.4159	9.29034
172	BGRS4	37.9644	39.4699	44.7015	54.7427	67.4125	73.9769	79.9992	93.8052	140.671	123.358	134.745	155.518	161.977	163.339	120.723
173	BGRS5	120.494	133.872	144.218	194.968	236.115	260.004	300.3	386.479	468.873	416.813	421.185	452.826	507.269	425.395	410.771
174	BGRS6	52.3633	87.8566	74.4957	145.954	189.992	213.446	254.456	293.34	297.835	286.889	243.099	305.9	305.212	277.612	306.421
175	BGRS7	21.2066	24.6521	28.635	37.077	46.1128	48.1714	53.2504	65.1587	76.1215	51.4268	67.1932	64.1628	62.584	65.0243	74.974
176	BGRS8	21.0923	23.0114	31.3752	41.0886	46.6165	47.2057	47.537	63.9334	66.698	54.5389	64.5042	78.3467	81.0574	80.889	77.2266
177	BGRS9	9.20687	11.5958	14.8057	21.0732	25.6775	26.8159	30.7553	43.1069	57.9358	46.0703	46.5893	50.8012	51.1624	48.2347	65.5768
178	BGRS10	585.301	565.443	566.445	699.169	897.849	1213.45	639.946	1776.34	2171.42	1818.31	2108.34	2520.51	2518.26	3053.23	3307.39
179	BGRS11	56.8614	49.484	52.4432	61.1317	71.9429	75.1187	84.7591	99.5315	145.492	130.824	133.831	176.447	168.802	172.633	1241.45
180	BGRS12	151.442	34.123	145.677	182.061	114.555	141.519	162.255	260.552	212.748	147.802	258.847	486.591	243.89	818.699	898.806
181	BGRS13	35.2715	23.9455	28.9622	40.7764	47.124	57.0064	72.7855	216.708	245.413	98.3937	139.745	125.32	125.591	133.627	866.316
182	BGRS14	39.741	32.6081	36.8794	49.4883	62.4104	168.549	221.256	312.204	344.151	132.004	116.108	117.733	118.944	120.314	1036.9
183	BGRS15	236.651	176.374	169.253	213.99	252.874	324.56	405.611	547.293	579.538	387.822	558.325	1471.39	592.409	1723.12	1866.74
184	BGRS16	38.9303	41.3301	41.972	59.0612	93.4641	105.415	147.241	360.704	353.863	130.754	124.658	152.496	141.819	1012.61	1167.27
185	BGRS17	19.9647	32.1462	25.764	34.7865	32.3755	38.6183	44.8191	54.5782	53.1321	51.6761	52.7585	56.2239	96.7058	53.3465	57.0764
186	BGRS18	23.1669	22.7973	21.8796	29.6862	45.1407	54.3358	85.7643	95.4958	245.092	92.683	74.4809	115.831	93.5809	102.479	940.477
187	BGRS19	39.6317	44.5635	41.4221	50.6618	72.2097	83.5231	109.982	152.638	135.856	109.676	90.6043	132.25	136.494	118.058	150.252
188	BGRS20	14.924	16.0129	18.9542	26.5774	31.203	38.6278	46.1604	60.7214	82.623	87.7081	81.6876	96.7967	95.3674	107.02	114.396
189	BGRS21	9.19952	12.7672	12.8853	15.3267	28.1321	31.1279	43.6039	61.1233	87.7321	74.1934	62.047	69.7395	62.872	56.306	71.5919
190	BGRS22	15.6736	12.1	17.8142	26.7361	35.7144	38.2095	49.5087	59.7138	84.9831	55.6852	69.3316	82.4561	76.1671	78.7214	92.6205
191	BGRS23	25.0346	26.0111	23.9294	33.6811	53.9926	62.1035	92.7252	103.48	90.2528	79.5841	56.0654	70.4817	62.9748	58.3176	76.5001
192	BGRS24	337.365	332.005	365.626	449.659	578.584	335.138	382.676	564.622	661.405	1251.33	1381.74	1793	1754.18	2072.94	2075.01
193	BGRS25	30.5309	37.1918	44.1465	51.7336	55.6191	50.0502	55.2553	71.4612	88.7243	102.473	83.5442	94.8484	97.1334	114.782	82.0244
194	BGRS26	15.7089	18.0042	20.9671	25.9839	51.3255	57.671	84.176	120.493	130.989	134.18	110.385	120.45	94.6302	84.6566	106.912
195	BGRS27	72.0237	85.125	100.854	124.449	209.82	235.252	308.362	433.223	533.724	468.729	418.046	443.024	426.448	368.209	475.818
196	BGRS28	32.7179	39.8602	45.6726	56.0657	70.0053	78.3456	95.9178	128.342	142.735	123.296	114.855	125.999	132.268	128.354	140.925
197	BGRS29	72.421	86.6773	97.6676	145.879	180.568	196.883	222.1	309.675	319.171	272.91	305.245	352.796	315.373	283.085	344.167
198	BGRS30	61.8203	68.0428	65.7787	84.3656	95.9634	88.6048	96.4374	127.619	151.468	125.912	141.842	171.552	161.987	163.538	183.104
199	BGRS31	63.3098	74.5802	81.7033	96.7244	132.786	158.148	151.061	180.192	240.219	192.812	211.938	264.581	243.592	225.809	253.547
200	BGRS32	41.846	49.5133	44.0708	51.4911	48.7796	59.7555	56.3168	56.4883	69.0838	53.1763	32.4993	30.1584	56.6239	26.8972	47.4772
201	BGRS33	31.0228	36.0048	25.5207	35.786	44.6033	66.8223	74.3393	74.8364	78.8158	61.2319	71.3287	92.7996	78.5429	83.0863	107.945
202	BGRS34	31.5837	40.8828	49.1946	67.3881	93.2086	99.3996	111.243	157.765	152.125	118.266	117.561	136.977	139.703	145.386	182.679
203	BGRS35	18.5826	23.5157	36.3364	51.3891	56.6226	59.2896	53.1155	82.8786	66.5601	42.327	32.7376	32.6569	42.505	39.4884	52.1292
204	BGRS36	40.3539	40.2483	46.0247	67.1278	69.345	99.9731	103.836	141.365	150.764	150.788	135.424	168.676	165.596	159.587	182.764
205	BGRS37	12.6342	13.5856	15.1842	21.4631	26.1401	30.0845	35.7498	47.2741	39.0602	41.2971	27.9939	31.2272	27.9844	23.3966	30.6197
206	BGRS38	11.2077	9.75643	13.9073	20.9652	25.806	25.5186	48.1167	72.9885	70.9812	43.8988	32.0067	50.5474	32.8962	46.6493	31.1743
207	BGRS39	28.0044	32.4418	43.6349	59.8707	73.6341	74.5085	81.0897	101.813	118.644	170.877	162.062	175.936	146.823	170.949	163.203
208	BGRS40	18.3459	17.7696	22.0368	25.9852	39.3805	49.8312	60.7242	87.9636	100.97	133.783	125.372	139.926	130.104	136.692	160.093
209	BGRS41	24.806	28.4075	31.5323	43.713	61.451	89.8083	94.5232	127.11	151.214	146.874	159.993	184.773	148.56	171.325	189.519
210	BGRS42	17.8491	22.0275	25.5828	39.8228	67.5892	87.0435	115.019	138.821	184.717	248.217	188.06	203.701	180.239	158.755	154.264
211	BGRS43	3.61651	5.56725	10.1333	16.3057	22.7444	28.8494	28.9497	53.8767	66.6668	57.4703	69.1227	77.3371	80.1169	68.8731	68.5112
212	BGRS44	29.6017	36.7856	43.6156	53.424	94.3251	119.314	165.139	210.424	332.457	297.057	217.167	309.509	233.937	234.593	318.711
213	BGRS45	13.6249	15.3511	18.7812	24.6077	39.4347	45.161	55.8355	88.0971	93.0535	183.574	115.486	115.437	81.0719	105.456	98.3657
214	BGRS46	12.578	14.1734	17.3512	20.3716	34.0414	39.1269	48.2418	94.4696	106.414	153.381	98.2408	119.14	117.634	101.789	114.04
215	BGRS47	18.9497	19.151	23.6233	23.5991	26.5089	24.4793	28.6705	36.3654	52.5112	69.1279	78.5021	96.2151	99.4722	102.672	78.3424
216	BGRS48	6.6306	8.61583	11.1887	19.3633	24.7779	27.4736	33.4362	57.9946	90.7776	92.7638	89.3833	72.7335	70.2539	68.9326	73.0983
217	BGRS49	11.7195	13.253	16.2951	19.1958	28.6124	32.8795	40.4696	64.9573	100.266	109.224	77.6323	81.8982	72.2505	73.4896	85.2963
218	BGRS50	49.0528	55.8555	64.1124	78.7829	111.089	111.994	125.892	157.01	186.965	191.787	146.643	140.823	155.94	133.827	189.577
219	BGRS51	42.3047	51.0272	57.4611	75.8724	102.221	106.435	129.619	156.483	172.438	158.972	134.596	137.609	144.396	149.522	124.19
220	BGRS52	25.3452	31.0083	33.5213	44.6884	46.5759	58.5765	61.9447	91.7046	107.578	109.736	108.393	128.429	94.1892	101.312	142.061
221	BGRS53	50.058	52.9025	57.2849	85.1829	101.115	104.25	137.154	146.884	156.945	169.32	197.077	227.096	192.346	215.894	221.816
222	BGRS54	29.9301	29.8208	36.2732	49.4263	61.8437	72.4337	99.3804	117.885	145.802	147.285	131.361	145.674	120.624	158.927	209.702
223	BGRS55	0	0	0	0	0	0	0	0	0	0	0	0	0	0	0
224	BGRS56	0	0	0	0	0	0	0	0	0	0	0	0	0	0	0
225	BRAS1	1732.27	1542.2	1690.99	2097.67	2216.13	3021.01	2952.97	4190.01	6090.55	5509.95	6954.76	8198.36	7733.83	7393.28	7432.88
226	BRAS2	210.052	185.153	181.201	285.136	346.744	457.659	415.719	507.212	646.916	578.246	709.313	990.949	933.083	827.077	787.775
227	BRAS3	100.98	87.3523	92.3364	131.85	158.137	180.806	193.04	250.69	343.2	288.954	342.947	413.739	424.359	402.261	418.32
228	BRAS4	1542.65	1490.08	1582.19	1785.9	2054.63	3029.33	3712.83	3576.6	4295.15	4150.41	5261.42	6049.74	5869.39	6207.9	5887.89
229	BRAS5	3105.93	2775.33	2708.85	3218.23	3773.59	5385.91	6065.65	7616.11	9748.79	9036.37	11644	14456.5	14309.2	13864.6	13489.6
230	BRAS6	1626.72	1503.81	1325.9	1656.36	1790.44	2759.96	2947.88	3628.41	4794.97	4341.17	5872.42	7106.6	6453.86	6341.67	5953.64
231	BRAS7	389.168	356.24	396.19	465.724	815.88	843.898	986.161	1237.27	1423.42	1058.9	1457.21	1572.91	1526.5	1499.6	1438.6
232	BRAS8	1074.17	850.311	751.069	1047.68	1053.4	1261.27	1777.41	2454.68	2817.06	2613.6	4134.32	3872.91	4347.65	4193.06	3823.53
233	BRAS9	491.994	371.874	334.489	403.174	498.313	571.605	704.273	912.783	1083.77	966.271	1214.05	1371.69	1219.3	1279.74	1163.37
234	BRAS10	2798.7	2670.29	2571.34	3186.91	4263.16	5774.62	7022.18	8120.34	10553.7	7944.31	10250.2	12293.6	12465.9	13332.6	12227.2
235	BRAS11	2295.85	2095.94	2021.47	2357.65	2706.94	3967.98	4748.05	5624.11	6602.9	5775.2	7619.11	8319.37	8030.25	7745.17	7654.65
236	BRAS12	813.806	640.169	577.413	817.421	1020.98	1375.07	1517.44	2102.37	2701.54	2278.9	2613.18	3397.78	3188.22	3216.47	3000.81
237	BRAS13	1547.35	1174.59	1050.82	1283.54	1721.33	2234.24	2480.82	3013.41	3728.82	3064.41	3876.83	5007.24	4564.95	4708.1	4508.71
238	BRAS14	1360.34	1128.5	788.307	1119.96	1222.76	1786.25	2144.11	2429.12	3082.52	3454.04	4328.6	4786.64	4425.32	4441.19	4979.05
239	BRAS15	1705.41	1635.61	1724.98	2106.41	2854.48	3818.8	4460.87	5874.01	7238.3	5053.26	6439.61	7077.53	6438.59	6699.52	5992.83
240	BRAS16	2007.59	1825.23	1911.95	2314.08	2719.96	4023.16	4385.2	6396.5	8460.18	5828.95	7552.74	7996.69	7020.07	7269.45	5926.39
241	BRAS17	1737.43	1424.23	1308.43	1048.02	1311.3	1713.68	2299.66	2766.15	2398.52	2748.82	3381.36	4116.68	4123.99	4509.92	4388.01
242	BRAS18	1572.28	1090.84	1046.41	1504.73	1574.17	2875.01	3235.5	4383.76	5549.87	4469.29	5706.35	4881.73	5163.56	4243.99	3843.65
243	BRAS19	1959.48	1560	1679.38	1816.82	2307.12	3149.39	3520.6	4472.39	5563.44	4567.75	6506.42	7244.35	6274.34	6397.51	5841.84
244	BRAS20	2097.1	1913.87	2004.2	2148.38	2994.41	4470.3	4887.57	6585.05	7670.78	6108.29	7609.27	9913.62	8013.94	7916.27	7655.3
245	BRAS21	459.87	500.063	381.957	481.857	905.927	1570.51	1416.25	2132.07	2910.1	2273.71	2879.22	3514.91	3125.54	3232.2	2265.73
246	BRAS22	1607.36	1473.6	1332.04	1654.95	2157.46	2734.6	3060.2	3719.54	4623.84	3876.12	5491.08	6059.3	5494.85	5462.16	5106.97
247	BRAS23	0	0	0	0	0	0	0	0	0	0	0	0	0	0	0
248	BRAS24	1954.3	1892.6	1703.76	1851.09	1568.44	2809.84	3556.57	4382.02	5134.78	4842.71	5979.26	7164.19	6818.03	6980.44	6725.68
249	BRAS25	881.393	816.752	753.798	768.892	928.282	1253.88	1450.44	1653.53	2018.64	2101.43	2861.66	3112.4	2726.38	2399.87	2474.7
250	BRAS26	0	0	0	0	0	0	0	0	0	0	0	0	0	0	0
251	BRAS27	3388.15	2686.07	2670.55	2474.16	2937.1	3886.46	4598.39	6089.51	7589.69	7618.97	11438	13596	12295.5	11881.7	11457
252	BRAS28	1083.6	840.973	794.447	609.107	795.503	1128.92	1481.18	1926.42	2443.53	2316.1	2891.19	3372.78	3291.41	3239.27	3132.39
253	BRAS29	1779.62	1515.92	1564.43	1722.01	1906.64	2786.01	3352.53	4553.72	5412.66	5208.41	6722	8420.73	7304.72	7815.54	8399.13
254	BRAS30	2261.27	1806.82	1674.98	2013.35	2305.79	3272.85	4018.16	5439.81	6488.34	5872.73	8016.59	9888.67	9428.47	9822.42	10171.2
255	BRAS31	1985.39	1785.41	1763.02	2058.36	2327.1	3372.96	4185.96	5167.3	6368.78	5907.04	7771.26	9504.87	8292.01	8026.95	8190.82
256	BRAS32	364.914	337.289	336.444	536.792	635.357	874.669	671.822	817.116	1044.56	1001.18	1355.6	1744.7	1738.05	1833.39	1758.31
257	BRAS33	918.93	835.182	810.878	878.069	972.987	1472.99	1782.45	1609.44	2066.9	1897.39	2510.58	3126.51	3077.07	4268.38	2868.45
258	BRAS34	785.145	717.655	921.733	989.019	1114.86	1594.61	2014.52	2659.97	3158.11	2298.3	3979.7	4874.92	4321.79	3894.54	3724.67
259	BRAS35	0	0	0	0	0	0	0	0	0	0	0	0	0	0	0
260	BRAS36	1302.74	1206.81	1189.98	1321.87	1506.29	2023.86	2696.45	3176.43	3830.49	3512.26	4595.04	5565.24	5125.49	4476.46	4136.07
261	BRAS37	558.933	410.465	378.17	434.154	568.417	697.504	760.331	962.981	1111.79	1072.25	1363.06	1650.9	1623.47	1525.21	1430.19
262	BRAS38	664.294	552.303	510.06	538.649	628.476	928.97	1092.72	1340.35	1626.02	1670.43	2135.79	2555.24	2530.79	2502.1	2503.63
263	BRAS39	1932.38	1795.29	1660.39	1743.06	2083.89	2817.96	3501.98	4272.51	5028.23	5339.76	4732.29	5620.3	5562.33	5886.31	6089.05
264	BRAS40	734.18	731.317	598.628	652.974	757.815	1069.69	1357.33	1764.78	2086.44	2143.71	2710.13	3352.48	3260.18	3426.14	3409.38
265	BRAS41	3430.17	3268.27	2916.11	3290.62	3716.25	5290.86	6827.7	8229.37	9588.07	9282.34	12088	14015.8	13568.6	12810.7	13366.8
266	BRAS42	0	0	0	0	0	0	0	0	0	0	0	0	0	0	0
267	BRAS43	0	0	0	0	0	0	0	0	0	0	0	0	0	0	0
268	BRAS44	1166.32	1052.87	977.051	1030.81	1084.2	1598.75	2065.4	2709.26	3141.28	3488.55	4408.68	5932.01	5521.42	5530.68	5858.48
269	BRAS45	1386.5	1220.29	1120.24	1219.08	1492.45	2029	2733.65	3450.26	4020.13	4165.17	5367.91	6236.46	6189.79	6126.2	6166.62
270	BRAS46	528.308	466.515	418.802	420.07	452.498	650.443	864.612	1132.04	1393.35	1285.3	1992.79	2502.68	2318.76	2403.3	2480.89
271	BRAS47	847.597	713.428	638.289	651.631	816.911	1068.48	1323.34	1634.36	1854.31	1904.52	2458.47	3155.88	2364.54	2290.6	2331.45
272	BRAS48	0	0	0	0	0	0	0	0	0	0	0	0	0	0	0
273	BRAS49	0	0	0	0	0	0	0	0	0	0	0	0	0	0	0
274	BRAS50	1692.15	1502.16	1330.86	1479.05	1575.76	2115.78	2720.5	3787.1	4116.54	4496.97	5725.38	6790.7	6507.01	6254.1	6587.86
275	BRAS51	2974.77	2696.17	2856.29	2756.56	3190.5	4597.51	5631.43	7354.92	7814.39	7632.33	10030	11615.9	10895	8061.4	11626.2
276	BRAS52	1279.26	1040.95	1103.48	1145.86	1341.16	1776.4	2375.83	2837.95	3345.05	2981.92	4111.75	5090.19	4390.1	4525.7	4548.03
277	BRAS53	1843.33	1635.58	1724.92	1806.04	2105.88	2739.53	3529.96	4298.23	4286.2	4385.65	5621.06	6547.31	6172.04	6217.07	6165.3
278	BRAS54	1221.28	1149.86	1096.49	1115.27	1284.31	1691.91	2201.9	2635.16	2771.64	2742.87	3143.28	3320.31	3381.12	3890.87	4077.49
279	BRAS55	0	0	0	0	0	0	0	0	0	0	0	0	0	0	0
280	BRAS56	0	0	0	0	0	0	0	0	0	0	0	0	0	0	0
281	CANS1	2240.21	2210.27	2193.38	2436.54	2650.37	3001.71	3184.2	3597.46	3869.47	3152.75	3636.13	4141.5	4336.9	4231.1	4192.62
282	CANS2	1118.5	957.151	997.97	1111.48	1143.96	1356.36	1416.23	1539	1610.36	1322.59	1787.92	1651.13	1717.31	1667.09	1683.58
283	CANS3	446.478	484.077	422.928	498.563	636.709	607.416	656.637	939.028	783.344	671.744	1147.5	1115.12	1249.3	1181.29	1261.68
284	CANS4	1861.7	1818.31	1799.47	2231.95	2710.82	3592.15	4038.05	3871.42	4071.77	3701.95	5297.06	6281.31	5332.5	5821.75	5998.17
285	CANS5	2669.05	2593.44	2675.89	3207.17	3474.43	3809.94	4189.7	4833.65	5449.83	4425.55	5270.06	5234.6	5115.16	5355.33	4986.5
286	CANS6	2152.1	1986.65	1720.53	1667.43	1587.45	1581.5	1440.75	1414.51	1338.98	960.111	955.438	1079.77	1147.35	1161.14	1146.39
287	CANS7	1192.75	1094.76	1125.65	1387.39	1526.8	1730.65	1834.97	1909.59	1980.5	1662.08	2108.68	2283.87	2303.36	2383.01	2315.64
288	CANS8	1902.04	1903.52	1848.99	2071.91	2271.73	2317.31	2396.19	2797.68	2884.38	2535.62	3243.48	3316.53	3266.09	3297.49	3179.29
289	CANS9	1154.83	1114.86	1121.49	1292.25	1373.17	1395.79	1603.35	1665.12	1728.54	1510.83	1815.07	1949.63	1987.94	2035.57	1930.96
290	CANS10	2295.28	2116.22	2235.68	3160.83	3941.08	5125.51	6100.83	6882.57	9142.98	6371.33	9005.81	10691.7	12200.6	11110	8923.34
291	CANS11	1847.2	1842.18	1836.15	1923.57	2311.39	2616.41	2796.79	2993.21	3178.98	2860.01	3554.36	4100.35	4394.46	4247.42	4220.54
292	CANS12	1242.98	1451.3	1038.23	1225.41	1904.84	1787.3	1919.67	2019.77	2082.03	1773.17	2093.31	2716.26	2858.4	2732.29	2687.73
293	CANS13	1703.38	1628.93	1677.72	1819.99	1952.04	2172.62	2265.63	2591.05	4491.63	2179.65	3468.81	4652.85	4712.26	4610.71	4608.31
294	CANS14	946.605	1000.23	1044.35	1020.93	1152.96	1354.38	1524.72	1719.41	1821.2	1484.65	1907.87	2033.26	2045.93	2070.69	1576.17
295	CANS15	1287.79	1184.27	1742.93	1513.86	2024.18	2572.12	3147.09	3286.52	4047.26	3277.69	4682.22	5426.14	5745.38	5563.39	5160.15
296	CANS16	1545.32	1487.1	1540.25	1693.77	2128.49	2349.32	2940.38	3029.42	3206.46	2661.3	3067.15	3460.3	3523.59	3583.77	3457.86
297	CANS17	4403.15	3815.91	3146.54	3140.56	3275.13	3399.87	3415.12	3958.87	3849.57	3126.93	3472	3414	3421.08	3067.34	3221.89
298	CANS18	2167.05	1762.69	1400.02	1338.94	1274.01	1358.43	1456.71	1735.12	1861.37	1508.56	1390.48	1329.75	1577.02	1067.23	1112.34
299	CANS19	3047.29	1968.47	1889.82	2037.48	2274.41	2307.63	2116.88	2172.49	2284.39	1861.22	2150.88	3289.22	3474.36	2878.66	2671.16
300	CANS20	4056.57	3743.14	3914.77	4317.93	4591.48	4693.24	5128.91	6708.02	4651.84	3839.48	5771.75	6153.21	6020.53	6125.63	6270.73
301	CANS21	1696.26	1646.23	2438.28	2177.36	2304.35	2797.28	2226.94	3090.23	2608.47	2576.65	2464.59	2399.6	2309.16	2417.47	2872.88
302	CANS22	2010.62	2079.72	2144.17	2271.82	2411.77	2387.82	2807.77	3031.67	3298.28	2431.12	2936.86	3557.5	3775.67	3633.69	3651.36
303	CANS23	0	0	0	0	0	0	0	0	0	0	0	0	0	0	0
304	CANS24	902.031	920.05	938.708	1067.17	1189.6	2176.15	2416.41	2410.04	1885.08	2650.12	1749.69	2317.8	2346.78	2362.18	2330.36
305	CANS25	0	0	0	0	0	0	0	0	0	0	0	0	0	0	0
306	CANS26	1011.72	985.959	1034.49	1191.94	1214.09	1331.36	1399.36	1484.73	1371.17	523.686	654.997	730.735	723.643	742.141	787.361
307	CANS27	3110.41	3190.54	3218.87	3691.32	4375.08	5379.6	6464.15	6892.55	6515.43	6225.37	7398.33	9022.55	8885.42	8542.25	8611.99
308	CANS28	2270.29	2312.27	2334.05	3203.96	3615.84	3924.99	4373.09	4461.3	4551.46	4398.73	4985.79	5642.49	6016.09	5759.02	5952.18
309	CANS29	2588.65	2569.41	2634.95	2984.65	3349.73	3697.76	4250.58	4744.48	4982.44	4538.77	5611.7	6385.81	6424.55	6436.13	6355.32
310	CANS30	2546.28	2497.82	2544.2	2892.64	3268.27	3599.22	4156.39	4586.5	4900.38	4446.53	4916.47	5297.19	5443.59	5486.65	5341.49
311	CANS31	2781.74	2786.95	2889.3	3884.82	4751.89	5432.76	6004.06	6669.64	7756.2	6409.68	7625.05	8396.95	8742.57	8578.97	8278.13
312	CANS32	486.571	539.365	608.188	652.946	811.562	868.872	960.528	1064	1060.82	946.496	1194.6	1328.57	1371.59	1345.05	1359.59
313	CANS33	1086.04	1106.5	1037.72	1104.99	1489.51	1648.03	1857.06	2013.89	1986.52	1830.45	2241.07	2621.75	2713.91	2697.48	2714.47
314	CANS34	1330.21	1388.38	1466.54	1720.65	1986.35	2137.93	2325.8	2711.63	2742.72	2101.63	2887.98	3286.36	3313.88	2970.84	3254.94
315	CANS35	672.796	727.825	745.885	855.023	993.57	1059.72	1169.47	1382.42	1443.15	1230.95	1541.3	1730.47	1739.64	1742.85	1708.92
316	CANS36	2704.88	2731.2	2798.11	3211.8	3610.7	3645.21	3916.73	4659.75	4262.17	4309.1	5300.17	5753.84	5761.32	5837	5673.42
317	CANS37	419.823	478.213	489.317	579.611	646.385	730.581	807.951	875.237	920.76	822.61	887.308	861.48	882.186	887.357	833.152
318	CANS38	1066.05	1027.34	1049.13	1227.56	1379.46	1496.5	1774.16	1977.83	2095.49	1848.81	2151.11	2218.95	2267.75	2405.05	2228.54
319	CANS39	2274.05	2183.26	2175.43	2472.08	2734.54	2983.35	3283.21	3837.67	3812.57	3282.35	3740.2	4161.44	4368.82	4157.39	4035.89
320	CANS40	2064.93	2094.88	2182.93	2602	2902.03	3208.43	3659.75	4129.44	4111.99	3686.56	4296.39	4855.22	4921.18	5024.22	4811.91
321	CANS41	4453.81	4410.8	4557.82	5332.95	6071.62	6772.84	7762.44	8515.28	8672.33	8161.9	8744.24	9399.33	9646.81	9784.33	9658.48
322	CANS42	2145.64	2081.69	1984.35	2247.95	2573.97	2874.82	3308.71	4489.69	4816.98	4434.32	5330.49	6278.48	6435.65	6574.84	4997.51
323	CANS43	0	0	0	0	0	0	0	0	0	0	0	0	0	0	0
324	CANS44	3139.27	3237.45	3375.91	3322.25	3705.66	4160.65	4641.53	5127.61	5488.21	5757.98	6088.25	7042.76	7013.45	6949.67	6899.58
325	CANS45	1613.04	1623.08	1649.83	1964.71	2192.23	2407.88	2750.12	3009.11	2991.51	2712.35	3246.8	3590.99	3689.64	3704.88	3619.9
326	CANS46	1551.45	1568.62	1651.6	1961.62	2165.32	2346.16	2669.18	3108.41	3113.36	2863.62	3481.75	4131.93	4070.93	4107.18	3834.5
327	CANS47	895.136	906.16	924.719	1095.22	1218.57	1343.82	1541.41	1699.64	1754.8	1716.25	1977.44	2274	2095.44	2254.27	2096.48
328	CANS48	1920.41	1998.92	2094.02	2509.05	2689.84	2877.14	3385.6	4145.13	4184.79	3843.95	4270.95	3865.65	3766.31	4059.84	3836.8
329	CANS49	1096.54	1092	1111.33	1295.68	1465.66	1627.82	1841.99	2067.73	2202.78	1834.33	3014.87	3602.85	3606.72	3533.73	3538.09
330	CANS50	2592.22	2579.82	2582.22	3112.67	3653.27	4035.36	4418.53	4691.05	5041.11	4450.56	5462.42	5220.13	5322.39	5180.59	5535.34
331	CANS51	3489.02	3425.92	3641.48	4063.75	4688.44	5245.81	4797.15	5079.53	7378.74	4384.3	5344.13	6624.92	6542.84	6716.49	6760.34
332	CANS52	1400.29	1769.8	1809.27	2116.32	1990.28	2369.9	2644.87	3377.04	3515.79	3178.6	4110.72	4662.02	4330.23	4524.1	4088.36
333	CANS53	2225.06	2237.94	2268.78	2611.8	2979.55	3381.22	3708.18	4249.9	4283.63	3867.89	4854.85	5659.75	5460.97	5268.15	5160.97
334	CANS54	2088.3	2153.33	2244.86	2626.43	2990.09	3262.45	3605.68	4185.31	4377.21	4043.24	4782.18	5562.83	5462.66	5456.71	5195.15
335	CANS55	0	0	0	0	0	0	0	0	0	0	0	0	0	0	0
336	CANS56	0	0	0	0	0	0	0	0	0	0	0	0	0	0	0
337	CHES1	714.583	684.876	784.683	960.52	1124.76	1069.2	1062.14	1149.1	1345.14	1271.99	1314.35	1464.95	1395.35	1431.25	1484.69
338	CHES2	164.944	151.307	168.5	197.886	222.323	201.865	208.189	218.674	244.578	230.744	242.098	283.991	271.18	286.929	293.298
339	CHES3	27.5556	26.5315	29.8843	36.7031	39.7821	36.5706	36.0225	38.5141	43.2733	41.8229	43.4217	50.7849	47.8725	51.0689	52.1582
340	CHES4	150.575	159.807	155.898	202.272	273.411	280.677	302.891	334.535	378.863	389.203	392.005	471.965	395.107	477.193	524.907
341	CHES5	1015.68	1068.16	1180.3	1313.55	1533.07	1588.42	1761.66	1937.15	2362.45	2141.5	2260.77	2506.35	2314.15	2280.54	2347.28
342	CHES6	264.744	259.918	284.507	310.142	358.076	357.376	394.458	655.953	695.547	478.676	533.201	607.083	571.736	556.587	582.576
343	CHES7	390.597	375.088	478.43	550.629	634.834	653.404	693.294	821.965	984.996	858.267	903.469	1095.7	1013.58	1020.98	1055.15
344	CHES8	409.162	410.772	441.033	524.794	585.351	597.654	546.59	627.379	747.586	693.038	675.816	785.176	721.279	709.961	706.733
345	CHES9	369.699	372.281	413.718	466.426	500.107	512.596	528.621	581.489	663.986	556.945	605.015	693.602	613.864	622.35	597.77
346	CHES10	178.255	185.16	261.043	293.801	341.144	664.33	1150.1	1119.91	2320.58	489.011	581.903	1715.63	1404.93	1583.93	850.222
347	CHES11	364.54	378.107	460.872	615.338	1023.01	1326.57	1692.31	1834.67	3002.64	1612.81	1042.91	3106.2	2918.96	2568.61	1118.74
348	CHES12	906.853	956.288	1088.31	1296.04	1514.93	1614.39	1836.95	1966.74	2180.74	2741.41	2467.13	3098.28	2640.16	2938.52	2971.26
349	CHES13	401.264	411.012	433.365	504.459	591.248	629.166	686.697	799.696	969.88	818.586	938.284	1112.79	1045.26	1051.39	1088.11
350	CHES14	392.966	394.125	439.073	470.505	510.883	537.333	588.22	672.329	810.899	706.366	823.449	1000.03	935.164	933.441	946.449
351	CHES15	442.087	480.888	415.841	691.519	628.196	690.296	1180.95	1686.41	1756.08	1734.65	894.627	1638.04	1838.51	682.469	1053.03
352	CHES16	685.449	743.511	765.151	935.131	1029.06	1127.23	1221.33	1619.25	1957.75	1767.11	1588.83	1924.63	2001.81	1574.62	1571.9
[truncated: 2,112 more rows]

## Sheet: Y
序号	部门	2000	2001	2002	2003	2004	2005	2006	2007	2008	2009	2010	2011	2012	2013	2014
[truncated: 2,464 more rows]

## Sheet: CW
序号	部门	2000	2001	2002	2003	2004	2005	2006	2007	2008	2009	2010	2011	2012	2013	2014
[truncated: 2,464 more rows]
