# Supplementary material for: Analysis of inter-country input-output table based on citation network: How to measure the competition and collaboration between industrial sectors on the global value chain
Source: PLoS One. 2017 Sep 5;12(9):e0184055. doi: 10.1371/journal.pone.0184055 (PMC5584970; doi:10.1371/journal.pone.0184055)
Supplement: S7 File — (XLSX) [file pone.0184055.s007.xlsx]

## Sheet: K
序号	部门	2000	2001	2002	2003	2004	2005	2006	2007	2008	2009	2010	2011	2012	2013	2014
1	AUSS1	46	45	46	48	49	58	52	40	59	42	42	48	52	52	51
2	AUSS2	9	6	6	6	7	8	8	8	4	4	4	4	4	4	4
3	AUSS3	13	12	12	12	13	13	13	13	12	12	7	7	13	10	10
4	AUSS4	51	58	60	22	35	46	66	53	66	59	90	106	66	104	75
5	AUSS5	24	24	22	27	22	22	20	20	19	19	24	23	23	24	19
6	AUSS6	38	40	39	37	53	54	53	53	27	28	26	27	30	28	53
7	AUSS7	21	24	24	24	25	26	25	26	26	27	25	26	30	27	27
8	AUSS8	22	22	22	23	20	21	19	36	34	35	17	18	19	17	16
9	AUSS9	20	20	21	21	18	18	17	18	17	20	20	20	22	18	18
10	AUSS10	27	24	24	24	22	23	18	20	19	35	35	36	39	36	35
11	AUSS11	28	28	28	27	28	30	29	30	30	29	29	27	31	28	29
12	AUSS12	14	15	11	11	13	13	12	12	12	11	12	10	12	14	14
13	AUSS13	28	31	30	30	29	30	30	30	30	27	25	26	30	27	27
14	AUSS14	20	24	24	24	25	26	25	26	26	27	25	25	29	26	27
15	AUSS15	39	45	89	44	51	52	61	62	118	123	38	104	111	44	131
16	AUSS16	20	23	23	23	24	25	24	25	25	26	24	25	29	26	27
17	AUSS17	29	51	23	23	24	25	24	25	25	26	24	25	29	27	27
18	AUSS18	20	23	23	23	24	25	24	25	25	26	24	25	29	26	26
19	AUSS19	27	27	23	23	24	25	24	25	11	30	12	14	15	12	30
20	AUSS20	16	5	4	5	4	4	5	5	4	4	4	4	5	4	4
21	AUSS21	6	10	10	10	6	6	6	6	6	6	6	9	8	6	6
22	AUSS22	25	23	23	23	24	25	24	25	25	26	24	25	29	29	28
23	AUSS23	0	0	0	0	0	0	0	0	0	0	0	0	0	0	0
24	AUSS24	25	20	15	15	20	38	37	37	39	23	21	24	28	24	27
25	AUSS25	23	37	36	36	38	40	23	23	39	39	36	33	31	38	37
26	AUSS26	20	24	24	24	25	26	25	26	26	26	24	25	29	26	26
27	AUSS27	29	36	32	38	36	36	34	36	36	34	35	38	41	39	39
28	AUSS28	18	20	20	21	16	17	5	15	6	7	7	10	12	10	10
29	AUSS29	48	50	49	50	47	50	51	51	44	42	41	45	48	43	41
30	AUSS30	35	39	37	38	36	36	34	35	36	34	34	38	42	34	34
31	AUSS31	36	41	41	41	39	34	34	34	34	32	31	33	38	34	35
32	AUSS32	7	7	7	9	7	6	22	24	12	6	12	12	12	11	9
33	AUSS33	27	27	26	26	26	27	27	28	26	25	27	28	27	25	25
34	AUSS34	33	31	18	32	17	17	15	16	14	13	14	22	43	18	16
35	AUSS35	18	18	23	24	17	18	19	19	16	15	15	16	15	17	17
36	AUSS36	26	27	24	24	19	20	21	21	19	18	22	39	42	40	37
37	AUSS37	24	23	22	21	17	18	19	19	18	17	17	22	23	8	8
38	AUSS38	23	23	19	19	21	21	22	22	20	20	18	19	15	16	16
39	AUSS39	38	39	37	37	40	42	42	43	40	41	40	40	44	41	39
40	AUSS40	27	26	25	25	20	21	22	21	23	22	21	21	19	21	21
41	AUSS41	22	22	9	9	10	23	24	24	26	23	24	25	25	25	25
42	AUSS42	21	25	25	25	26	27	26	27	28	29	9	8	8	8	8
43	AUSS43	25	29	29	29	30	31	30	31	31	33	31	37	47	44	43
44	AUSS44	32	36	36	35	34	36	34	35	33	38	38	26	28	20	20
45	AUSS45	42	41	39	39	41	45	46	47	46	44	46	47	52	49	48
46	AUSS46	0	0	0	0	0	0	0	0	0	0	0	0	0	0	0
47	AUSS47	0	0	0	0	0	0	0	0	0	0	0	0	0	0	0
48	AUSS48	0	0	0	0	0	0	0	0	0	0	0	0	0	0	0
49	AUSS49	0	0	0	0	0	0	0	0	0	0	0	0	0	0	0
50	AUSS50	42	44	44	44	46	47	49	50	45	45	46	47	51	46	46
51	AUSS51	19	19	18	17	18	19	20	20	18	18	35	35	39	36	35
52	AUSS52	37	37	16	32	35	36	35	38	45	46	31	34	38	39	41
53	AUSS53	24	17	8	7	7	9	9	9	9	10	10	10	10	10	11
54	AUSS54	26	25	22	21	22	24	26	26	24	22	24	26	25	27	42
55	AUSS55	16	33	32	23	24	25	24	25	25	26	24	25	29	26	26
56	AUSS56	0	0	0	0	0	0	0	0	0	0	0	0	0	0	0
57	AUTS1	19	21	18	8	8	7	9	22	9	9	22	21	23	11	13
58	AUTS2	10	12	11	11	11	11	10	11	11	13	13	15	17	13	17
59	AUTS3	7	8	7	8	8	8	8	8	7	7	6	6	6	6	6
60	AUTS4	14	14	10	9	21	22	19	15	19	23	14	12	12	57	18
61	AUTS5	19	20	18	20	19	16	17	17	17	18	39	44	42	40	39
62	AUTS6	19	16	15	14	16	13	12	12	14	35	37	35	34	34	28
63	AUTS7	28	23	33	28	28	32	31	33	32	30	29	30	40	33	35
64	AUTS8	31	34	34	34	36	29	31	32	31	28	33	29	32	34	36
65	AUTS9	26	18	18	17	11	20	12	8	9	9	9	4	4	6	6
66	AUTS10	25	13	13	14	14	29	13	14	39	12	29	19	49	40	41
67	AUTS11	34	31	31	29	32	30	32	32	30	30	29	28	30	32	31
68	AUTS12	16	13	14	12	14	14	16	15	13	15	13	15	14	14	14
69	AUTS13	44	40	37	13	19	55	53	58	58	64	60	61	65	66	65
70	AUTS14	15	15	66	72	56	53	57	71	98	102	92	16	96	114	122
71	AUTS15	30	29	27	25	27	29	33	35	34	28	32	38	33	32	34
72	AUTS16	27	26	27	29	29	26	26	21	24	23	25	31	28	29	26
73	AUTS17	36	33	30	13	18	8	47	12	13	12	33	33	34	32	33
74	AUTS18	22	22	23	24	24	24	26	36	39	37	27	27	30	27	26
75	AUTS19	29	28	30	34	33	35	37	40	40	44	36	38	38	37	37
76	AUTS20	43	44	47	45	51	48	47	50	46	42	43	44	48	47	46
77	AUTS21	12	11	15	19	17	12	11	12	10	11	11	11	12	12	15
78	AUTS22	22	19	18	31	32	20	20	18	17	32	42	41	57	34	31
79	AUTS23	19	24	23	26	26	26	21	26	23	32	26	35	41	34	41
80	AUTS24	41	43	50	53	51	43	59	57	56	56	42	42	42	40	44
81	AUTS25	8	9	8	8	9	11	9	9	8	9	8	8	8	8	9
82	AUTS26	15	14	13	14	19	17	14	18	18	24	19	19	18	21	21
83	AUTS27	19	20	18	22	21	23	20	21	24	33	23	25	32	24	30
84	AUTS28	16	16	14	15	17	15	14	14	12	13	13	14	13	14	15
85	AUTS29	66	67	66	65	62	59	61	59	54	56	61	62	65	65	64
86	AUTS30	24	24	22	21	21	21	20	21	20	20	19	19	20	21	21
87	AUTS31	32	32	29	29	31	30	30	32	31	27	22	23	24	25	24
88	AUTS32	9	9	45	61	10	40	40	37	48	37	4	47	47	53	46
89	AUTS33	23	24	23	22	20	20	9	20	8	9	9	10	9	9	10
90	AUTS34	25	25	24	23	23	23	23	23	23	27	25	25	26	28	28
91	AUTS35	24	24	23	22	22	22	21	20	22	21	19	19	20	21	21
92	AUTS36	11	14	13	14	12	12	12	12	11	12	12	11	11	11	12
93	AUTS37	7	8	9	8	6	7	8	8	8	7	8	7	7	8	8
94	AUTS38	8	8	8	8	6	7	6	7	7	6	6	6	6	6	6
95	AUTS39	32	30	27	26	21	21	19	20	19	19	20	19	21	22	22
96	AUTS40	22	22	21	20	19	19	18	19	18	18	19	20	38	40	42
97	AUTS41	54	46	42	39	36	30	47	45	62	47	30	39	27	29	34
98	AUTS42	10	11	10	10	11	13	11	11	14	12	11	13	11	11	13
99	AUTS43	13	12	11	11	11	11	11	11	11	11	9	9	8	8	9
100	AUTS44	46	49	45	47	46	47	44	46	45	49	45	46	45	47	47
101	AUTS45	22	25	24	25	23	23	23	23	33	37	37	36	36	41	52
102	AUTS46	13	13	12	12	12	12	11	12	15	16	14	15	15	16	18
103	AUTS47	11	13	11	9	9	7	7	10	8	23	9	8	7	7	8
104	AUTS48	29	29	28	26	26	27	26	44	27	26	27	27	29	29	30
105	AUTS49	23	23	22	21	21	19	18	18	17	17	15	16	19	21	21
106	AUTS50	43	46	43	41	41	44	39	40	40	45	46	45	46	45	46
107	AUTS51	18	18	19	22	21	33	22	19	19	20	17	17	17	17	16
108	AUTS52	20	20	19	18	18	18	17	18	18	23	21	22	24	15	15
109	AUTS53	29	12	11	12	11	11	11	10	11	25	24	24	25	21	23
110	AUTS54	22	25	21	23	23	23	23	24	23	20	20	21	21	22	22
111	AUTS55	0	0	0	0	0	0	0	0	0	0	0	0	0	0	0
112	AUTS56	0	0	0	0	0	0	0	0	0	0	0	0	0	0	0
113	BELS1	25	15	23	33	21	22	20	17	19	23	19	18	12	19	21
114	BELS2	9	5	5	5	4	2	2	3	3	3	4	3	4	5	5
115	BELS3	9	11	9	8	9	9	8	9	9	12	5	5	5	5	12
116	BELS4	41	10	10	11	12	19	10	15	11	7	9	9	11	17	16
117	BELS5	44	51	41	41	26	11	10	11	23	22	30	42	41	41	39
118	BELS6	46	35	33	31	34	31	30	29	30	31	32	29	31	29	29
119	BELS7	59	38	34	33	56	52	53	53	51	37	21	20	16	17	18
120	BELS8	36	37	33	31	34	31	25	31	30	30	27	27	28	29	28
121	BELS9	19	19	21	20	19	20	19	19	12	19	17	18	18	22	23
122	BELS10	57	26	80	81	99	91	83	75	91	74	72	94	80	83	82
123	BELS11	70	56	47	45	45	44	34	34	33	36	42	44	40	45	41
124	BELS12	17	24	54	56	56	35	56	62	60	45	67	53	57	62	89
125	BELS13	49	92	83	57	66	46	45	50	47	87	44	44	48	70	58
126	BELS14	117	118	72	72	69	64	64	104	50	68	63	63	44	62	43
127	BELS15	43	38	37	34	38	38	42	40	38	33	41	46	37	32	33
128	BELS16	25	44	40	21	24	43	23	41	53	41	27	29	22	19	21
129	BELS17	31	31	28	30	39	39	41	32	30	26	34	32	35	33	34
130	BELS18	75	55	45	26	44	25	42	23	22	23	39	39	41	38	38
131	BELS19	41	41	32	35	34	36	48	41	41	32	34	34	34	35	35
132	BELS20	46	52	57	48	50	49	48	49	46	43	42	43	47	46	45
133	BELS21	12	11	12	17	15	11	12	13	12	11	7	19	7	8	8
134	BELS22	16	17	19	19	15	13	12	14	19	20	21	19	23	21	20
135	BELS23	20	19	17	17	19	19	18	15	16	19	15	9	12	17	16
136	BELS24	11	13	15	16	14	14	18	17	15	39	44	40	34	31	32
137	BELS25	8	16	9	10	9	20	19	18	19	22	28	26	27	14	14
138	BELS26	41	31	30	29	32	30	31	50	49	31	18	24	23	21	11
139	BELS27	23	77	22	26	22	25	28	22	25	109	109	105	106	102	106
140	BELS28	52	38	33	38	39	33	37	35	38	40	35	37	29	29	32
141	BELS29	81	79	74	74	77	71	69	70	73	74	75	68	71	75	75
142	BELS30	67	65	65	62	63	61	59	59	60	63	52	50	47	44	39
143	BELS31	33	30	28	28	28	25	26	23	27	23	31	33	34	36	36
144	BELS32	22	59	18	18	18	17	26	23	68	51	37	47	47	53	46
145	BELS33	9	9	9	9	9	11	11	11	11	11	15	17	15	15	16
146	BELS34	51	50	47	43	43	45	48	46	48	40	46	54	58	68	65
147	BELS35	25	23	23	22	23	22	27	24	24	25	24	27	25	25	27
148	BELS36	8	8	8	8	8	10	11	11	11	11	19	21	19	19	20
149	BELS37	26	24	21	22	19	18	19	17	17	19	13	14	14	14	14
150	BELS38	7	6	6	7	5	5	5	5	5	7	5	5	5	5	5
151	BELS39	25	23	26	24	24	28	29	27	29	17	17	11	15	13	14
152	BELS40	26	25	25	24	24	23	24	22	21	27	33	33	52	50	53
153	BELS41	57	48	40	38	40	45	45	40	36	33	33	31	35	31	29
154	BELS42	22	23	22	22	24	22	25	22	27	26	20	21	16	15	16
155	BELS43	39	42	35	32	33	40	37	36	31	26	25	27	27	22	24
156	BELS44	37	41	30	38	39	40	41	37	41	38	44	41	41	39	38
157	BELS45	45	45	43	44	45	36	40	38	48	60	81	80	84	87	94
158	BELS46	21	23	18	19	16	16	24	25	23	18	29	27	24	31	30
159	BELS47	6	6	16	7	15	15	15	7	14	7	7	7	7	8	7
160	BELS48	28	28	25	26	25	23	25	10	11	24	14	15	15	15	15
161	BELS49	22	19	18	18	18	17	18	16	16	18	8	8	8	8	11
162	BELS50	39	38	37	37	45	41	42	38	43	44	50	50	54	51	55
163	BELS51	25	23	24	22	23	25	24	19	20	21	22	25	26	23	25
164	BELS52	26	25	24	24	24	23	24	22	21	23	12	12	10	11	10
165	BELS53	15	16	18	18	18	18	18	17	17	15	11	17	17	17	18
166	BELS54	25	25	25	25	24	23	24	23	22	29	23	25	24	23	27
167	BELS55	0	0	0	0	0	0	0	0	0	10	17	17	12	12	13
168	BELS56	0	0	0	0	0	0	0	0	0	0	0	0	0	0	0
169	BGRS1	30	29	42	30	52	55	36	32	51	26	47	38	25	46	43
170	BGRS2	8	7	13	11	12	11	10	11	12	11	13	12	13	14	12
171	BGRS3	9	8	8	8	8	8	8	7	7	8	8	8	7	8	8
172	BGRS4	16	16	17	15	15	14	14	19	13	27	29	58	54	58	49
173	BGRS5	23	22	25	21	23	20	20	21	22	23	24	35	36	37	33
174	BGRS6	22	27	27	25	32	33	32	33	26	48	32	29	31	33	33
175	BGRS7	18	19	20	18	24	24	26	26	28	29	24	48	47	45	35
176	BGRS8	21	16	18	20	18	18	18	18	28	29	18	16	18	29	17
177	BGRS9	14	20	19	13	10	12	10	10	7	9	24	23	20	25	24
178	BGRS10	27	25	24	16	20	25	27	47	51	21	41	48	56	46	53
179	BGRS11	16	24	15	13	16	16	18	18	17	31	22	22	21	22	23
180	BGRS12	15	15	15	14	14	14	15	12	13	12	13	21	18	21	12
181	BGRS13	15	16	17	15	22	22	24	25	27	26	22	21	20	19	21
182	BGRS14	15	16	17	15	22	23	27	25	50	27	22	103	97	97	108
183	BGRS15	29	31	31	26	36	42	46	44	38	46	34	72	30	46	38
184	BGRS16	18	19	19	16	25	24	27	28	30	26	25	25	22	20	24
185	BGRS17	15	13	28	11	10	39	41	32	30	26	33	33	33	32	33
186	BGRS18	9	9	10	8	25	24	23	23	26	26	49	26	29	25	27
187	BGRS19	14	15	16	44	50	52	35	39	41	55	34	35	36	36	37
188	BGRS20	10	9	9	10	9	10	52	10	9	10	19	21	55	54	18
189	BGRS21	20	21	16	11	10	11	18	11	35	11	5	11	11	11	14
190	BGRS22	14	12	13	12	22	22	24	24	26	27	22	20	13	24	20
191	BGRS23	18	18	25	23	30	29	31	27	29	35	30	29	23	24	27
192	BGRS24	38	36	37	38	38	34	40	37	34	34	37	36	39	38	36
193	BGRS25	10	10	11	8	9	27	27	24	26	27	27	17	12	9	24
194	BGRS26	14	15	16	14	21	21	23	23	71	26	24	23	11	5	4
195	BGRS27	38	39	41	41	43	44	47	103	130	130	121	39	115	31	40
196	BGRS28	11	10	10	11	11	12	12	12	11	11	10	10	11	11	11
197	BGRS29	50	48	47	49	48	51	51	51	49	51	47	49	46	46	134
198	BGRS30	42	39	40	46	46	47	49	44	40	43	46	45	44	41	42
199	BGRS31	39	38	40	40	40	41	42	42	42	39	40	39	40	40	40
200	BGRS32	7	7	7	22	8	8	9	8	8	7	8	9	9	9	9
201	BGRS33	21	14	14	9	16	22	10	26	29	27	20	17	15	15	17
202	BGRS34	17	16	27	27	25	25	25	26	21	21	24	14	25	25	24
203	BGRS35	29	27	28	30	27	22	22	23	15	14	18	17	17	16	17
204	BGRS36	20	16	26	19	22	22	24	25	27	28	22	22	21	20	21
205	BGRS37	8	8	7	7	7	20	21	21	3	9	19	21	26	26	28
206	BGRS38	12	7	7	7	9	11	28	31	6	8	8	8	7	9	6
207	BGRS39	22	20	22	21	32	16	31	31	30	30	27	28	27	28	27
208	BGRS40	8	6	6	6	6	13	13	7	15	16	41	34	45	40	41
209	BGRS41	38	37	39	38	37	44	41	40	39	40	42	39	38	36	39
210	BGRS42	9	9	13	12	12	8	27	26	29	30	10	10	23	13	14
211	BGRS43	4	4	9	9	7	8	7	6	7	3	10	10	8	11	10
212	BGRS44	31	30	31	32	39	41	34	35	34	39	39	35	32	33	35
213	BGRS45	15	14	16	18	29	30	32	32	25	31	34	27	27	26	28
214	BGRS46	14	15	16	15	21	21	23	23	26	27	22	20	19	18	20
215	BGRS47	6	7	7	8	9	8	9	8	22	28	10	9	8	9	10
216	BGRS48	10	8	8	8	8	8	8	7	7	12	12	9	8	9	9
217	BGRS49	9	9	10	8	9	9	8	7	12	14	14	11	11	11	8
218	BGRS50	40	40	43	30	36	36	36	37	35	35	33	29	29	28	33
219	BGRS51	24	21	22	22	20	21	23	21	36	35	21	17	19	17	19
220	BGRS52	18	17	17	15	12	14	15	13	10	12	26	21	20	25	27
221	BGRS53	37	21	31	19	19	19	19	18	17	15	20	19	18	19	19
222	BGRS54	22	20	20	21	19	17	18	19	17	15	18	19	18	19	21
223	BGRS55	0	0	0	0	0	0	0	0	0	0	0	0	0	0	0
224	BGRS56	0	0	0	0	0	0	0	0	0	0	0	0	0	0	0
225	BRAS1	88	75	70	79	87	56	60	76	67	86	37	44	73	64	45
226	BRAS2	8	8	14	15	14	14	13	13	14	14	15	12	13	13	14
227	BRAS3	8	8	8	10	10	9	8	8	8	8	9	8	9	9	14
228	BRAS4	60	63	67	28	27	40	39	48	35	40	71	70	69	73	65
229	BRAS5	48	54	49	55	54	52	50	52	53	62	59	61	59	60	59
230	BRAS6	57	45	44	32	35	31	31	37	48	51	52	50	50	37	35
231	BRAS7	23	20	21	20	20	18	18	18	18	18	19	20	20	18	17
232	BRAS8	46	35	34	30	30	28	26	29	28	30	29	29	28	25	25
233	BRAS9	21	17	17	18	21	20	18	18	18	19	18	19	20	20	20
234	BRAS10	30	68	74	73	75	69	49	51	28	28	29	25	25	17	19
235	BRAS11	41	37	36	36	36	28	27	33	30	32	32	35	33	32	29
236	BRAS12	18	18	21	22	22	22	20	19	19	19	19	18	17	17	19
237	BRAS13	33	29	28	28	28	28	28	28	29	28	28	28	29	28	26
238	BRAS14	22	22	22	46	50	44	49	26	26	25	22	22	22	20	23
239	BRAS15	44	43	40	37	42	40	48	39	108	110	27	26	25	24	111
240	BRAS16	30	29	31	31	32	31	31	31	32	31	28	28	29	27	27
241	BRAS17	24	17	22	19	17	10	16	16	17	19	9	18	9	9	10
242	BRAS18	24	24	22	21	27	26	25	23	24	21	16	17	20	16	16
243	BRAS19	25	24	23	21	21	21	21	22	22	23	25	25	25	23	22
244	BRAS20	37	35	31	31	40	39	30	31	29	30	27	25	23	24	22
245	BRAS21	13	12	11	11	12	11	11	10	10	11	12	11	12	20	17
246	BRAS22	41	42	35	35	37	34	37	35	34	37	37	37	36	32	33
247	BRAS23	0	0	0	0	0	0	0	0	0	0	0	0	0	0	0
248	BRAS24	32	33	34	35	36	33	36	36	35	33	31	31	30	30	31
249	BRAS25	24	23	24	24	24	23	24	23	22	22	20	21	20	20	18
250	BRAS26	0	0	0	0	0	0	0	0	0	0	0	0	0	0	0
251	BRAS27	34	34	33	31	31	31	31	32	31	36	35	37	36	35	34
252	BRAS28	36	37	36	22	30	29	30	29	19	26	29	33	24	24	24
253	BRAS29	43	45	43	43	44	43	42	43	44	44	46	43	45	45	44
254	BRAS30	44	46	43	45	46	45	45	46	47	49	47	47	51	51	52
255	BRAS31	44	41	41	37	37	35	36	43	46	40	39	37	34	34	36
256	BRAS32	11	11	12	13	13	13	12	13	13	13	13	11	11	11	11
257	BRAS33	21	18	20	17	19	6	10	12	13	13	13	14	15	14	19
258	BRAS34	49	33	32	32	35	33	34	35	36	36	34	33	31	32	33
259	BRAS35	0	0	0	0	0	0	0	0	0	0	0	0	0	0	0
260	BRAS36	29	18	21	20	20	18	20	21	21	22	23	24	20	25	23
261	BRAS37	18	17	19	18	18	16	18	15	15	15	14	15	14	14	14
262	BRAS38	11	11	11	11	11	11	11	11	11	11	12	12	13	13	13
263	BRAS39	19	16	17	16	28	25	26	26	26	15	16	16	17	17	18
264	BRAS40	18	15	16	15	16	14	14	14	14	14	14	14	15	15	16
265	BRAS41	47	48	47	47	45	42	43	44	45	42	41	41	40	41	44
266	BRAS42	0	0	0	0	0	0	0	0	0	0	0	0	0	0	0
267	BRAS43	0	0	0	0	0	0	0	0	0	0	0	0	0	0	0
268	BRAS44	29	28	27	25	24	22	24	25	25	28	27	30	29	29	26
269	BRAS45	44	43	41	40	39	37	37	37	38	37	37	37	37	38	39
270	BRAS46	36	36	36	35	35	34	34	35	37	31	32	29	36	29	28
271	BRAS47	31	30	28	30	32	30	29	29	32	30	28	26	26	27	28
272	BRAS48	0	0	0	0	0	0	0	0	0	0	0	0	0	0	0
273	BRAS49	0	0	0	0	0	0	0	0	0	0	0	0	0	0	0
274	BRAS50	36	35	35	35	34	34	34	35	35	37	37	39	38	38	35
275	BRAS51	29	28	28	27	28	27	26	25	25	25	25	25	26	26	26
276	BRAS52	17	15	17	16	17	16	19	22	21	23	22	23	21	11	11
277	BRAS53	15	15	15	15	15	15	15	15	14	15	15	15	14	15	14
278	BRAS54	19	18	18	18	18	18	18	17	17	18	20	21	20	20	18
279	BRAS55	0	0	0	0	0	0	0	0	0	0	0	0	0	0	0
280	BRAS56	0	0	0	0	0	0	0	0	0	0	0	0	0	0	0
281	CANS1	24	21	20	24	32	24	24	20	20	41	41	52	51	31	21
282	CANS2	6	6	6	6	6	6	6	6	6	6	12	12	12	12	12
283	CANS3	9	18	9	9	9	9	9	8	8	10	10	9	15	16	16
284	CANS4	19	19	19	28	29	28	29	29	18	29	32	30	31	31	29
285	CANS5	30	29	30	30	31	32	31	31	30	27	27	21	22	22	26
286	CANS6	4	4	4	4	4	4	4	3	3	13	25	13	13	14	14
287	CANS7	48	51	47	32	51	31	38	38	37	37	36	35	36	36	35
288	CANS8	37	40	38	42	38	39	37	42	28	32	32	33	34	35	34
289	CANS9	15	14	15	16	15	16	15	15	15	16	18	18	18	20	20
290	CANS10	61	61	69	67	77	75	80	79	73	79	74	73	70	68	68
291	CANS11	22	24	23	30	22	23	21	23	22	28	30	28	29	28	27
292	CANS12	21	23	22	22	23	20	21	21	18	23	22	21	22	24	37
293	CANS13	18	40	39	41	39	51	40	50	38	39	36	35	36	36	35
294	CANS14	31	36	34	36	36	36	35	34	17	17	19	18	19	19	18
295	CANS15	17	24	22	23	21	22	23	39	22	28	26	34	45	34	41
296	CANS16	35	38	35	38	37	37	38	20	27	26	24	25	26	26	25
297	CANS17	11	10	9	7	7	7	7	7	7	14	40	17	29	7	7
298	CANS18	23	28	26	27	26	26	25	22	19	19	15	26	15	36	16
299	CANS19	12	13	11	11	30	8	9	27	27	28	27	24	30	25	24
300	CANS20	18	18	19	20	19	19	18	18	16	17	19	18	19	19	19
301	CANS21	14	15	14	12	12	12	15	15	16	12	13	15	14	14	16
302	CANS22	45	49	47	52	47	50	48	47	30	33	33	34	55	54	49
303	CANS23	0	0	0	0	0	0	0	0	0	0	0	0	0	0	0
304	CANS24	38	40	38	38	39	39	40	38	36	40	41	34	33	36	33
305	CANS25	0	0	0	0	0	0	0	0	0	0	0	0	0	0	0
306	CANS26	23	24	23	23	24	24	25	24	22	24	24	23	22	25	9
307	CANS27	32	33	33	34	34	35	37	38	36	41	40	40	39	41	37
308	CANS28	63	63	63	65	63	60	60	61	52	61	58	59	59	63	58
309	CANS29	37	40	38	39	40	41	41	98	121	125	119	44	45	44	45
310	CANS30	36	36	36	39	38	40	41	40	38	45	44	45	43	46	42
311	CANS31	49	49	51	48	50	49	50	50	46	130	46	42	43	43	43
312	CANS32	7	7	8	6	6	6	6	6	5	5	5	5	5	5	5
313	CANS33	15	15	15	15	15	14	14	16	15	15	14	10	10	10	9
314	CANS34	18	18	19	18	18	17	17	19	17	17	16	12	12	12	11
315	CANS35	16	16	16	16	16	16	16	16	16	16	18	17	17	17	17
316	CANS36	21	21	21	21	22	21	15	28	27	27	27	20	20	26	16
317	CANS37	7	7	8	8	8	8	8	9	9	8	9	8	9	10	10
318	CANS38	10	10	12	12	12	12	12	13	13	12	12	11	12	13	13
319	CANS39	30	31	31	31	32	32	32	35	32	35	33	26	25	27	24
320	CANS40	22	23	25	25	25	24	25	25	23	27	26	26	25	27	23
321	CANS41	30	30	30	31	30	32	33	36	36	36	36	31	33	33	31
322	CANS42	14	14	14	14	14	14	14	14	14	14	17	17	17	17	17
323	CANS43	0	0	0	0	0	0	0	0	0	0	0	0	0	0	0
324	CANS44	32	33	33	33	34	34	35	37	34	37	35	35	34	36	32
325	CANS45	28	29	29	29	30	30	30	24	22	26	25	25	24	26	23
326	CANS46	21	21	21	21	21	22	23	24	25	24	22	23	23	25	23
327	CANS47	24	25	25	25	25	24	25	25	23	28	26	27	25	28	24
328	CANS48	26	27	27	29	30	26	30	33	34	34	33	29	29	30	30
329	CANS49	30	31	31	32	33	34	34	37	36	41	26	27	25	28	24
330	CANS50	39	40	40	39	40	41	42	44	56	59	62	49	49	68	46
331	CANS51	22	23	33	28	35	36	38	41	38	23	26	25	24	27	31
332	CANS52	19	20	20	20	20	19	20	21	19	22	21	21	20	22	19
333	CANS53	19	20	20	20	20	20	21	21	19	22	21	21	20	22	19
334	CANS54	25	26	26	27	27	28	29	30	30	34	32	32	31	35	30
335	CANS55	0	0	0	0	0	0	0	0	0	0	0	0	0	0	0
336	CANS56	0	0	0	0	0	0	0	0	0	0	0	0	0	0	0
337	CHES1	9	9	9	9	8	8	9	8	8	9	9	8	8	9	9
338	CHES2	8	8	8	8	7	7	8	7	7	8	8	7	7	7	8
339	CHES3	8	8	8	8	7	7	8	7	7	8	8	7	7	7	8
340	CHES4	12	15	13	13	14	14	13	13	10	17	14	12	13	12	13
341	CHES5	31	33	30	29	26	28	28	28	28	29	28	27	29	27	30
342	CHES6	18	15	14	13	15	13	12	11	11	10	11	13	11	11	9
343	CHES7	10	10	14	14	12	11	10	12	12	13	10	11	12	13	11
344	CHES8	27	28	28	27	27	26	29	26	25	25	26	25	25	25	26
345	CHES9	10	10	10	10	10	9	9	8	8	10	10	9	5	9	5
346	CHES10	14	16	13	13	14	15	28	20	51	8	16	30	28	28	29
347	CHES11	35	33	31	31	34	34	36	35	32	55	38	37	39	42	43
348	CHES12	59	82	89	114	117	101	108	106	104	123	113	142	141	132	131
349	CHES13	41	15	16	67	53	58	57	60	57	15	55	10	11	12	10
350	CHES14	10	10	11	10	9	10	9	9	9	9	9	10	11	12	10
351	CHES15	26	17	23	22	25	25	21	44	82	15	17	75	13	82	92
352	CHES16	40	39	39	35	36	37	33	32	31	31	32	32	32	35	33
353	CHES17	41	42	39	40	50	49	51	43	41	36	43	43	45	42	43
354	CHES18	29	38	38	39	40	40	33	32	33	40	44	35	37	16	14
355	CHES19	38	37	40	43	40	44	39	42	42	35	38	44	45	47	45
356	CHES20	38	39	42	42	46	45	45	49	46	42	43	44	48	47	46
357	CHES21	14	25	15	20	8	33	12	29	25	19	22	15	16	14	14
358	CHES22	24	28	22	25	25	21	13	12	28	41	21	21	21	21	50
359	CHES23	33	34	34	20	20	21	20	20	17	22	21	20	21	19	20
360	CHES24	54	59	48	45	46	41	46	40	37	38	39	36	41	45	41
361	CHES25	17	18	18	17	18	18	16	16	15	18	17	17	17	17	17
362	CHES26	0	0	0	0	0	0	0	0	0	0	0	0	0	0	0
363	CHES27	35	37	40	39	38	39	36	34	32	36	34	35	36	34	31
364	CHES28	29	30	30	17	16	18	17	17	16	16	17	18	17	17	18
365	CHES29	136	151	153	135	123	122	114	123	144	153	145	142	153	170	179
366	CHES30	28	30	30	30	22	23	23	23	23	24	24	24	26	24	26
367	CHES31	29	30	30	29	30	31	30	28	26	27	27	27	27	28	29
368	CHES32	25	25	26	22	22	22	21	19	18	18	18	18	18	19	19
369	CHES33	27	27	28	24	24	24	23	21	20	20	19	19	19	20	20
370	CHES34	18	18	16	17	17	18	18	18	17	17	18	18	18	18	19
371	CHES35	27	27	29	25	25	25	22	20	19	21	21	22	23	22	22
372	CHES36	10	9	8	8	8	7	7	7	6	6	6	6	6	6	6
373	CHES37	31	31	33	27	27	27	26	24	16	16	16	15	15	17	17
374	CHES38	0	0	0	0	0	0	0	0	0	0	0	0	0	0	0
375	CHES39	28	28	29	26	27	27	26	24	23	23	23	23	24	24	24
376	CHES40	30	31	31	28	30	29	28	27	27	27	26	28	32	29	29
377	CHES41	92	88	85	72	82	90	72	73	70	72	61	57	62	51	54
378	CHES42	15	20	21	18	18	17	16	14	16	16	17	18	16	18	15
379	CHES43	0	0	0	0	0	0	0	0	0	0	0	0	0	0	0
380	CHES44	26	26	28	11	24	24	23	21	20	10	20	20	20	23	23
381	CHES45	38	39	42	40	39	40	38	36	37	42	37	39	46	48	46
382	CHES46	0	0	0	0	0	0	0	0	0	0	0	0	0	0	0
383	CHES47	11	13	14	12	14	14	16	16	14	16	14	16	16	16	16
384	CHES48	0	0	0	0	0	0	0	0	0	0	0	0	0	0	0
385	CHES49	26	26	27	23	23	23	23	21	21	21	21	20	21	22	22
386	CHES50	48	47	34	34	45	45	33	33	33	35	34	34	37	35	48
387	CHES51	31	32	35	33	34	33	30	28	28	33	30	30	33	31	32
388	CHES52	32	33	34	31	33	33	32	30	31	32	31	33	30	34	34
389	CHES53	31	24	22	13	13	13	13	22	23	27	21	13	29	27	28
390	CHES54	26	27	29	25	26	26	26	23	24	25	25	24	27	25	26
391	CHES55	19	18	18	18	20	21	21	20	18	20	19	19	20	24	23
392	CHES56	0	0	0	0	0	0	0	0	0	0	0	0	0	0	0
393	CHNS1	34	31	37	37	33	43	37	26	26	25	23	24	26	24	25
394	CHNS2	35	37	35	22	22	7	7	7	7	8	7	8	7	8	7
395	CHNS3	6	6	7	9	10	12	11	10	12	9	10	11	12	11	12
396	CHNS4	24	30	26	36	34	34	33	34	31	27	24	23	28	28	27
397	CHNS5	11	11	11	18	30	27	27	26	29	26	27	27	33	33	35
398	CHNS6	48	51	54	52	71	67	56	65	68	75	75	72	79	77	78
399	CHNS7	23	25	25	25	31	29	32	30	29	29	27	26	26	27	27
400	CHNS8	23	23	26	22	24	26	31	31	29	29	24	26	27	27	26
401	CHNS9	30	33	27	29	29	23	22	23	29	28	20	20	13	14	13
402	CHNS10	36	38	36	42	41	39	38	37	36	45	44	42	45	46	45
403	CHNS11	27	29	34	45	54	54	56	55	88	53	69	80	59	57	57
404	CHNS12	11	11	9	11	13	10	9	8	10	11	9	9	10	10	10
405	CHNS13	39	39	38	30	33	40	41	46	43	47	50	48	41	44	44
406	CHNS14	28	28	32	37	39	37	37	37	40	119	112	96	107	116	115
407	CHNS15	27	29	36	50	66	66	68	113	129	122	114	110	115	117	125
408	CHNS16	29	28	29	31	32	28	29	36	32	39	30	29	39	40	39
409	CHNS17	67	73	67	72	82	74	98	96	85	103	207	170	169	149	146
410	CHNS18	40	41	33	35	44	41	41	43	43	47	48	47	40	43	127
411	CHNS19	42	42	32	35	37	38	37	70	75	54	72	72	71	73	76
412	CHNS20	30	31	26	31	27	24	45	67	54	41	50	56	56	52	51
413	CHNS21	10	10	10	10	13	16	16	14	24	37	35	32	22	26	34
414	CHNS22	29	28	25	22	19	19	21	18	21	19	17	14	24	24	21
415	CHNS23	0	0	0	0	0	0	0	0	0	0	0	0	0	0	0
416	CHNS24	42	43	41	44	43	38	37	38	36	31	35	27	32	33	34
417	CHNS25	18	13	15	13	11	10	11	11	24	9	27	22	21	21	21
418	CHNS26	29	30	31	36	35	24	23	10	10	14	9	9	9	9	9
419	CHNS27	32	35	33	35	79	73	74	83	109	31	103	98	104	104	111
420	CHNS28	0	0	0	0	0	0	0	0	0	0	0	0	0	0	0
421	CHNS29	54	108	137	132	114	97	100	117	159	160	154	150	159	161	170
422	CHNS30	41	42	44	53	50	26	32	44	37	46	44	43	41	41	42
423	CHNS31	47	42	41	58	55	42	40	40	42	54	48	48	52	51	52
424	CHNS32	43	44	32	50	39	30	35	63	75	23	13	13	13	12	27
425	CHNS33	30	30	26	28	28	22	23	37	29	16	16	21	17	23	16
426	CHNS34	38	24	24	21	33	29	27	27	28	29	31	15	15	14	14
427	CHNS35	28	28	22	23	28	23	23	22	15	14	16	17	17	17	13
428	CHNS36	36	33	29	30	34	38	36	34	38	36	36	36	36	35	34
429	CHNS37	0	0	0	0	0	0	0	0	0	0	0	0	0	0	0
430	CHNS38	0	0	0	0	0	0	0	0	0	0	0	0	0	0	0
431	CHNS39	37	39	38	46	42	41	42	37	44	44	34	33	36	36	35
432	CHNS40	24	36	35	36	32	27	18	22	20	18	19	16	15	15	16
433	CHNS41	28	29	31	29	38	31	34	45	50	51	53	53	56	56	54
434	CHNS42	28	30	24	22	12	14	14	14	22	20	31	14	14	13	13
435	CHNS43	0	0	0	0	0	0	0	0	0	0	0	0	0	0	0
436	CHNS44	30	31	26	28	26	28	23	22	19	19	23	23	23	22	21
437	CHNS45	26	27	22	23	26	60	47	36	45	46	54	63	75	69	62
438	CHNS46	0	0	0	0	0	0	0	0	0	0	0	0	0	0	0
439	CHNS47	9	8	7	12	15	16	16	19	17	17	17	15	13	14	14
440	CHNS48	0	0	0	0	0	0	0	0	0	0	0	0	0	0	0
441	CHNS49	10	11	9	31	33	28	27	28	26	45	43	28	38	35	45
442	CHNS50	19	20	21	21	29	14	13	13	27	29	23	21	20	20	20
443	CHNS51	20	16	12	29	21	18	18	15	22	23	19	20	21	21	20
444	CHNS52	32	32	25	24	23	24	27	21	18	14	16	17	17	17	16
445	CHNS53	32	22	19	22	11	20	22	14	23	29	25	16	17	17	16
446	CHNS54	54	58	62	63	64	66	51	44	42	42	40	41	47	47	46
447	CHNS55	0	0	0	0	0	0	0	0	0	0	0	0	0	0	0
448	CHNS56	0	0	0	0	0	0	0	0	0	0	0	0	0	0	0
449	CYPS1	13	12	13	11	13	12	10	9	9	10	9	8	7	8	8
450	CYPS2	11	11	10	10	12	12	10	9	10	10	9	8	8	16	15
451	CYPS3	19	11	10	10	12	12	14	20	20	9	12	7	11	11	11
452	CYPS4	16	16	15	14	17	18	16	17	17	15	13	13	9	10	10
453	CYPS5	24	23	16	18	17	17	15	14	13	14	13	12	11	12	12
454	CYPS6	12	10	8	10	15	7	9	9	8	7	8	7	8	8	8
455	CYPS7	20	19	19	20	24	24	13	14	14	13	12	11	8	8	8
456	CYPS8	4	5	4	6	3	5	5	5	4	4	4	4	5	8	5
457	CYPS9	30	32	34	35	31	23	31	27	21	9	12	13	6	9	5
458	CYPS10	58	45	20	26	13	0	0	0	3	0	0	3	3	3	4
459	CYPS11	14	15	13	6	6	19	7	20	11	10	6	6	13	9	6
460	CYPS12	9	24	32	10	19	13	15	11	17	22	18	16	18	18	16
461	CYPS13	32	29	22	22	24	29	25	24	26	24	21	16	11	13	13
462	CYPS14	17	17	18	20	23	24	22	16	16	19	16	12	10	9	97
463	CYPS15	5	5	3	3	3	3	5	5	11	7	77	3	12	10	11
464	CYPS16	11	10	13	13	16	16	16	17	17	15	13	13	11	10	9
465	CYPS17	6	7	6	6	8	47	9	11	12	11	6	8	16	11	8
466	CYPS18	19	17	19	17	20	20	18	14	14	12	16	16	15	15	14
467	CYPS19	18	15	15	23	15	11	22	17	25	32	6	12	34	12	18
468	CYPS20	18	11	11	19	9	9	8	16	13	15	14	13	5	5	7
469	CYPS21	19	17	20	24	14	6	9	21	24	4	9	5	6	5	13
470	CYPS22	11	10	11	12	14	24	13	22	21	23	21	12	9	9	9
471	CYPS23	14	18	12	13	15	11	12	11	11	11	13	13	13	16	15
472	CYPS24	18	15	23	27	39	39	39	37	42	41	39	37	41	42	35
473	CYPS25	10	10	11	11	12	12	13	11	11	11	10	10	9	9	6
474	CYPS26	7	8	6	7	7	9	7	5	6	7	6	4	4	4	3
475	CYPS27	44	41	42	42	42	41	38	36	37	28	26	33	30	30	29
476	CYPS28	27	26	25	32	33	33	30	30	27	21	25	25	16	16	17
477	CYPS29	35	31	29	28	29	27	26	24	25	24	23	23	23	23	24
478	CYPS30	31	35	36	36	35	31	25	21	108	21	31	23	23	33	23
479	CYPS31	27	23	26	24	22	21	17	12	14	16	20	20	17	19	19
480	CYPS32	66	83	80	70	68	65	72	61	80	41	43	39	41	31	31
481	CYPS33	20	28	28	29	34	28	25	25	27	29	27	19	19	20	23
482	CYPS34	25	20	42	18	35	14	31	34	32	30	17	27	27	27	26
483	CYPS35	8	9	10	9	11	18	17	16	23	13	9	8	7	11	9
484	CYPS36	38	35	32	34	39	39	39	38	36	33	34	27	28	30	27
485	CYPS37	13	11	11	8	13	14	9	9	12	16	19	14	15	26	38
486	CYPS38	33	32	32	32	32	33	30	20	21	24	21	20	11	15	12
487	CYPS39	26	30	29	31	25	36	29	29	31	26	17	17	14	19	18
488	CYPS40	34	23	17	17	6	18	17	18	20	11	23	15	20	20	21
489	CYPS41	25	26	28	17	19	17	16	24	17	16	17	16	11	14	12
490	CYPS42	22	23	23	23	27	27	27	26	29	23	20	20	19	22	17
491	CYPS43	32	35	36	33	42	31	35	31	36	36	31	34	33	36	34
492	CYPS44	29	28	26	32	36	40	38	34	36	34	34	33	30	28	26
493	CYPS45	10	9	10	9	11	9	8	8	10	10	10	10	11	15	11
494	CYPS46	21	18	17	22	20	20	16	16	18	14	18	17	16	13	13
495	CYPS47	3	3	4	4	5	4	6	5	6	6	6	6	6	7	6
496	CYPS48	22	21	20	16	16	16	15	14	15	13	9	9	10	10	9
497	CYPS49	7	11	11	12	13	12	11	11	11	10	26	28	8	10	10
498	CYPS50	14	25	47	46	47	44	46	45	15	20	18	16	16	17	13
499	CYPS51	15	14	29	32	40	40	34	34	21	18	15	17	14	14	26
500	CYPS52	11	10	10	10	11	9	9	9	11	9	10	11	10	10	11
501	CYPS53	20	11	12	13	15	14	15	14	15	14	20	20	14	16	15
502	CYPS54	14	14	13	15	20	14	15	14	14	16	14	12	12	22	13
503	CYPS55	4	4	5	6	5	6	6	6	6	6	6	6	5	3	3
504	CYPS56	0	0	0	0	0	0	0	0	0	0	0	0	0	0	0
505	CZES1	25	12	12	13	13	26	24	27	27	26	27	34	32	30	38
506	CZES2	6	9	12	8	7	8	8	8	8	10	12	19	16	12	16
507	CZES3	10	10	10	11	11	10	10	10	9	10	8	9	10	16	17
508	CZES4	18	18	17	18	16	15	28	14	26	22	23	21	18	11	14
509	CZES5	27	28	27	27	34	28	26	20	32	29	27	21	19	17	17
510	CZES6	31	28	16	16	28	35	25	23	23	19	19	21	21	44	43
511	CZES7	51	27	30	28	29	28	28	27	31	19	24	25	27	32	31
512	CZES8	43	43	30	43	48	31	34	31	24	22	24	23	23	23	23
513	CZES9	6	14	21	20	24	19	24	25	27	23	18	18	18	18	18
514	CZES10	30	32	25	32	32	30	28	30	28	27	27	30	33	23	26
515	CZES11	39	11	8	8	9	34	7	34	34	34	31	28	30	32	31
516	CZES12	10	10	11	18	18	22	32	24	13	44	43	28	19	29	18
517	CZES13	24	23	27	26	28	25	27	26	27	25	11	12	14	9	11
518	CZES14	44	40	74	98	75	71	74	87	124	132	29	30	38	43	44
519	CZES15	33	32	26	34	45	47	49	52	50	42	47	52	43	39	40
520	CZES16	34	31	33	34	38	37	35	35	33	36	44	46	28	28	33
521	CZES17	10	13	14	31	41	41	43	13	16	12	12	37	34	37	33
522	CZES18	20	21	40	22	24	23	25	22	23	23	28	27	29	26	25
523	CZES19	33	32	48	37	36	38	39	43	43	36	39	40	40	42	41
524	CZES20	45	46	52	50	54	53	52	56	53	57	49	52	60	58	57
525	CZES21	14	14	15	12	8	14	14	13	10	11	20	20	25	28	14
526	CZES22	33	23	30	46	38	25	18	24	24	36	34	36	32	24	29
527	CZES23	22	27	25	27	32	29	29	22	20	19	9	10	10	11	10
528	CZES24	52	62	64	68	68	66	66	54	54	55	55	58	60	54	53
529	CZES25	11	11	16	18	16	15	10	8	8	9	9	8	19	20	19
530	CZES26	12	12	13	12	12	12	12	13	13	14	15	15	11	12	11
531	CZES27	34	34	35	50	47	45	50	56	52	53	49	43	29	39	29
532	CZES28	35	34	36	36	35	33	26	26	25	26	18	20	17	17	13
533	CZES29	56	56	62	59	62	62	64	63	63	63	64	64	64	61	60
534	CZES30	43	41	49	46	49	40	37	38	43	47	40	46	47	41	42
535	CZES31	54	33	45	45	43	46	45	44	43	42	31	40	40	39	32
536	CZES32	5	42	45	61	5	40	5	5	6	7	7	7	7	7	7
537	CZES33	41	20	6	6	6	7	6	6	7	12	11	11	11	11	11
538	CZES34	24	27	24	26	27	24	25	24	26	25	23	25	27	27	27
539	CZES35	16	17	17	19	21	13	20	20	18	19	17	16	18	18	18
540	CZES36	23	24	24	25	25	26	24	26	28	29	28	30	26	24	26
541	CZES37	16	18	18	8	8	9	8	9	16	5	21	24	26	26	28
542	CZES38	7	8	10	8	8	9	8	9	8	7	7	9	7	7	7
543	CZES39	24	27	26	29	28	27	25	27	24	26	25	24	23	24	24
544	CZES40	29	10	13	10	10	11	11	13	11	10	9	22	19	20	21
545	CZES41	26	28	28	28	28	27	25	24	27	28	28	23	25	25	25
546	CZES42	26	26	29	29	28	26	27	14	11	10	14	9	9	9	9
547	CZES43	6	11	7	32	34	38	39	43	11	10	10	9	9	9	9
548	CZES44	39	38	41	38	37	39	35	42	40	43	35	39	40	37	40
549	CZES45	32	27	29	29	29	29	28	28	32	21	22	23	22	23	23
550	CZES46	20	29	30	30	28	26	20	20	18	16	12	12	12	11	12
551	CZES47	18	17	21	20	17	18	18	18	17	16	12	12	12	11	12
552	CZES48	26	25	26	27	27	26	25	25	25	24	23	24	19	20	21
553	CZES49	34	33	36	35	33	33	33	32	32	30	26	26	26	30	31
554	CZES50	33	32	38	34	32	34	36	40	37	37	28	26	19	19	25
555	CZES51	29	23	25	39	34	34	34	19	16	18	17	18	12	12	12
556	CZES52	22	24	25	25	24	21	21	24	25	23	14	15	16	16	16
557	CZES53	26	19	19	43	42	17	18	19	22	24	19	23	19	17	18
558	CZES54	28	31	34	34	34	23	31	29	29	29	28	28	26	25	26
559	CZES55	0	0	0	0	0	0	0	0	0	0	0	0	0	0	0
560	CZES56	0	0	0	0	0	0	0	0	0	0	0	0	0	0	0
561	DEUS1	32	23	31	29	30	30	29	36	31	33	35	36	28	32	39
562	DEUS2	7	9	11	9	10	11	10	8	7	9	10	13	13	8	15
563	DEUS3	15	15	15	15	16	16	12	18	17	20	22	24	23	23	20
564	DEUS4	20	17	18	33	24	25	23	26	23	39	21	66	59	26	59
565	DEUS5	59	56	55	60	63	49	58	57	54	81	67	75	85	90	94
566	DEUS6	75	81	74	70	70	57	53	46	45	42	42	42	41	42	41
567	DEUS7	39	37	33	35	34	32	33	26	24	35	32	31	36	48	35
568	DEUS8	62	63	63	63	65	64	64	65	56	61	75	69	63	65	61
569	DEUS9	21	19	19	18	18	19	19	19	19	19	16	18	17	17	16
570	DEUS10	76	69	62	70	73	89	92	89	88	82	74	76	80	78	103
571	DEUS11	172	188	177	179	164	144	154	136	132	125	133	125	131	152	159
572	DEUS12	63	51	69	87	104	111	124	103	130	119	89	111	102	89	89
573	DEUS13	94	90	92	100	102	97	114	119	101	118	95	96	71	104	104
574	DEUS14	62	57	65	75	54	52	50	51	56	59	54	55	53	55	57
575	DEUS15	153	158	154	155	173	172	190	191	259	223	239	253	253	246	166
576	DEUS16	117	127	125	116	138	121	118	141	138	148	153	131	125	131	132
577	DEUS17	157	127	109	118	100	85	73	83	79	58	52	47	50	61	56
578	DEUS18	158	151	142	140	156	133	161	186	144	156	169	144	155	147	154
579	DEUS19	162	157	158	160	167	166	171	193	191	192	174	176	176	180	174
580	DEUS20	171	180	188	194	191	196	189	210	187	186	186	201	194	195	204
581	DEUS21	46	41	86	88	48	44	33	52	72	47	33	32	42	33	37
582	DEUS22	58	63	63	65	66	62	64	67	64	73	83	85	41	42	83
583	DEUS23	106	101	114	117	123	123	130	140	98	112	135	104	103	105	122
584	DEUS24	101	105	115	131	128	122	129	133	116	144	107	115	110	116	109
585	DEUS25	68	65	65	67	71	59	63	68	63	37	53	59	29	28	25
586	DEUS26	80	72	74	73	78	76	86	86	79	97	83	97	92	87	91
587	DEUS27	48	46	50	52	43	27	31	29	38	51	35	33	35	38	39
588	DEUS28	44	45	49	50	52	50	50	54	51	47	47	48	52	50	50
589	DEUS29	196	189	182	184	200	196	207	208	205	189	198	210	200	212	200
590	DEUS30	74	72	66	68	65	57	57	87	88	70	91	96	98	103	93
591	DEUS31	34	34	34	38	39	39	39	33	37	33	26	53	45	54	55
592	DEUS32	57	60	45	78	29	44	45	41	52	37	38	56	63	70	65
593	DEUS33	20	16	20	19	19	17	17	16	17	25	48	55	53	55	54
594	DEUS34	18	18	30	18	19	34	37	35	19	19	18	19	18	18	17
595	DEUS35	12	12	13	13	13	14	13	13	13	16	16	16	16	12	14
596	DEUS36	10	17	32	18	10	10	9	8	9	29	16	16	27	52	52
597	DEUS37	21	22	24	23	23	23	22	21	24	29	34	34	36	39	36
598	DEUS38	9	13	10	12	10	14	5	5	5	10	5	6	6	9	9
599	DEUS39	21	20	33	31	33	21	25	21	22	35	15	13	12	14	13
600	DEUS40	33	32	47	49	49	40	43	41	43	48	43	48	101	126	124
601	DEUS41	24	15	17	15	15	20	22	23	30	34	15	10	16	27	18
602	DEUS42	11	11	38	24	25	24	24	11	12	35	29	23	22	21	21
603	DEUS43	11	11	12	9	9	10	9	9	10	9	8	10	9	8	8
604	DEUS44	86	82	85	89	89	83	80	81	80	86	77	56	86	88	84
605	DEUS45	79	90	101	95	111	119	121	111	113	92	108	117	118	111	106
606	DEUS46	122	120	123	127	123	120	134	136	133	120	127	129	134	109	132
607	DEUS47	79	77	84	85	82	79	81	62	76	22	8	8	8	10	10
608	DEUS48	83	81	83	84	91	90	102	98	94	108	103	92	91	94	86
609	DEUS49	38	23	25	26	26	21	12	12	13	12	8	12	11	12	12
610	DEUS50	113	109	127	131	113	130	136	138	136	134	135	157	170	179	167
611	DEUS51	22	24	30	31	29	29	33	31	30	50	40	39	39	43	45
612	DEUS52	21	22	24	21	22	22	22	21	23	26	17	17	17	17	17
613	DEUS53	24	25	29	32	32	24	23	21	22	33	18	18	22	25	22
614	DEUS54	30	31	34	39	37	32	32	30	32	40	31	32	34	37	34
615	DEUS55	0	0	0	0	0	0	0	0	0	0	0	0	0	0	0
616	DEUS56	0	0	0	0	0	0	0	0	0	0	0	0	0	0	0
617	DNKS1	42	42	27	25	44	44	39	28	43	28	50	52	51	50	26
618	DNKS2	11	11	9	9	10	10	9	9	4	9	8	9	9	8	9
619	DNKS3	12	12	11	8	9	8	11	9	8	7	8	5	8	20	6
620	DNKS4	26	26	33	38	41	44	22	24	37	34	27	27	27	18	19
621	DNKS5	34	33	38	32	33	32	32	30	31	26	25	23	22	11	28
622	DNKS6	19	29	28	27	30	27	27	26	28	29	31	28	29	28	28
623	DNKS7	14	15	13	14	13	15	12	14	13	13	12	12	12	11	12
624	DNKS8	22	21	18	16	16	15	15	16	15	20	27	21	20	20	20
625	DNKS9	10	10	9	9	9	9	9	11	11	10	10	9	9	9	10
626	DNKS10	22	20	16	16	15	19	21	20	21	15	13	18	19	16	15
627	DNKS11	45	44	43	38	41	40	32	37	29	30	27	26	27	30	29
628	DNKS12	42	47	50	43	27	48	62	63	46	38	39	37	33	24	44
629	DNKS13	27	16	30	15	14	14	12	15	13	13	13	13	13	12	13
630	DNKS14	13	14	13	13	13	13	12	14	13	13	11	11	11	10	11
631	DNKS15	31	39	33	32	23	25	29	30	27	22	28	33	28	26	27
632	DNKS16	22	21	21	20	19	19	18	20	21	21	18	20	18	16	18
633	DNKS17	55	54	49	30	39	39	41	32	30	36	40	33	40	11	10
634	DNKS18	8	8	7	6	7	7	7	7	9	10	9	9	9	24	24
635	DNKS19	18	18	17	16	17	17	16	18	21	22	16	19	19	49	50
636	DNKS20	60	63	42	42	68	45	44	48	45	43	42	43	47	46	45
637	DNKS21	22	10	10	17	22	10	10	11	9	23	9	8	15	10	11
638	DNKS22	26	31	26	15	14	14	13	16	13	12	17	16	14	14	36
639	DNKS23	10	10	10	9	8	9	9	8	8	8	9	8	8	10	10
640	DNKS24	40	35	43	39	40	38	41	41	35	41	41	30	30	22	22
641	DNKS25	8	8	8	8	7	8	8	7	8	8	8	7	8	10	9
642	DNKS26	23	23	24	22	22	21	22	19	24	27	24	27	25	25	26
643	DNKS27	84	92	87	94	80	77	78	87	114	113	112	112	118	107	116
644	DNKS28	10	10	10	9	8	10	9	9	8	9	9	8	8	10	10
645	DNKS29	58	56	60	57	57	57	58	58	56	57	57	58	57	60	62
646	DNKS30	28	29	27	28	27	26	25	27	31	33	30	27	26	25	26
647	DNKS31	35	33	37	28	33	25	26	27	29	30	30	28	26	27	27
648	DNKS32	64	58	59	92	43	60	66	65	75	53	46	61	61	65	60
649	DNKS33	27	14	24	14	15	26	25	24	15	23	23	27	18	28	20
650	DNKS34	31	28	29	27	26	30	33	32	33	26	22	25	26	23	22
651	DNKS35	29	28	31	29	31	30	30	28	29	33	30	32	29	30	33
652	DNKS36	34	32	29	30	27	25	28	27	28	30	28	26	25	23	25
653	DNKS37	13	12	14	12	11	11	12	12	13	13	8	12	7	7	13
654	DNKS38	8	8	8	8	11	11	8	9	11	12	10	10	12	12	12
655	DNKS39	33	32	33	33	33	32	30	29	27	31	28	24	26	25	25
656	DNKS40	29	29	37	28	28	30	33	34	35	36	35	36	33	35	59
657	DNKS41	32	32	17	18	17	35	36	32	34	30	28	41	42	35	32
658	DNKS42	15	18	18	8	7	5	7	6	5	5	6	25	8	10	10
659	DNKS43	6	7	5	6	6	6	7	5	5	6	6	6	6	7	5
660	DNKS44	32	32	36	35	35	35	34	33	35	34	36	38	35	38	41
661	DNKS45	28	30	32	29	30	29	27	27	28	33	30	32	26	29	29
662	DNKS46	19	21	20	20	20	20	18	20	29	20	19	17	17	16	17
663	DNKS47	10	10	10	10	10	28	27	8	27	29	14	15	16	14	14
664	DNKS48	27	25	21	20	20	19	18	19	23	19	24	20	16	16	16
665	DNKS49	17	17	17	16	16	16	17	13	17	17	21	24	23	24	27
666	DNKS50	34	33	37	34	34	33	31	31	33	35	33	36	34	36	41
667	DNKS51	32	22	22	21	21	37	35	32	31	32	23	26	25	26	29
668	DNKS52	22	22	20	21	21	21	22	22	32	30	28	32	31	31	34
669	DNKS53	18	18	24	17	17	16	18	20	24	24	23	23	21	20	22
670	DNKS54	30	30	30	29	29	30	30	24	19	31	31	25	25	33	38
671	DNKS55	14	14	14	14	14	14	14	12	11	13	12	10	12	11	11
672	DNKS56	0	0	0	0	0	0	0	0	0	0	0	0	0	0	0
673	ESPS1	32	33	20	27	24	20	20	20	24	22	22	26	27	27	27
674	ESPS2	11	10	9	8	7	7	8	7	7	6	7	7	6	5	5
675	ESPS3	24	24	23	20	19	20	20	20	23	16	14	16	16	15	14
676	ESPS4	11	12	10	10	10	12	9	11	11	10	5	5	7	14	65
677	ESPS5	26	29	25	22	26	26	21	21	28	21	17	26	28	28	27
678	ESPS6	70	69	69	68	72	66	66	67	40	67	37	46	35	33	34
679	ESPS7	29	31	30	31	31	31	32	36	32	29	30	29	25	25	25
680	ESPS8	27	28	27	26	25	25	26	26	27	27	26	27	27	26	25
681	ESPS9	25	28	21	21	20	20	19	18	17	14	16	15	16	18	18
682	ESPS10	44	22	21	22	40	47	45	49	49	42	34	44	46	45	43
683	ESPS11	85	97	89	89	87	86	90	90	97	77	92	91	72	83	94
684	ESPS12	11	23	39	41	40	41	24	22	21	22	19	22	22	23	23
685	ESPS13	48	49	49	49	48	49	49	52	46	49	45	47	44	33	32
686	ESPS14	109	115	118	127	110	107	109	121	122	127	117	110	102	110	110
687	ESPS15	28	29	27	27	29	29	61	63	134	110	128	133	109	112	135
688	ESPS16	46	48	50	44	43	43	42	45	38	39	38	38	33	36	35
689	ESPS17	59	60	31	32	31	30	69	33	28	28	26	26	60	57	53
690	ESPS18	33	33	35	33	32	31	31	34	29	29	33	33	29	31	30
691	ESPS19	37	41	46	44	43	39	40	42	31	29	33	37	32	44	32
692	ESPS20	88	90	97	98	98	96	91	95	68	59	58	61	60	55	52
693	ESPS21	47	41	60	43	61	42	55	62	58	55	50	43	45	39	48
694	ESPS22	30	31	33	35	35	35	35	37	32	33	31	30	28	27	27
695	ESPS23	27	27	29	30	29	29	30	32	27	31	27	29	26	27	29
696	ESPS24	42	44	42	43	43	42	41	43	46	55	54	55	54	55	53
697	ESPS25	8	8	9	8	8	27	27	28	25	30	28	27	28	30	30
698	ESPS26	11	12	11	11	11	11	11	11	10	9	11	13	12	11	10
699	ESPS27	45	46	46	47	45	45	45	48	43	37	34	41	39	28	28
700	ESPS28	41	40	41	42	41	40	41	44	38	37	17	20	19	19	18
701	ESPS29	59	60	64	66	65	67	66	71	62	63	59	59	59	59	58
702	ESPS30	58	59	61	62	60	61	63	65	57	48	30	34	34	33	33
703	ESPS31	67	70	61	57	54	53	45	28	103	32	37	41	41	32	31
704	ESPS32	46	47	48	13	13	54	53	51	48	7	6	6	6	6	6
705	ESPS33	54	57	48	23	24	25	24	25	28	27	7	7	7	7	8
706	ESPS34	28	27	26	26	25	38	40	41	45	23	20	21	22	21	22
707	ESPS35	39	36	34	34	32	32	31	33	31	30	34	15	16	17	16
708	ESPS36	17	18	15	14	14	15	15	16	17	12	36	38	41	15	15
709	ESPS37	23	25	23	22	22	20	19	19	19	17	17	18	20	18	18
710	ESPS38	19	23	22	23	23	25	25	26	20	18	17	17	18	18	18
711	ESPS39	49	50	55	48	47	49	49	51	43	42	34	47	45	31	31
712	ESPS40	37	37	38	35	36	35	33	34	39	38	41	43	40	40	46
713	ESPS41	66	62	32	33	32	32	33	90	46	34	29	28	27	27	27
714	ESPS42	5	5	30	31	30	30	32	34	29	5	5	5	6	6	6
715	ESPS43	34	37	3	3	3	35	34	31	27	3	3	3	3	3	3
716	ESPS44	43	44	44	46	45	47	47	49	44	43	41	43	32	32	31
717	ESPS45	35	46	37	38	47	48	50	42	44	35	33	35	42	43	42
718	ESPS46	30	30	35	36	35	34	36	37	32	35	30	35	34	26	31
719	ESPS47	31	24	23	24	24	25	21	21	19	17	16	13	10	10	10
720	ESPS48	24	24	22	23	23	25	25	26	26	15	15	16	16	19	19
721	ESPS49	32	33	35	37	36	39	40	42	35	28	26	24	23	31	31
722	ESPS50	67	68	70	69	65	66	65	70	68	70	51	53	52	56	44
723	ESPS51	15	15	49	53	51	37	36	44	37	33	31	31	30	27	27
724	ESPS52	30	31	30	27	27	32	30	31	25	27	30	33	34	35	33
725	ESPS53	22	21	21	19	19	22	21	22	20	19	18	20	20	20	20
726	ESPS54	28	29	27	28	26	26	25	26	27	27	18	19	19	19	19
727	ESPS55	0	0	0	0	0	0	0	0	0	0	0	0	0	0	0
728	ESPS56	0	0	0	0	0	0	0	0	0	0	0	0	0	0	0
729	ESTS1	21	20	20	42	17	29	17	27	37	24	31	33	20	44	32
730	ESTS2	12	12	12	12	10	9	9	10	8	9	10	8	8	8	9
731	ESTS3	16	12	10	12	10	10	11	11	11	11	11	19	11	13	11
732	ESTS4	17	16	17	18	19	19	20	21	19	17	15	14	16	14	20
733	ESTS5	22	21	19	23	21	20	19	19	22	18	23	13	21	22	13
734	ESTS6	11	9	8	8	9	8	28	27	27	7	31	7	5	6	6
735	ESTS7	52	82	31	32	35	55	56	62	60	35	56	55	56	70	72
736	ESTS8	8	8	14	7	8	16	27	20	19	8	7	8	19	19	7
737	ESTS9	11	10	15	14	22	12	11	18	13	21	20	13	14	11	24
738	ESTS10	41	8	8	7	8	45	47	52	19	23	22	29	30	7	8
739	ESTS11	27	18	16	6	10	4	4	4	17	5	6	3	10	4	5
740	ESTS12	10	10	6	7	11	11	9	8	8	7	8	6	5	4	6
741	ESTS13	23	21	15	24	18	34	38	39	63	40	24	45	46	41	32
742	ESTS14	12	11	12	14	31	31	50	53	50	30	29	30	30	29	12
743	ESTS15	9	31	10	20	13	9	10	4	9	86	10	6	8	9	10
744	ESTS16	27	67	67	26	23	28	30	52	56	19	40	41	58	35	16
745	ESTS17	20	20	17	18	16	20	18	16	16	14	11	9	11	14	13
746	ESTS18	19	19	19	32	19	22	14	15	16	24	23	23	22	22	21
747	ESTS19	12	13	10	11	10	11	11	13	13	15	11	11	12	13	11
748	ESTS20	11	14	9	10	8	25	25	25	25	8	17	18	17	18	17
749	ESTS21	6	5	4	15	5	13	13	11	16	15	13	17	7	5	7
750	ESTS22	28	23	27	25	28	20	11	15	11	25	19	19	26	26	31
751	ESTS23	24	29	28	33	32	28	30	32	26	18	23	22	19	22	29
752	ESTS24	43	42	35	37	36	42	49	38	31	35	37	38	37	37	37
753	ESTS25	24	23	21	22	20	19	18	18	18	18	18	18	18	20	18
754	ESTS26	30	31	21	18	17	17	15	15	16	15	19	17	9	16	17
755	ESTS27	29	79	29	24	30	67	28	86	105	111	96	93	55	46	110
756	ESTS28	9	10	11	9	9	6	8	9	8	7	7	9	7	9	12
757	ESTS29	39	35	39	36	34	33	32	33	28	35	31	31	29	33	34
758	ESTS30	27	26	26	25	24	24	26	25	25	23	23	20	21	22	23
759	ESTS31	39	39	35	36	37	36	38	40	36	38	34	32	34	35	35
760	ESTS32	14	14	9	12	12	10	13	11	11	10	10	9	9	8	8
761	ESTS33	22	23	18	21	21	14	14	14	9	9	9	10	8	10	11
762	ESTS34	38	35	33	35	35	36	41	41	40	37	39	36	36	36	37
763	ESTS35	12	18	17	13	18	13	13	11	12	11	11	12	10	13	14
764	ESTS36	33	22	22	31	33	31	30	31	22	23	21	20	20	20	20
765	ESTS37	24	23	23	24	23	22	22	22	21	18	19	19	19	21	18
766	ESTS38	19	17	21	15	18	13	13	14	12	16	14	12	16	11	11
767	ESTS39	22	22	19	22	29	29	30	30	28	26	25	21	27	18	17
768	ESTS40	26	25	23	24	25	22	22	23	22	24	24	39	44	44	44
769	ESTS41	12	12	12	15	14	14	25	25	25	14	16	14	14	15	15
770	ESTS42	7	7	7	7	8	7	7	7	7	7	7	7	7	7	7
771	ESTS43	6	6	5	7	6	6	6	6	6	6	8	6	7	7	6
772	ESTS44	35	37	36	35	33	32	31	32	31	38	33	31	31	31	31
773	ESTS45	32	31	25	26	28	25	25	31	24	25	26	27	26	25	23
774	ESTS46	14	13	13	15	16	16	17	18	16	13	11	11	13	11	12
775	ESTS47	22	21	18	19	18	21	19	18	19	19	20	25	23	20	18
776	ESTS48	31	33	28	32	28	20	21	19	19	19	18	21	20	18	18
777	ESTS49	15	16	14	16	24	25	27	22	24	18	11	10	19	14	24
778	ESTS50	29	29	36	37	36	35	37	35	36	38	34	36	33	35	36
779	ESTS51	29	33	28	31	31	20	21	22	21	27	24	21	20	20	19
780	ESTS52	19	22	20	18	20	15	14	14	13	16	18	13	17	16	13
781	ESTS53	19	19	18	17	16	14	14	15	13	16	14	15	14	13	15
782	ESTS54	32	31	31	30	30	27	29	28	29	29	28	27	27	25	27
783	ESTS55	0	0	0	0	0	0	0	0	0	0	0	0	0	0	0
784	ESTS56	0	0	0	0	0	0	0	0	0	0	0	0	0	0	0
785	FINS1	8	8	7	7	8	7	8	7	9	9	31	31	42	22	22
786	FINS2	12	12	12	11	11	12	11	10	10	9	9	11	11	11	12
787	FINS3	8	8	8	8	9	8	8	7	8	7	13	13	15	15	14
788	FINS4	17	18	14	14	13	14	12	12	13	13	15	15	20	18	24
789	FINS5	53	40	41	40	27	21	23	24	41	42	24	41	40	44	40
790	FINS6	19	46	44	19	46	22	19	20	20	25	31	29	29	28	29
791	FINS7	67	76	78	104	50	72	67	27	106	109	104	100	106	107	116
792	FINS8	90	69	55	49	49	48	58	68	68	58	54	44	47	47	47
793	FINS9	20	19	20	23	20	19	21	21	20	20	18	18	18	17	17
794	FINS10	27	26	24	22	22	21	21	27	64	31	45	59	47	62	66
795	FINS11	28	30	29	30	28	26	17	14	14	20	16	14	21	36	41
796	FINS12	19	20	26	14	27	27	27	27	24	27	24	26	28	28	15
797	FINS13	18	18	17	18	17	18	16	18	21	21	22	23	21	21	18
798	FINS14	18	19	18	19	18	18	16	18	21	22	24	25	23	24	21
799	FINS15	52	51	45	43	42	48	48	49	54	46	52	115	43	46	43
800	FINS16	26	23	25	25	23	23	24	30	36	31	36	31	29	31	27
801	FINS17	84	90	64	35	46	73	83	70	80	63	65	68	64	63	64
802	FINS18	39	38	22	22	22	22	37	36	40	40	36	40	37	35	120
803	FINS19	24	25	23	23	19	51	55	59	71	82	51	60	54	59	53
804	FINS20	25	30	25	24	25	25	25	33	24	16	25	27	25	27	16
805	FINS21	16	27	17	17	14	15	18	17	19	29	5	4	4	20	15
806	FINS22	26	28	18	28	27	28	26	27	20	20	22	31	30	31	28
807	FINS23	35	33	31	30	29	33	30	27	33	36	31	35	34	23	22
808	FINS24	23	25	25	24	23	23	26	25	32	28	35	27	32	34	35
809	FINS25	9	9	9	9	9	9	9	9	9	10	9	9	9	9	9
810	FINS26	10	11	9	9	8	9	7	7	9	16	25	22	23	24	27
811	FINS27	35	35	36	38	35	35	35	37	38	42	39	42	42	45	40
812	FINS28	5	5	6	7	6	5	7	15	6	8	8	12	12	12	21
813	FINS29	71	71	67	70	66	72	69	64	67	66	70	71	72	70	69
814	FINS30	29	30	30	33	32	31	33	32	32	25	27	28	29	31	28
815	FINS31	38	40	41	45	44	42	42	41	42	38	39	50	51	44	43
816	FINS32	17	18	18	21	19	18	20	20	64	53	49	59	14	66	58
817	FINS33	29	29	29	33	30	28	31	32	30	30	22	23	28	26	26
818	FINS34	29	29	29	32	31	31	32	31	30	30	28	44	43	35	34
819	FINS35	31	30	27	24	27	30	20	19	28	39	20	38	36	29	27
820	FINS36	24	29	28	32	30	29	32	32	32	31	30	28	29	30	30
821	FINS37	22	30	29	31	28	30	30	30	30	27	28	33	37	39	35
822	FINS38	24	26	22	23	24	25	24	24	26	26	25	28	13	14	13
823	FINS39	31	32	33	34	33	32	36	34	35	34	28	28	28	28	29
824	FINS40	22	21	18	30	27	21	30	29	39	55	57	59	52	53	53
825	FINS41	12	13	13	13	13	13	19	19	21	14	14	13	13	12	12
826	FINS42	11	11	11	11	11	11	11	12	12	12	10	12	14	17	11
827	FINS43	24	24	7	7	7	24	6	7	7	8	8	9	8	8	7
828	FINS44	33	35	36	39	38	36	39	38	37	40	41	41	42	44	45
829	FINS45	20	19	17	29	16	19	29	28	17	28	28	32	30	33	32
830	FINS46	18	21	16	22	22	24	25	27	31	32	33	39	39	40	35
831	FINS47	20	20	17	18	17	20	18	17	18	18	19	23	21	18	16
832	FINS48	20	19	19	29	19	19	21	16	17	17	18	25	24	28	27
833	FINS49	17	18	18	21	18	18	20	23	24	24	29	26	27	25	25
834	FINS50	39	40	36	38	41	43	43	41	55	56	54	55	67	69	65
835	FINS51	45	46	44	47	45	49	38	51	57	52	57	57	58	61	49
836	FINS52	28	31	25	27	28	31	32	30	34	32	28	29	30	30	29
837	FINS53	16	16	16	18	17	17	19	18	20	20	18	18	19	19	19
838	FINS54	24	25	26	30	28	25	29	28	31	31	27	26	27	28	28
839	FINS55	17	18	18	17	18	20	22	18	23	25	0	0	0	0	0
840	FINS56	0	0	0	0	0	0	0	0	0	0	0	0	0	0	0
841	FRAS1	73	70	76	88	88	78	78	81	85	80	67	64	87	86	83
842	FRAS2	4	3	3	3	3	3	3	3	3	4	3	3	3	3	3
843	FRAS3	15	15	15	16	13	13	13	14	15	11	10	12	11	11	10
844	FRAS4	16	14	14	14	14	10	26	11	10	16	10	15	11	19	12
845	FRAS5	33	43	43	30	27	26	25	28	29	27	23	24	24	23	25
846	FRAS6	91	81	79	76	49	40	30	29	28	31	32	28	29	27	27
847	FRAS7	28	24	24	27	27	27	25	25	24	24	18	19	19	18	17
848	FRAS8	40	42	40	39	38	34	37	36	36	31	31	34	33	34	32
849	FRAS9	25	25	24	23	22	22	24	23	24	22	13	16	16	16	15
850	FRAS10	28	27	28	27	35	35	33	33	34	19	17	17	26	29	29
851	FRAS11	78	77	72	74	71	77	64	64	83	55	44	42	48	51	49
852	FRAS12	41	42	43	46	54	52	52	45	50	75	68	61	65	67	79
853	FRAS13	58	50	52	50	47	46	41	41	40	35	32	31	35	29	21
854	FRAS14	26	23	23	26	25	25	24	24	22	22	17	18	18	18	17
855	FRAS15	71	76	74	70	68	69	58	54	51	37	46	52	48	42	36
856	FRAS16	45	43	43	41	42	39	37	36	33	33	27	27	26	22	23
857	FRAS17	60	53	70	79	55	56	56	49	30	43	49	49	46	44	33
858	FRAS18	86	87	75	104	87	87	83	89	143	120	114	44	118	115	123
859	FRAS19	63	59	70	71	63	64	62	64	66	62	51	52	48	49	36
860	FRAS20	85	89	86	89	88	79	75	72	70	81	66	68	64	60	59
861	FRAS21	19	36	58	51	51	48	47	49	29	35	35	47	46	44	44
862	FRAS22	34	40	35	35	32	30	20	22	21	15	14	14	16	10	12
863	FRAS23	71	48	47	44	46	46	42	42	38	41	31	35	31	30	31
864	FRAS24	52	51	54	56	54	50	49	52	51	49	48	45	50	51	47
865	FRAS25	31	31	31	33	30	28	28	29	29	28	28	29	33	25	28
866	FRAS26	22	28	29	39	35	31	33	32	25	18	22	19	20	18	17
867	FRAS27	41	38	40	43	43	40	38	37	36	38	33	33	34	36	32
868	FRAS28	47	48	48	49	47	46	35	35	35	18	16	16	21	20	21
869	FRAS29	146	160	160	135	127	121	120	128	158	159	69	70	73	71	72
870	FRAS30	66	64	65	66	66	62	59	59	52	38	27	30	29	29	27
871	FRAS31	32	34	32	32	30	29	29	28	27	27	29	27	29	28	28
872	FRAS32	39	42	45	65	19	44	40	38	49	38	37	48	48	51	48
873	FRAS33	58	59	64	18	63	18	19	19	47	36	41	50	63	65	60
874	FRAS34	32	31	30	29	30	30	30	30	31	25	24	23	23	22	23
875	FRAS35	30	29	31	30	29	28	29	29	28	27	22	24	27	25	25
876	FRAS36	26	27	26	27	28	27	28	28	28	27	26	26	23	23	29
877	FRAS37	27	26	27	27	27	26	26	20	21	14	23	25	24	22	23
878	FRAS38	30	24	24	23	22	22	27	26	28	28	31	29	28	25	25
879	FRAS39	24	25	27	26	27	27	28	28	27	25	25	27	33	28	24
880	FRAS40	23	24	23	24	25	25	26	26	26	22	11	10	10	9	10
881	FRAS41	46	43	41	46	44	43	43	42	42	39	24	16	24	23	23
882	FRAS42	33	33	33	35	24	24	26	33	35	24	24	28	25	24	24
883	FRAS43	10	10	10	11	10	10	11	10	11	11	11	9	9	8	9
884	FRAS44	27	28	28	28	28	28	29	29	29	29	29	31	32	31	31
885	FRAS45	52	49	50	53	54	53	61	51	51	48	48	42	54	51	50
886	FRAS46	29	26	26	29	26	26	38	39	36	35	29	32	32	30	29
887	FRAS47	59	59	64	59	59	58	52	52	50	41	15	19	20	19	18
888	FRAS48	45	46	45	44	37	36	33	33	25	32	27	28	17	17	15
889	FRAS49	29	29	29	31	31	29	32	32	31	27	32	24	27	25	24
890	FRAS50	70	68	71	73	72	66	65	71	67	85	92	78	76	75	74
891	FRAS51	28	24	27	27	27	42	25	24	23	23	19	20	21	20	19
892	FRAS52	32	27	32	33	35	33	31	28	33	33	34	35	35	25	30
893	FRAS53	48	41	31	56	32	30	31	24	24	29	45	29	49	44	32
894	FRAS54	22	22	22	22	24	24	37	32	35	44	42	41	47	40	40
895	FRAS55	6	5	5	6	5	5	5	5	5	5	0	0	0	0	0
896	FRAS56	0	0	0	0	0	0	0	0	0	0	0	0	0	0	0
897	GBRS1	23	11	11	11	10	10	10	10	10	12	14	14	15	15	15
898	GBRS2	5	5	7	6	4	5	5	4	22	6	8	8	8	7	6
899	GBRS3	13	10	9	9	8	8	8	8	8	9	11	11	12	12	12
900	GBRS4	98	57	67	66	69	74	74	82	68	50	55	95	36	74	58
901	GBRS5	32	24	24	24	23	18	16	16	18	55	45	45	44	47	47
902	GBRS6	32	33	31	35	36	34	34	31	33	31	64	28	81	75	50
903	GBRS7	26	24	26	27	27	25	26	22	22	18	21	21	22	22	22
904	GBRS8	22	14	17	20	18	15	16	16	17	15	17	18	18	18	19
905	GBRS9	38	35	55	57	55	55	47	48	51	50	44	50	45	42	45
906	GBRS10	17	10	10	54	55	56	48	48	53	54	55	60	59	60	70
907	GBRS11	47	44	42	43	44	48	44	47	62	42	40	45	47	58	46
908	GBRS12	35	33	31	34	45	41	46	44	39	54	66	49	49	67	85
909	GBRS13	57	42	46	49	48	47	46	41	21	24	31	42	32	32	31
910	GBRS14	40	37	21	22	45	44	42	41	22	18	21	20	21	21	22
911	GBRS15	46	41	31	28	42	34	39	46	112	32	43	49	119	86	119
912	GBRS16	28	28	48	51	49	49	48	46	29	25	36	36	37	34	35
913	GBRS17	76	69	65	42	47	49	48	68	37	68	65	70	70	63	66
914	GBRS18	35	22	26	29	21	20	20	20	21	16	24	31	39	26	42
915	GBRS19	60	57	63	55	55	57	62	65	68	49	63	43	34	40	38
916	GBRS20	48	59	55	55	58	54	54	55	55	50	52	53	60	70	67
917	GBRS21	75	67	81	112	91	72	76	67	64	39	33	40	26	23	39
918	GBRS22	12	31	39	48	52	49	48	49	52	48	50	52	52	48	48
919	GBRS23	35	25	22	22	23	22	22	22	23	20	27	27	28	27	27
920	GBRS24	66	66	63	70	61	55	56	72	73	68	66	70	75	65	62
921	GBRS25	27	29	30	23	22	22	26	28	29	29	24	25	25	26	28
922	GBRS26	36	48	56	48	45	56	38	40	42	38	39	41	40	35	37
923	GBRS27	47	42	51	53	54	51	50	50	53	48	45	46	47	48	51
924	GBRS28	37	36	37	38	37	37	39	37	39	38	47	45	49	49	48
925	GBRS29	85	84	97	95	86	82	77	75	81	64	75	75	73	60	62
926	GBRS30	83	81	95	90	82	81	77	75	80	63	39	39	39	39	39
927	GBRS31	34	36	33	34	32	33	35	33	33	40	39	43	45	48	48
928	GBRS32	39	42	45	79	31	44	45	37	49	38	38	48	48	55	48
929	GBRS33	23	21	21	18	19	20	20	20	21	21	17	19	18	18	19
930	GBRS34	30	29	30	32	29	28	30	29	29	30	25	27	27	35	33
931	GBRS35	29	28	31	27	29	26	29	29	30	32	26	27	28	27	28
932	GBRS36	45	46	56	32	49	66	51	73	64	61	63	84	60	59	64
933	GBRS37	29	28	23	20	21	23	22	22	24	22	24	29	52	51	55
934	GBRS38	7	8	9	9	9	9	9	10	9	9	8	11	13	14	8
935	GBRS39	40	36	42	40	46	40	36	39	43	53	44	45	34	40	35
936	GBRS40	37	36	39	45	59	44	40	53	46	43	38	37	38	39	39
937	GBRS41	77	78	81	82	93	94	94	94	95	106	176	125	185	185	159
938	GBRS42	24	27	33	28	31	26	32	27	40	30	25	47	45	44	45
939	GBRS43	73	64	69	53	62	60	62	59	55	53	47	49	50	47	45
940	GBRS44	40	36	43	43	44	44	40	43	46	44	34	50	49	45	61
941	GBRS45	43	40	46	47	47	47	41	43	47	45	40	53	39	41	54
942	GBRS46	43	41	43	31	28	43	28	27	46	58	31	35	36	39	39
943	GBRS47	40	47	51	57	47	47	40	47	51	43	37	38	38	38	38
944	GBRS48	24	23	29	21	26	23	27	27	42	28	24	28	41	49	50
945	GBRS49	22	23	27	27	26	21	43	41	47	50	57	68	62	68	70
946	GBRS50	86	77	91	93	79	76	80	90	75	85	115	82	82	91	95
947	GBRS51	25	25	28	32	41	57	47	46	55	30	24	24	25	25	26
948	GBRS52	32	30	34	33	33	35	31	32	37	35	31	31	53	52	31
949	GBRS53	25	25	31	33	40	43	40	35	42	44	39	39	39	36	38
950	GBRS54	50	49	55	58	56	57	50	52	56	49	47	54	54	52	53
951	GBRS55	14	15	14	14	11	11	10	11	13	13	14	14	14	17	16
952	GBRS56	0	0	0	0	0	0	0	0	0	0	0	0	0	0	0
953	GRCS1	21	21	19	18	19	28	18	10	22	20	29	15	23	26	16
954	GRCS2	4	4	4	4	4	4	4	4	4	4	4	4	6	7	10
955	GRCS3	10	11	12	11	11	12	10	10	12	11	13	12	11	12	12
956	GRCS4	7	8	8	6	27	7	7	7	7	6	6	6	10	9	9
957	GRCS5	20	20	13	17	13	13	12	13	12	13	13	17	21	28	27
958	GRCS6	15	11	28	10	11	11	10	11	11	10	10	12	14	23	13
959	GRCS7	26	28	25	27	24	23	26	26	25	20	13	16	14	14	12
960	GRCS8	11	12	10	10	11	11	10	11	11	10	10	12	14	15	13
961	GRCS9	37	37	29	31	35	34	34	35	31	26	14	14	12	13	13
962	GRCS10	30	22	36	34	18	41	36	43	20	31	34	56	61	59	46
963	GRCS11	10	32	9	9	8	11	10	10	11	9	10	11	12	12	12
964	GRCS12	13	15	10	10	10	12	8	10	8	12	11	13	15	18	16
965	GRCS13	33	35	32	34	32	42	34	35	33	41	27	23	27	17	15
966	GRCS14	26	28	24	27	23	23	25	25	24	20	13	15	14	14	12
967	GRCS15	28	30	26	28	28	28	27	31	29	20	5	94	95	26	100
968	GRCS16	25	27	24	26	23	22	25	25	24	19	13	15	14	14	13
969	GRCS17	30	27	24	26	29	28	25	25	24	24	16	17	16	16	18
970	GRCS18	11	12	11	11	12	12	11	12	12	10	11	13	15	16	14
971	GRCS19	25	27	24	26	23	22	25	25	24	19	12	15	14	22	18
972	GRCS20	25	27	24	26	23	22	25	25	24	19	12	7	7	10	9
973	GRCS21	35	32	28	26	29	33	30	27	34	29	16	17	16	11	11
974	GRCS22	29	27	29	31	23	29	25	25	24	27	19	19	21	21	18
975	GRCS23	25	27	24	26	23	22	25	25	24	19	12	15	14	14	12
976	GRCS24	18	16	14	16	14	18	10	10	6	18	17	18	25	26	25
977	GRCS25	11	12	15	15	14	17	9	15	15	17	17	12	18	18	13
978	GRCS26	17	16	24	23	21	20	20	22	21	22	22	18	17	24	24
979	GRCS27	72	33	30	31	30	29	33	31	31	26	24	22	23	22	21
980	GRCS28	16	15	23	21	20	18	18	19	19	20	19	15	15	14	13
981	GRCS29	53	56	58	50	59	57	56	58	61	57	55	48	51	46	48
982	GRCS30	50	50	46	49	50	49	42	46	50	45	44	46	50	129	134
983	GRCS31	24	20	25	23	28	26	24	30	30	26	25	27	30	27	25
984	GRCS32	54	50	52	86	38	53	52	46	57	45	47	59	59	67	57
985	GRCS33	19	18	23	24	20	18	18	19	21	22	22	8	18	17	16
986	GRCS34	22	22	28	27	27	24	25	26	26	25	24	22	23	23	20
987	GRCS35	20	19	27	25	24	22	22	23	23	24	23	19	18	17	17
988	GRCS36	15	14	13	14	13	14	13	12	14	14	16	15	16	17	18
989	GRCS37	26	24	27	25	28	26	24	24	24	26	25	22	35	28	36
990	GRCS38	11	11	33	31	30	29	28	28	28	29	13	11	12	13	13
991	GRCS39	21	20	24	22	21	19	19	23	23	24	23	20	19	15	14
992	GRCS40	10	9	7	8	9	8	9	7	8	8	10	7	8	7	8
993	GRCS41	47	48	50	51	57	45	45	53	56	45	34	48	50	46	38
994	GRCS42	26	28	25	35	11	23	9	26	25	20	10	11	8	8	27
995	GRCS43	38	28	43	43	39	36	38	40	39	20	19	16	15	15	13
996	GRCS44	32	31	34	33	33	30	31	32	34	34	33	32	34	33	31
997	GRCS45	24	41	27	24	28	26	40	24	24	26	25	23	33	31	30
998	GRCS46	26	28	25	26	24	23	26	26	25	20	12	15	14	14	12
999	GRCS47	6	5	25	23	4	4	4	21	21	6	5	4	4	5	4
1000	GRCS48	32	32	46	46	42	21	41	43	41	23	23	8	8	11	10
1001	GRCS49	14	35	32	31	30	30	33	32	10	10	11	7	7	7	8
1002	GRCS50	39	40	37	39	37	37	38	38	40	35	34	35	33	33	33
1003	GRCS51	14	18	25	23	26	24	22	22	24	26	25	13	13	11	12
1004	GRCS52	12	11	13	12	12	16	13	14	12	14	13	12	13	13	13
1005	GRCS53	21	18	14	14	20	21	16	17	18	21	23	17	19	18	17
1006	GRCS54	40	39	35	38	20	36	32	38	19	26	20	18	25	25	25
1007	GRCS55	0	0	0	0	0	0	0	0	0	0	0	0	0	0	0
1008	GRCS56	0	0	0	0	0	0	0	0	0	0	0	0	0	0	0
1009	HRVS1	30	28	30	29	28	22	25	40	24	43	44	47	48	45	43
1010	HRVS2	7	7	7	7	6	6	6	6	5	6	5	5	6	6	7
1011	HRVS3	23	15	17	14	15	7	16	18	16	17	17	25	21	16	17
1012	HRVS4	64	68	65	28	28	28	34	33	40	37	33	60	59	65	57
1013	HRVS5	31	25	26	23	23	18	20	20	42	26	27	49	49	47	45
1014	HRVS6	31	16	16	14	12	12	11	24	14	14	13	16	14	16	41
1015	HRVS7	11	10	10	10	10	10	10	10	84	87	79	75	82	82	92
1016	HRVS8	21	19	24	24	17	16	17	15	17	17	19	21	16	19	15
1017	HRVS9	26	17	17	21	19	18	19	18	17	21	21	23	23	22	22
1018	HRVS10	4	4	4	7	8	7	6	5	6	4	5	5	5	7	5
1019	HRVS11	8	10	10	10	12	12	15	14	14	21	23	14	14	15	14
1020	HRVS12	9	13	14	14	13	16	14	6	18	15	16	18	17	21	35
1021	HRVS13	13	10	10	9	9	7	8	7	10	22	8	14	13	16	10
1022	HRVS14	55	65	67	75	56	54	59	72	98	100	89	84	90	89	97
1023	HRVS15	26	14	15	17	16	17	19	16	20	17	22	12	12	12	11
1024	HRVS16	29	20	23	17	17	18	59	72	98	100	89	83	89	81	90
1025	HRVS17	19	16	28	11	39	45	48	34	50	26	14	33	34	32	33
1026	HRVS18	18	19	18	37	39	21	23	21	24	37	39	6	7	18	24
1027	HRVS19	20	17	17	55	63	65	70	68	62	21	21	42	53	42	42
1028	HRVS20	8	25	24	23	20	10	8	8	8	7	7	7	7	8	7
1029	HRVS21	26	19	21	13	21	17	9	28	5	4	6	18	6	7	14
1030	HRVS22	18	14	15	17	16	17	19	16	19	17	13	12	11	10	10
1031	HRVS23	15	19	12	16	18	16	18	19	19	17	16	16	16	19	17
1032	HRVS24	27	25	35	76	47	44	49	46	49	45	43	46	43	48	49
1033	HRVS25	10	11	11	15	15	16	16	16	16	16	15	16	15	17	17
1034	HRVS26	19	12	20	21	20	27	20	14	21	12	19	19	18	23	21
1035	HRVS27	60	69	70	79	65	66	75	38	33	37	32	32	30	107	117
1036	HRVS28	44	40	41	39	38	34	37	39	38	30	27	33	31	31	32
1037	HRVS29	58	62	63	64	65	62	64	60	59	60	50	54	51	49	52
1038	HRVS30	35	26	25	23	23	20	19	21	22	32	30	32	33	34	34
1039	HRVS31	31	28	25	43	62	44	66	79	93	106	83	98	101	87	96
1040	HRVS32	45	41	44	71	29	51	51	48	48	37	37	46	46	52	45
1041	HRVS33	22	24	19	16	5	25	5	5	28	31	27	19	17	26	28
1042	HRVS34	22	23	23	22	22	22	24	23	23	23	24	23	24	23	23
1043	HRVS35	17	13	13	16	15	12	12	13	12	18	17	17	16	15	16
1044	HRVS36	32	24	25	22	23	22	25	26	27	30	29	31	26	29	30
1045	HRVS37	20	16	16	15	20	15	17	17	26	23	27	37	35	32	34
1046	HRVS38	16	15	16	19	17	16	17	16	15	18	18	19	19	18	20
1047	HRVS39	35	25	27	34	31	33	35	33	33	30	39	40	38	37	38
1048	HRVS40	13	18	20	21	7	9	21	10	9	21	26	26	27	24	25
1049	HRVS41	33	18	30	21	20	23	24	23	24	23	26	26	24	22	23
1050	HRVS42	17	18	19	21	20	21	22	21	22	22	19	18	25	26	26
1051	HRVS43	26	17	16	18	17	18	21	17	20	18	15	14	13	12	12
1052	HRVS44	31	24	24	28	29	30	33	31	30	33	32	34	33	30	31
1053	HRVS45	36	25	30	27	28	25	33	36	36	37	35	34	38	36	36
1054	HRVS46	24	17	21	19	18	20	21	22	20	23	22	23	23	22	22
1055	HRVS47	22	12	12	14	15	16	17	17	18	18	18	18	18	19	18
1056	HRVS48	22	15	19	18	17	23	24	24	27	27	26	26	27	30	29
1057	HRVS49	24	20	20	23	21	17	17	17	23	18	18	18	18	19	18
1058	HRVS50	35	33	31	31	33	33	44	34	43	42	33	38	36	36	36
1059	HRVS51	24	18	20	17	25	29	31	31	29	18	17	20	18	18	34
1060	HRVS52	29	29	42	31	32	27	30	34	32	31	30	31	33	53	55
1061	HRVS53	22	15	14	21	21	24	23	24	28	29	29	29	31	30	31
1062	HRVS54	33	14	25	27	16	18	18	18	27	32	28	34	30	28	27
1063	HRVS55	8	7	8	11	11	12	12	12	14	14	13	13	13	15	15
1064	HRVS56	0	0	0	0	0	0	0	0	0	0	0	0	0	0	0
1065	HUNS1	31	68	38	43	44	41	37	63	63	56	71	71	80	65	62
1066	HUNS2	12	12	13	12	12	13	12	11	11	13	22	24	30	22	26
1067	HUNS3	4	4	4	4	4	4	4	5	4	4	5	5	5	5	5
1068	HUNS4	8	6	11	6	19	18	5	18	5	5	6	6	5	55	6
1069	HUNS5	27	20	18	19	19	18	18	18	17	20	25	18	17	18	17
1070	HUNS6	16	15	15	13	11	12	11	12	9	7	42	43	47	46	45
1071	HUNS7	16	16	18	15	17	17	15	13	14	15	15	19	16	18	20
1072	HUNS8	17	17	11	11	29	26	28	27	10	10	26	25	11	11	10
1073	HUNS9	26	25	27	28	26	26	26	24	26	27	27	29	28	28	28
1074	HUNS10	35	36	35	28	28	50	32	31	33	25	34	33	34	34	34
1075	HUNS11	20	26	21	14	22	47	48	46	40	39	34	33	33	37	36
1076	HUNS12	22	24	24	23	42	38	21	30	28	31	29	36	32	33	33
1077	HUNS13	35	33	34	34	36	34	32	33	32	34	62	45	50	49	48
1078	HUNS14	16	16	23	34	32	35	27	20	28	33	30	28	27	32	33
1079	HUNS15	42	19	61	54	52	53	72	78	72	61	31	39	34	32	35
1080	HUNS16	30	30	34	32	31	33	24	25	26	24	21	18	20	19	20
1081	HUNS17	16	17	17	41	13	23	15	20	21	39	37	31	30	32	33
1082	HUNS18	57	53	52	38	36	35	25	24	23	22	26	24	26	23	24
1083	HUNS19	14	12	14	12	11	13	43	48	38	11	36	35	34	35	35
1084	HUNS20	52	51	55	50	54	55	52	58	53	49	46	48	54	52	53
1085	HUNS21	13	8	15	17	15	14	14	14	10	10	9	10	10	8	13
1086	HUNS22	19	18	49	29	70	52	20	57	51	66	31	16	30	30	27
1087	HUNS23	19	19	21	20	19	22	17	17	20	21	23	18	19	17	15
1088	HUNS24	50	55	62	73	48	50	59	51	51	50	58	51	48	43	50
1089	HUNS25	28	24	23	23	22	27	29	30	22	23	31	21	24	25	20
1090	HUNS26	15	9	23	28	24	23	15	8	25	25	15	30	17	18	18
1091	HUNS27	69	77	80	85	25	29	26	24	24	29	29	26	27	28	24
1092	HUNS28	17	17	23	17	14	27	22	24	23	15	14	12	14	13	14
1093	HUNS29	55	51	53	58	55	54	50	51	56	55	57	55	54	52	47
1094	HUNS30	32	32	32	33	31	30	29	28	30	28	28	24	23	25	24
1095	HUNS31	54	52	41	35	44	41	36	38	32	40	39	33	40	41	44
1096	HUNS32	17	17	19	20	18	19	16	15	17	18	18	21	47	53	46
1097	HUNS33	18	20	16	13	11	10	21	10	23	11	21	17	24	25	35
1098	HUNS34	15	15	15	15	15	15	14	14	20	16	27	28	31	30	29
1099	HUNS35	16	14	16	15	15	14	15	14	16	17	17	18	20	17	18
1100	HUNS36	9	11	12	11	11	10	9	16	10	17	17	13	12	13	13
1101	HUNS37	17	16	17	17	17	16	15	16	15	22	22	28	19	18	18
1102	HUNS38	22	12	30	29	20	21	16	18	19	21	14	15	24	22	22
1103	HUNS39	32	33	34	34	41	35	33	32	34	36	33	31	20	17	17
1104	HUNS40	31	28	29	33	32	29	29	27	30	34	29	29	45	45	46
1105	HUNS41	26	24	26	25	25	32	26	23	25	26	24	33	32	32	31
1106	HUNS42	14	13	14	13	12	11	13	13	13	12	10	10	10	10	9
1107	HUNS43	12	12	12	12	11	11	10	11	11	12	12	10	13	11	12
1108	HUNS44	47	47	50	49	48	48	47	47	47	48	47	40	42	45	41
1109	HUNS45	33	34	37	36	36	35	33	33	34	35	35	38	40	41	36
1110	HUNS46	30	25	26	29	30	29	29	28	28	23	20	18	19	20	20
1111	HUNS47	17	20	23	20	18	16	14	15	15	12	24	20	17	17	27
1112	HUNS48	13	22	24	25	23	27	20	20	21	24	24	20	17	17	17
1113	HUNS49	30	30	34	32	32	37	32	22	19	28	21	25	12	11	13
1114	HUNS50	43	42	50	46	55	49	48	48	49	51	48	48	41	40	40
1115	HUNS51	25	24	24	26	26	26	23	24	26	26	27	21	26	25	27
1116	HUNS52	17	17	19	20	18	19	16	15	17	22	23	21	22	21	21
1117	HUNS53	16	16	16	16	18	20	21	19	19	23	19	18	24	23	18
1118	HUNS54	26	51	30	30	26	25	17	18	25	31	28	31	25	24	24
1119	HUNS55	0	0	0	0	0	0	0	0	0	0	0	0	0	0	0
1120	HUNS56	0	0	0	0	0	0	0	0	0	0	0	0	0	0	0
1121	IDNS1	17	22	22	20	18	18	20	21	24	20	20	20	22	20	19
1122	IDNS2	18	14	17	17	17	15	19	21	20	26	29	27	28	28	32
1123	IDNS3	9	10	10	9	9	10	8	9	10	11	10	10	11	10	10
1124	IDNS4	63	23	27	23	23	19	33	55	22	54	58	81	81	85	79
1125	IDNS5	37	30	47	48	43	46	44	48	38	49	44	44	46	45	45
1126	IDNS6	31	33	32	32	36	32	33	30	32	33	35	32	33	32	32
1127	IDNS7	24	82	84	90	40	40	38	39	18	24	29	27	28	28	32
1128	IDNS8	29	33	34	31	32	32	28	29	27	23	23	23	23	24	21
1129	IDNS9	8	7	12	11	6	8	7	16	14	13	13	12	8	7	6
1130	IDNS10	29	31	33	55	42	53	56	59	61	36	59	63	38	39	42
1131	IDNS11	15	17	18	20	31	21	26	25	29	26	39	35	39	39	39
1132	IDNS12	8	14	12	12	11	12	12	20	28	31	33	28	26	35	27
1133	IDNS13	13	30	32	44	39	38	36	41	34	27	31	29	30	30	34
1134	IDNS14	58	67	69	77	59	54	61	19	19	25	30	27	28	28	32
1135	IDNS15	35	34	33	43	36	34	31	31	30	117	106	105	38	30	34
1136	IDNS16	23	20	21	24	22	19	17	19	25	26	30	28	29	29	33
1137	IDNS17	27	34	33	36	45	44	46	34	34	30	36	36	37	35	63
1138	IDNS18	8	9	8	9	10	10	8	23	21	28	32	30	31	31	33
1139	IDNS19	9	22	23	32	30	13	19	16	17	13	11	10	10	11	36
1140	IDNS20	9	9	15	15	10	11	21	22	17	26	31	29	33	33	37
1141	IDNS21	7	9	8	8	9	8	10	10	9	10	11	14	15	13	18
1142	IDNS22	11	28	15	15	10	10	17	17	13	32	34	32	33	33	37
1143	IDNS23	0	0	0	0	0	0	0	0	0	0	0	0	0	0	0
1144	IDNS24	33	32	34	34	39	39	28	25	28	23	23	24	26	26	24
1145	IDNS25	18	20	19	20	20	18	8	7	7	4	4	4	4	4	4
1146	IDNS26	0	0	0	0	0	0	0	0	0	0	0	0	0	0	0
1147	IDNS27	22	34	36	39	32	27	35	31	30	40	46	43	43	45	43
1148	IDNS28	31	29	33	35	31	31	35	39	36	32	38	35	39	39	43
1149	IDNS29	55	55	55	56	55	58	54	52	54	54	55	54	56	56	56
1150	IDNS30	48	45	44	46	44	42	40	41	43	48	45	44	48	46	47
1151	IDNS31	32	32	27	43	35	37	43	36	39	41	43	41	42	42	45
1152	IDNS32	34	30	31	28	28	16	15	15	31	31	30	28	35	29	33
1153	IDNS33	21	14	11	14	13	8	11	17	9	9	10	10	10	12	36
1154	IDNS34	13	24	23	21	20	57	17	17	19	25	30	29	29	30	34
1155	IDNS35	18	20	19	20	20	18	16	16	17	14	14	15	15	15	14
1156	IDNS36	23	25	27	27	27	28	29	33	31	30	35	32	33	34	35
1157	IDNS37	18	20	19	20	20	18	8	24	23	19	40	38	39	39	39
1158	IDNS38	15	13	12	21	21	24	19	20	16	17	22	20	20	20	20
1159	IDNS39	19	21	20	22	21	19	19	21	22	18	19	20	19	19	41
1160	IDNS40	18	20	19	20	20	18	17	9	4	26	32	30	31	31	34
1161	IDNS41	30	22	25	29	29	29	32	33	31	22	23	23	24	25	23
1162	IDNS42	21	21	20	21	21	19	17	18	21	20	21	20	21	22	21
1163	IDNS43	0	0	0	0	0	0	0	0	0	0	0	0	0	0	0
1164	IDNS44	21	22	31	37	41	41	36	33	20	14	16	15	17	17	16
1165	IDNS45	31	31	30	31	29	14	13	10	11	29	34	32	33	34	36
1166	IDNS46	0	0	0	0	0	0	0	0	0	0	0	0	0	0	0
1167	IDNS47	0	0	0	0	0	0	0	0	0	0	0	0	0	0	0
1168	IDNS48	0	0	0	0	0	0	0	0	0	0	0	0	0	0	0
1169	IDNS49	0	0	0	0	0	0	0	0	0	0	0	0	0	0	0
1170	IDNS50	31	31	30	31	29	14	15	25	25	22	22	23	22	25	25
1171	IDNS51	7	11	16	19	16	20	17	17	24	31	37	33	34	35	35
1172	IDNS52	10	13	13	22	17	20	31	31	16	15	13	12	14	13	12
1173	IDNS53	16	15	17	24	7	20	9	28	20	26	31	29	30	30	34
1174	IDNS54	10	9	17	21	17	16	17	17	11	8	31	29	30	29	33
1175	IDNS55	0	0	0	0	0	0	0	0	0	0	0	0	0	0	0
1176	IDNS56	0	0	0	0	0	0	0	0	0	0	0	0	0	0	0
1177	INDS1	18	18	18	18	18	19	18	17	16	17	18	38	39	40	39
1178	INDS2	22	22	21	20	20	20	18	19	19	19	19	19	20	19	18
1179	INDS3	11	11	11	11	11	11	12	12	11	12	12	12	12	12	13
1180	INDS4	15	11	10	11	14	27	29	19	30	18	21	19	15	13	11
1181	INDS5	17	17	17	16	16	16	17	17	17	18	18	17	16	15	16
1182	INDS6	44	46	47	46	49	46	45	43	45	46	49	44	47	47	47
1183	INDS7	19	19	18	19	18	18	18	18	19	18	16	17	19	19	17
1184	INDS8	13	13	13	12	12	12	13	14	13	14	14	14	14	14	15
1185	INDS9	8	8	8	7	7	7	7	7	7	8	8	8	8	6	6
1186	INDS10	23	24	27	24	25	24	50	51	53	47	47	52	45	44	43
1187	INDS11	24	25	25	23	24	30	28	29	40	32	37	44	29	29	29
1188	INDS12	9	9	8	7	7	7	8	8	9	9	9	8	9	8	8
1189	INDS13	15	15	17	17	17	17	16	16	16	16	16	15	17	17	17
1190	INDS14	19	19	19	18	18	18	18	18	20	18	18	19	18	96	105
1191	INDS15	26	23	30	35	35	34	40	37	108	109	102	97	103	101	111
1192	INDS16	24	21	20	21	22	22	24	24	24	25	24	23	24	21	22
1193	INDS17	7	5	4	4	4	9	14	13	15	14	12	12	15	13	12
1194	INDS18	23	24	24	24	24	24	22	22	24	22	23	23	24	24	24
1195	INDS19	11	12	8	8	7	11	11	10	11	11	12	11	11	11	12
1196	INDS20	19	20	21	21	21	21	20	20	20	20	20	20	21	21	21
1197	INDS21	16	16	19	19	19	18	18	16	24	25	16	27	17	18	17
1198	INDS22	20	21	46	46	30	30	29	28	30	29	29	22	34	31	30
1199	INDS23	0	0	0	0	0	0	0	0	0	0	0	0	0	0	0
1200	INDS24	42	42	42	39	40	42	39	39	37	40	41	37	44	42	38
1201	INDS25	18	18	18	17	17	17	16	16	17	16	16	17	17	17	16
1202	INDS26	0	0	0	0	0	0	0	0	0	0	0	0	0	0	0
1203	INDS27	37	37	37	36	35	36	36	37	37	35	36	36	36	36	36
1204	INDS28	24	24	23	22	22	25	22	22	22	22	26	23	22	22	23
1205	INDS29	39	36	34	35	36	37	35	35	33	36	36	35	39	38	38
1206	INDS30	41	41	37	39	40	46	38	38	37	40	40	38	40	39	39
1207	INDS31	42	43	43	46	48	49	47	45	42	46	47	46	44	45	44
1208	INDS32	39	42	45	65	19	41	41	35	46	35	35	48	45	54	46
1209	INDS33	10	19	15	10	11	11	21	25	24	27	27	37	37	40	27
1210	INDS34	23	23	23	23	23	24	22	73	97	17	22	18	18	18	17
1211	INDS35	0	0	0	0	0	0	0	0	0	0	0	0	0	0	0
1212	INDS36	21	22	24	24	24	24	23	22	24	23	23	22	24	23	23
1213	INDS37	0	0	0	0	0	0	0	0	0	0	0	0	0	0	0
1214	INDS38	0	0	0	0	0	0	0	0	0	0	0	0	0	0	0
1215	INDS39	17	18	20	20	20	20	18	18	18	18	18	17	19	19	19
1216	INDS40	26	22	22	23	22	22	22	23	23	25	29	70	32	39	50
1217	INDS41	35	35	36	38	39	37	39	40	36	36	40	40	36	35	34
1218	INDS42	30	30	31	31	30	31	28	28	28	28	28	28	29	30	30
1219	INDS43	0	0	0	0	0	0	0	0	0	0	0	0	0	0	0
1220	INDS44	21	22	22	21	21	21	6	5	7	6	6	6	8	6	6
1221	INDS45	6	7	7	7	7	7	7	6	8	7	7	7	9	7	7
1222	INDS46	48	59	60	79	24	29	67	75	107	104	96	78	24	23	27
1223	INDS47	0	0	0	0	0	0	0	0	0	0	0	0	0	0	0
1224	INDS48	0	0	0	0	0	0	0	0	0	0	0	0	0	0	0
1225	INDS49	0	0	0	0	0	0	0	0	0	0	0	0	0	0	0
1226	INDS50	14	14	16	16	16	16	15	15	16	15	16	15	17	17	17
1227	INDS51	0	0	0	0	0	0	0	0	0	0	0	0	0	0	0
1228	INDS52	8	8	8	8	7	6	7	8	7	7	7	7	7	7	8
1229	INDS53	5	5	5	5	4	4	5	6	4	4	5	5	5	4	5
1230	INDS54	14	13	13	12	12	13	13	12	12	11	13	12	10	12	12
1231	INDS55	0	0	0	0	0	0	0	0	0	0	0	0	0	0	0
1232	INDS56	0	0	0	0	0	0	0	0	0	0	0	0	0	0	0
1233	IRLS1	22	18	17	18	17	17	16	16	17	20	25	31	15	19	18
1234	IRLS2	6	6	6	6	6	5	6	4	5	6	12	12	14	13	12
1235	IRLS3	9	11	11	11	11	10	10	10	10	13	7	14	12	12	11
1236	IRLS4	26	24	25	30	29	31	28	29	24	17	26	26	28	29	25
1237	IRLS5	21	19	14	14	15	13	14	14	14	16	30	25	35	24	23
1238	IRLS6	5	16	27	26	29	26	26	25	27	28	31	39	29	12	26
1239	IRLS7	24	24	24	28	29	29	27	26	41	16	33	32	35	36	38
1240	IRLS8	25	12	7	13	13	12	12	10	12	14	11	14	12	13	13
1241	IRLS9	32	32	15	17	36	35	33	16	31	29	12	9	13	10	36
1242	IRLS10	21	8	46	25	26	7	9	44	7	10	45	7	7	8	7
1243	IRLS11	16	14	12	13	13	13	11	14	18	13	13	15	17	15	14
1244	IRLS12	44	51	83	83	56	58	41	43	48	82	68	64	45	41	40
1245	IRLS13	21	20	21	25	26	26	24	24	20	13	32	40	34	18	36
1246	IRLS14	24	23	22	27	28	30	28	27	23	15	33	31	35	35	39
1247	IRLS15	11	17	11	11	28	7	12	10	11	7	9	9	9	8	8
1248	IRLS16	32	32	31	33	32	34	32	26	26	18	17	20	21	17	21
1249	IRLS17	46	48	46	42	46	48	67	36	36	34	34	35	35	33	34
1250	IRLS18	20	22	20	15	10	12	10	28	23	10	26	41	44	18	20
1251	IRLS19	28	21	19	32	31	32	10	39	39	17	35	17	36	37	60
1252	IRLS20	37	39	14	11	46	45	10	49	46	10	13	19	23	10	7
1253	IRLS21	21	22	20	25	6	27	6	17	6	20	8	8	8	8	6
1254	IRLS22	31	35	35	25	26	27	30	33	44	51	9	27	15	22	17
1255	IRLS23	20	21	19	14	10	12	10	28	23	16	16	29	24	16	20
1256	IRLS24	34	38	37	36	28	35	30	32	32	34	29	33	42	35	36
1257	IRLS25	21	22	20	32	26	35	24	24	20	14	16	10	8	17	13
1258	IRLS26	26	25	25	29	27	31	28	27	23	16	14	27	28	22	23
1259	IRLS27	35	36	26	31	32	33	30	32	27	20	22	36	37	39	34
1260	IRLS28	36	35	36	29	32	28	29	26	25	15	17	23	22	22	26
1261	IRLS29	47	46	45	48	47	47	47	102	123	124	116	120	43	42	44
1262	IRLS30	44	43	41	44	47	43	48	53	52	37	21	32	32	30	35
1263	IRLS31	22	27	27	31	29	25	27	24	24	25	27	20	15	19	17
1264	IRLS32	4	44	12	14	12	40	42	19	48	37	37	47	47	53	46
1265	IRLS33	27	19	25	7	9	8	10	11	16	17	42	43	44	20	41
1266	IRLS34	17	19	18	16	18	18	20	17	18	15	17	20	25	18	17
1267	IRLS35	34	22	24	28	14	14	12	9	16	33	30	25	26	25	27
1268	IRLS36	35	26	35	37	37	35	28	8	58	18	58	45	47	25	27
1269	IRLS37	40	23	27	23	21	19	20	20	26	39	45	46	47	50	47
1270	IRLS38	5	5	5	33	28	35	14	14	5	5	5	9	6	8	11
1271	IRLS39	19	15	17	18	20	17	16	22	19	21	25	25	26	23	17
1272	IRLS40	41	31	37	29	32	40	41	35	43	44	58	47	50	58	54
1273	IRLS41	59	36	58	37	30	65	64	64	55	31	35	38	39	24	114
1274	IRLS42	21	15	29	25	29	23	12	9	10	10	10	21	27	24	20
1275	IRLS43	13	8	11	11	12	13	12	15	13	11	10	11	13	13	12
1276	IRLS44	18	16	22	23	24	20	20	20	19	25	26	26	26	25	29
1277	IRLS45	49	44	47	50	53	56	36	39	42	33	49	39	49	44	49
1278	IRLS46	24	27	39	40	46	38	29	30	30	26	30	34	31	30	30
1279	IRLS47	10	10	10	10	12	12	13	22	14	13	17	10	8	6	6
1280	IRLS48	21	20	17	17	21	21	19	22	21	31	22	14	12	13	13
1281	IRLS49	9	10	12	15	16	13	8	8	11	12	27	16	15	20	20
1282	IRLS50	52	44	42	45	44	50	51	52	66	59	43	42	39	37	51
1283	IRLS51	29	27	30	33	36	35	30	28	25	13	27	32	30	33	35
1284	IRLS52	16	16	15	14	19	19	18	19	21	25	22	22	22	23	24
1285	IRLS53	23	22	22	26	28	28	26	26	22	26	30	29	28	27	28
1286	IRLS54	25	26	14	12	11	12	9	9	8	21	17	32	25	23	24
1287	IRLS55	0	0	0	0	0	0	0	0	0	0	0	0	0	0	0
1288	IRLS56	0	0	0	0	0	0	0	0	0	0	0	0	0	0	0
1289	ITAS1	13	15	12	13	13	13	14	15	15	12	15	14	15	14	13
1290	ITAS2	9	8	8	8	9	9	9	8	7	6	7	7	17	16	16
1291	ITAS3	6	5	6	7	7	8	8	8	8	7	6	6	6	6	7
1292	ITAS4	15	13	15	14	16	17	17	14	17	11	10	12	8	75	11
1293	ITAS5	16	18	16	18	18	18	19	20	20	16	37	38	32	30	28
1294	ITAS6	93	106	86	87	95	81	82	79	76	76	78	84	74	77	70
1295	ITAS7	29	27	29	28	30	30	28	28	27	27	29	31	28	27	29
1296	ITAS8	7	7	6	8	6	8	9	8	7	4	5	16	26	25	25
1297	ITAS9	15	16	16	17	15	16	17	17	16	13	18	17	15	16	17
1298	ITAS10	50	46	50	47	43	41	53	57	53	39	53	56	84	74	66
1299	ITAS11	91	50	69	57	55	66	71	67	66	44	54	49	52	56	50
1300	ITAS12	36	37	58	57	55	55	39	38	38	36	36	36	45	51	26
1301	ITAS13	50	54	56	54	52	51	47	48	44	39	45	46	38	42	45
1302	ITAS14	193	209	208	220	199	160	182	174	177	148	140	131	123	113	143
1303	ITAS15	59	53	51	35	48	64	66	55	128	39	138	133	137	58	143
1304	ITAS16	69	80	55	78	66	64	44	44	56	36	40	41	47	47	46
1305	ITAS17	59	67	61	58	66	64	64	57	54	28	58	57	58	59	54
1306	ITAS18	41	41	43	43	40	38	76	50	50	33	34	54	54	51	51
1307	ITAS19	87	65	70	73	74	75	76	73	74	67	65	66	67	70	67
1308	ITAS20	66	75	75	72	75	70	70	69	59	55	54	56	73	62	60
1309	ITAS21	43	40	48	54	68	75	47	48	54	51	28	49	28	19	20
1310	ITAS22	33	32	34	33	35	35	33	36	32	34	37	34	35	37	36
1311	ITAS23	35	33	35	36	35	33	33	34	38	28	26	26	25	27	26
1312	ITAS24	56	58	43	56	56	52	55	53	53	55	65	63	56	64	66
1313	ITAS25	11	12	13	12	12	12	14	11	13	9	6	6	6	6	6
1314	ITAS26	56	51	60	34	36	33	35	30	29	26	22	23	23	24	22
1315	ITAS27	43	44	45	45	45	44	43	43	49	42	45	45	44	47	44
1316	ITAS28	49	50	47	37	38	38	38	40	39	36	33	42	30	30	29
1317	ITAS29	86	89	86	84	86	84	86	84	79	76	81	83	76	80	78
1318	ITAS30	78	80	80	80	81	77	77	77	74	55	40	40	33	41	39
1319	ITAS31	42	41	41	41	40	37	39	39	39	34	40	40	46	48	47
1320	ITAS32	11	11	56	13	30	51	51	49	60	60	26	26	23	8	8
1321	ITAS33	25	25	26	26	27	27	26	27	26	9	11	11	9	10	10
1322	ITAS34	29	27	52	51	49	43	46	46	46	28	33	32	29	31	31
1323	ITAS35	34	34	36	36	37	37	35	36	36	34	34	32	34	33	33
1324	ITAS36	40	39	39	43	43	41	40	41	42	41	43	44	37	40	43
1325	ITAS37	31	27	27	28	27	11	11	11	26	10	16	17	18	18	18
1326	ITAS38	14	13	13	13	13	12	12	11	11	11	5	5	12	13	13
1327	ITAS39	41	41	45	44	45	58	56	49	51	42	35	35	22	22	22
1328	ITAS40	41	41	44	44	44	31	31	31	36	11	26	27	27	26	18
1329	ITAS41	42	40	41	41	41	40	39	39	41	39	39	40	39	39	38
1330	ITAS42	18	27	35	36	37	36	20	35	35	29	25	25	25	29	29
1331	ITAS43	39	41	34	34	36	42	41	39	33	28	9	9	27	8	8
1332	ITAS44	42	42	45	45	45	44	43	44	46	47	40	38	47	50	47
1333	ITAS45	45	46	45	47	47	45	44	44	46	47	47	49	50	53	51
1334	ITAS46	38	37	43	42	42	40	39	40	41	42	42	43	43	46	44
1335	ITAS47	23	23	25	25	25	26	25	24	24	27	24	27	14	19	18
1336	ITAS48	32	32	32	31	30	29	30	31	31	26	33	30	37	35	34
1337	ITAS49	37	36	39	41	38	36	35	36	37	41	42	43	33	19	38
1338	ITAS50	48	48	51	53	51	62	51	52	51	53	52	52	51	54	51
1339	ITAS51	23	25	23	23	24	24	24	25	25	24	24	24	23	22	22
1340	ITAS52	32	32	25	33	33	28	31	33	34	30	30	29	17	20	20
1341	ITAS53	20	21	22	23	24	23	22	22	23	23	20	17	16	19	19
1342	ITAS54	43	48	48	48	48	47	47	48	48	48	50	51	50	51	50
1343	ITAS55	8	8	8	8	8	8	8	8	8	7	0	0	0	0	0
1344	ITAS56	0	0	0	0	0	0	0	0	0	0	0	0	0	0	0
1345	JPNS1	12	11	11	10	12	11	11	11	11	12	12	15	13	13	11
1346	JPNS2	4	4	4	4	6	6	5	4	4	5	5	5	5	5	5
1347	JPNS3	11	11	11	10	12	11	11	11	11	12	12	15	13	13	11
1348	JPNS4	10	12	12	12	16	14	13	13	12	17	16	16	15	13	13
1349	JPNS5	18	18	18	17	19	18	18	18	18	19	18	21	19	20	18
1350	JPNS6	74	50	50	48	50	50	50	48	45	52	57	59	58	54	54
1351	JPNS7	21	20	20	18	24	25	25	23	20	23	22	22	23	26	25
1352	JPNS8	36	33	33	32	32	29	30	31	32	22	23	25	22	23	21
1353	JPNS9	29	29	29	29	30	30	29	29	29	29	29	29	29	28	28
1354	JPNS10	46	54	55	52	54	55	54	53	53	52	51	53	51	52	52
1355	JPNS11	31	32	34	44	45	43	44	52	54	49	57	50	54	52	52
1356	JPNS12	26	27	27	27	33	32	32	31	31	33	37	39	37	39	39
1357	JPNS13	38	37	37	34	40	40	39	41	35	37	36	38	38	42	40
1358	JPNS14	25	24	23	21	26	27	27	26	24	27	26	40	27	27	27
1359	JPNS15	37	37	84	50	54	53	59	98	123	122	140	97	133	148	125
1360	JPNS16	35	34	30	36	49	34	34	32	30	55	58	34	33	36	152
1361	JPNS17	69	74	76	82	81	86	88	93	100	82	71	73	90	96	83
1362	JPNS18	45	41	38	59	47	28	28	28	26	26	25	24	25	28	29
1363	JPNS19	13	13	15	10	10	10	10	12	12	8	21	21	8	20	21
1364	JPNS20	34	44	54	50	38	38	44	44	42	42	41	40	47	46	44
1365	JPNS21	26	30	27	27	28	27	28	28	40	27	26	39	38	37	39
1366	JPNS22	31	30	30	28	34	34	34	33	32	33	32	33	33	35	35
1367	JPNS23	0	0	0	0	0	0	0	0	0	0	0	0	0	0	0
1368	JPNS24	55	53	52	48	57	56	54	52	55	57	59	64	59	60	60
1369	JPNS25	26	27	27	28	28	28	26	26	26	34	38	40	38	38	38
1370	JPNS26	23	24	24	24	24	24	24	24	24	24	24	24	24	24	24
1371	JPNS27	38	36	36	34	39	38	38	38	37	39	39	41	41	42	42
1372	JPNS28	39	39	39	39	44	44	43	41	38	39	41	41	41	43	43
1373	JPNS29	141	150	140	137	120	118	119	133	158	157	153	154	162	158	62
1374	JPNS30	38	37	37	35	40	38	39	38	28	42	41	44	43	42	42
1375	JPNS31	43	42	42	40	44	44	48	47	47	51	50	56	53	65	51
1376	JPNS32	50	51	52	86	33	47	48	44	54	51	40	50	59	62	55
1377	JPNS33	21	20	20	20	18	18	19	19	19	14	14	15	14	13	13
1378	JPNS34	25	29	29	29	26	26	26	26	22	22	22	19	18	17	17
1379	JPNS35	27	27	27	27	27	28	27	27	25	26	26	28	28	25	25
1380	JPNS36	40	39	39	39	60	37	36	36	36	43	43	35	44	46	46
1381	JPNS37	6	6	7	7	7	7	7	7	7	7	7	7	7	7	7
1382	JPNS38	5	5	6	6	6	6	6	6	6	6	6	6	6	6	6
1383	JPNS39	28	26	26	26	24	25	24	24	24	23	23	23	23	25	25
1384	JPNS40	43	36	38	38	36	36	35	35	35	32	32	35	32	31	31
1385	JPNS41	37	36	37	36	34	30	30	31	31	33	32	31	32	26	26
1386	JPNS42	21	20	23	23	21	21	21	21	21	32	21	21	21	36	35
1387	JPNS43	0	0	0	0	0	0	0	0	0	0	0	0	0	0	0
1388	JPNS44	28	27	28	27	25	23	23	24	20	24	23	22	19	21	21
1389	JPNS45	0	0	0	0	0	0	0	0	0	0	0	0	0	0	0
1390	JPNS46	0	0	0	0	0	0	0	0	0	0	0	0	0	0	0
1391	JPNS47	10	10	10	10	10	10	10	16	14	16	16	18	18	16	16
1392	JPNS48	23	22	22	26	27	29	28	28	25	28	28	34	25	22	22
1393	JPNS49	50	48	48	46	53	53	52	50	50	51	55	58	56	59	59
1394	JPNS50	42	41	41	39	40	40	41	40	38	34	33	34	34	37	37
1395	JPNS51	31	30	32	32	32	32	32	32	29	34	31	29	29	28	28
1396	JPNS52	10	10	10	10	10	11	10	12	11	12	12	11	11	10	10
1397	JPNS53	11	12	12	12	18	17	17	16	17	20	23	25	23	25	24
1398	JPNS54	37	27	27	28	34	32	32	31	32	33	37	39	37	37	37
1399	JPNS55	21	20	20	20	31	37	34	33	31	31	31	33	32	34	33
1400	JPNS56	0	0	0	0	0	0	0	0	0	0	0	0	0	0	0
1401	KORS1	26	26	9	9	27	9	26	11	11	11	13	11	13	13	12
1402	KORS2	4	4	4	5	5	5	5	6	5	13	15	12	14	14	13
1403	KORS3	9	9	10	11	9	9	8	9	10	11	13	11	13	13	12
1404	KORS4	6	7	9	8	8	7	7	6	6	5	6	5	7	5	6
1405	KORS5	13	13	15	14	14	13	13	16	16	22	19	21	21	29	26
1406	KORS6	40	41	41	39	43	39	40	32	48	47	49	59	52	38	37
1407	KORS7	23	24	24	24	26	26	26	23	23	20	19	18	17	18	19
1408	KORS8	26	25	26	25	35	35	22	20	20	24	28	27	28	28	27
1409	KORS9	18	21	22	21	21	20	22	23	24	23	24	22	23	24	23
1410	KORS10	45	46	48	48	48	47	46	28	53	26	24	23	26	30	21
1411	KORS11	43	44	43	53	49	42	49	54	56	55	58	57	57	53	57
1412	KORS12	16	16	16	17	17	17	18	21	22	15	17	14	17	17	17
1413	KORS13	29	28	27	28	29	29	28	26	28	27	27	24	23	26	27
1414	KORS14	29	29	28	29	30	30	29	26	28	26	26	27	26	26	27
1415	KORS15	41	38	33	56	61	51	49	35	114	112	105	102	110	32	120
1416	KORS16	32	31	30	31	32	32	29	27	29	27	28	28	27	27	28
1417	KORS17	72	78	63	65	86	77	78	60	61	54	81	78	69	67	47
1418	KORS18	32	31	30	31	31	31	28	26	28	27	27	28	26	26	27
1419	KORS19	27	27	26	26	31	31	28	26	28	43	28	31	28	26	27
1420	KORS20	22	21	22	46	54	46	55	62	56	47	57	58	74	65	63
1421	KORS21	13	13	15	17	16	15	32	34	37	26	29	31	31	30	30
1422	KORS22	25	25	25	25	26	26	30	25	25	24	25	25	25	25	25
1423	KORS23	0	0	0	0	0	0	0	0	0	0	0	0	0	0	0
1424	KORS24	40	38	42	43	41	39	43	44	43	42	42	29	28	41	46
1425	KORS25	20	19	20	20	20	19	25	28	26	21	21	20	21	20	21
1426	KORS26	17	17	17	17	17	17	24	8	9	8	11	13	12	16	16
1427	KORS27	28	28	27	31	31	27	30	29	28	28	27	27	26	27	28
1428	KORS28	28	28	27	28	30	30	28	27	21	22	31	23	31	31	30
1429	KORS29	38	38	40	41	40	38	42	42	43	44	47	48	47	47	45
1430	KORS30	50	46	48	49	47	47	48	45	45	47	48	49	49	49	49
1431	KORS31	31	28	32	30	34	33	37	41	53	56	58	52	48	48	47
1432	KORS32	44	43	47	67	21	46	41	38	49	39	39	49	49	55	48
1433	KORS33	13	12	12	13	13	13	59	69	28	42	42	39	57	20	61
1434	KORS34	18	11	13	29	30	30	37	36	37	39	40	40	41	39	39
1435	KORS35	12	10	10	10	10	10	13	12	20	19	21	18	19	20	22
1436	KORS36	30	31	32	32	35	35	34	37	35	36	36	35	35	35	35
1437	KORS37	12	12	14	17	17	17	18	16	21	33	33	32	34	34	34
1438	KORS38	19	10	10	10	10	10	20	23	24	26	22	24	22	23	23
1439	KORS39	13	13	14	11	11	11	15	21	21	24	25	16	25	25	26
1440	KORS40	30	30	34	32	33	33	36	36	34	34	35	34	35	35	36
1441	KORS41	13	34	39	35	35	35	38	40	40	45	48	45	48	44	47
1442	KORS42	9	9	9	9	9	9	8	8	23	30	19	19	19	19	29
1443	KORS43	9	9	9	9	9	9	8	17	17	17	18	17	18	18	19
1444	KORS44	31	31	31	31	31	31	32	33	34	36	34	31	32	33	34
1445	KORS45	22	23	27	28	29	29	28	36	40	34	36	37	37	37	38
1446	KORS46	29	29	28	29	30	30	29	27	30	32	30	31	29	30	31
1447	KORS47	23	24	25	27	26	26	22	22	22	23	24	24	23	23	23
1448	KORS48	22	23	22	22	22	22	16	15	17	17	18	17	18	18	19
1449	KORS49	32	12	13	12	14	14	19	22	104	23	24	23	24	23	24
1450	KORS50	31	31	31	32	32	31	33	34	34	35	37	38	37	37	39
1451	KORS51	10	10	10	11	11	10	12	14	15	16	16	22	23	23	25
1452	KORS52	19	17	18	18	18	18	22	22	27	29	30	29	28	29	28
1453	KORS53	25	26	25	25	25	25	25	24	23	31	31	31	30	31	32
1454	KORS54	30	31	30	30	30	30	36	41	41	32	35	34	33	32	33
1455	KORS55	0	0	0	0	0	0	0	0	0	0	0	0	0	0	0
1456	KORS56	0	0	0	0	0	0	0	0	0	0	0	0	0	0	0
1457	LTUS1	22	21	30	38	34	29	31	39	41	50	49	49	44	46	39
1458	LTUS2	11	11	10	10	11	10	9	10	10	8	7	14	7	6	5
1459	LTUS3	13	13	11	13	10	12	12	13	12	15	13	16	15	17	15
1460	LTUS4	9	8	6	7	8	8	7	6	8	6	6	6	6	6	6
1461	LTUS5	23	18	15	23	13	15	14	16	15	21	15	19	19	21	19
1462	LTUS6	33	33	21	20	34	32	31	30	32	36	35	32	32	31	31
1463	LTUS7	43	38	40	38	23	23	45	39	41	18	38	46	38	38	36
1464	LTUS8	21	21	18	21	12	19	12	23	26	27	11	10	9	9	9
1465	LTUS9	32	31	27	31	31	30	31	14	26	26	27	26	32	32	30
1466	LTUS10	50	42	72	74	94	84	95	45	65	90	89	109	61	65	93
1467	LTUS11	20	25	18	19	23	20	34	34	49	40	31	30	39	42	36
1468	LTUS12	15	14	13	14	12	12	10	11	11	13	11	11	12	11	10
1469	LTUS13	19	22	19	35	74	66	80	87	50	38	23	27	25	41	21
1470	LTUS14	15	18	14	16	18	18	81	94	121	14	87	82	89	88	98
1471	LTUS15	13	12	32	9	9	15	4	9	32	97	78	34	82	4	91
1472	LTUS16	30	29	21	23	31	28	27	31	26	19	20	21	34	108	105
1473	LTUS17	28	21	18	17	19	12	15	39	10	12	39	40	11	9	41
1474	LTUS18	26	44	43	40	38	35	22	24	26	23	17	19	20	20	20
1475	LTUS19	24	26	21	21	21	22	25	28	27	26	15	17	16	19	16
1476	LTUS20	31	34	32	31	29	27	24	24	11	9	8	10	16	14	7
1477	LTUS21	8	5	4	4	4	4	5	4	3	3	14	3	5	3	3
1478	LTUS22	38	33	34	24	33	32	37	36	42	29	38	33	22	19	20
1479	LTUS23	7	16	7	6	9	8	8	15	16	8	7	19	20	23	17
1480	LTUS24	48	49	49	52	49	48	49	42	33	39	47	36	27	35	33
1481	LTUS25	25	44	28	23	25	24	23	15	16	14	22	5	6	13	6
1482	LTUS26	36	27	27	23	27	26	24	22	23	21	24	29	20	22	21
1483	LTUS27	77	88	76	21	66	25	24	81	108	110	91	88	100	96	109
1484	LTUS28	33	33	22	28	33	26	21	23	31	29	23	24	25	24	23
1485	LTUS29	78	91	88	94	77	76	76	91	32	118	109	104	32	34	117
1486	LTUS30	45	46	42	40	40	37	38	37	36	34	33	35	36	33	32
1487	LTUS31	41	38	34	33	35	32	30	33	35	29	30	35	108	115	117
1488	LTUS32	20	14	15	16	14	14	10	13	11	16	15	16	12	11	10
1489	LTUS33	9	8	5	7	17	23	8	8	8	32	7	7	7	7	8
1490	LTUS34	51	48	47	39	24	40	53	54	60	38	37	39	50	46	42
1491	LTUS35	29	26	25	26	27	27	26	25	24	23	23	20	20	20	20
1492	LTUS36	29	27	24	25	25	23	24	10	7	7	7	8	7	8	8
1493	LTUS37	34	29	23	21	27	24	23	20	22	33	37	35	26	26	28
1494	LTUS38	29	26	24	17	20	18	18	15	16	16	16	14	13	13	13
1495	LTUS39	26	27	27	25	26	25	25	21	23	23	23	20	21	21	19
1496	LTUS40	26	26	27	15	26	24	24	22	23	19	23	18	21	20	21
1497	LTUS41	29	27	26	26	28	27	27	24	28	29	27	24	24	23	23
1498	LTUS42	7	7	8	10	11	8	9	11	11	11	10	8	10	10	9
1499	LTUS43	15	14	12	14	16	12	11	12	11	11	12	12	10	10	10
1500	LTUS44	37	37	36	35	38	37	40	40	41	41	38	38	37	38	35
1501	LTUS45	19	19	20	22	23	20	21	30	28	19	19	20	22	20	18
1502	LTUS46	14	13	13	12	14	14	17	19	19	14	13	13	12	11	14
1503	LTUS47	6	6	5	7	6	6	6	6	6	5	5	23	5	18	5
1504	LTUS48	30	32	29	32	28	28	28	29	27	29	27	30	28	28	26
1505	LTUS49	10	21	17	18	8	8	8	16	8	7	7	7	7	7	7
1506	LTUS50	39	39	39	36	37	36	38	40	43	37	36	36	45	43	42
1507	LTUS51	31	29	28	23	28	20	21	27	32	21	20	24	18	31	33
1508	LTUS52	25	25	26	25	23	23	21	21	20	23	22	22	20	20	20
1509	LTUS53	26	33	31	11	23	22	21	8	7	8	21	8	8	7	7
1510	LTUS54	28	27	27	37	28	36	40	42	42	36	36	38	38	33	37
1511	LTUS55	0	0	0	0	0	0	0	0	0	0	0	0	0	0	0
1512	LTUS56	0	0	0	0	0	0	0	0	0	0	0	0	0	0	0
1513	LUXS1	6	5	6	5	4	6	8	8	7	8	24	26	26	26	9
1514	LUXS2	7	5	7	5	8	8	8	5	5	8	6	8	6	9	7
1515	LUXS3	0	0	0	0	0	0	0	0	0	0	0	0	0	0	0
1516	LUXS4	3	4	5	5	5	5	7	5	5	5	5	6	6	7	7
1517	LUXS5	10	8	9	8	9	6	9	7	6	6	5	5	5	5	5
1518	LUXS6	17	14	14	12	14	13	12	12	12	12	33	14	12	11	9
1519	LUXS7	15	14	36	39	34	12	14	14	14	17	14	29	28	30	12
1520	LUXS8	19	20	20	19	19	17	20	18	17	16	17	18	18	18	18
1521	LUXS9	32	36	30	7	29	9	15	16	13	16	12	13	14	15	18
1522	LUXS10	0	0	0	0	0	0	0	0	0	0	0	0	0	0	0
1523	LUXS11	33	36	30	27	28	35	33	31	11	12	13	13	12	13	13
1524	LUXS12	35	37	33	29	28	34	35	34	28	23	23	23	24	22	15
1525	LUXS13	35	37	53	43	46	45	45	49	46	24	46	43	47	46	45
1526	LUXS14	85	73	43	40	38	40	62	73	97	102	92	90	95	96	104
1527	LUXS15	26	24	24	22	23	26	29	30	29	22	27	34	27	25	27
1528	LUXS16	18	8	8	20	9	18	20	19	21	20	9	10	18	21	20
1529	LUXS17	28	30	30	29	38	38	40	10	29	22	13	32	33	31	32
1530	LUXS18	11	38	21	22	23	22	24	21	21	21	25	24	26	23	36
1531	LUXS19	10	35	39	31	30	32	34	37	37	30	33	33	33	34	34
1532	LUXS20	37	38	41	41	45	44	44	48	45	41	41	43	47	45	44
1533	LUXS21	6	8	13	16	13	12	9	9	10	10	10	13	14	12	12
1534	LUXS22	9	10	12	8	6	6	11	9	10	11	10	8	7	6	8
1535	LUXS23	13	40	16	15	34	34	34	31	14	15	13	13	11	13	12
1536	LUXS24	43	40	41	36	37	44	48	40	37	34	32	33	29	27	10
1537	LUXS25	7	35	6	6	6	6	8	6	5	6	6	7	7	7	7
1538	LUXS26	7	6	7	6	5	11	6	8	28	5	7	7	6	5	4
1539	LUXS27	42	43	45	42	42	44	90	77	100	105	28	25	22	27	26
1540	LUXS28	9	7	50	46	53	14	18	13	10	9	8	9	9	7	9
1541	LUXS29	43	80	60	89	18	49	66	72	90	100	87	77	86	86	95
1542	LUXS30	18	56	65	74	23	25	49	62	86	91	83	81	86	87	97
1543	LUXS31	25	23	29	37	25	45	56	60	83	97	87	75	8	9	21
1544	LUXS32	33	36	30	27	28	34	33	31	9	14	15	10	10	8	15
1545	LUXS33	17	19	26	22	22	22	21	23	14	14	14	16	14	14	16
1546	LUXS34	14	14	17	16	55	54	58	70	95	23	22	42	43	42	23
1547	LUXS35	32	35	30	26	27	34	33	30	25	22	21	20	20	19	19
1548	LUXS36	40	45	37	33	35	37	40	37	31	26	25	12	12	11	16
1549	LUXS37	33	36	31	30	29	35	33	31	26	11	11	21	26	27	27
1550	LUXS38	12	11	7	12	8	5	35	35	26	6	22	21	7	8	33
1551	LUXS39	33	35	8	9	10	11	11	9	11	14	13	18	13	11	24
1552	LUXS40	37	38	10	17	17	15	43	36	28	39	26	30	24	25	37
1553	LUXS41	79	69	62	62	65	92	93	117	85	109	196	138	129	180	163
1554	LUXS42	7	6	10	26	9	7	20	23	14	6	6	27	5	7	10
1555	LUXS43	35	36	32	30	32	37	36	34	30	23	23	24	23	21	19
1556	LUXS44	48	49	48	46	45	26	34	52	48	34	30	27	29	30	35
1557	LUXS45	32	35	29	26	27	34	33	30	26	23	24	21	22	20	18
1558	LUXS46	38	39	40	38	12	41	45	38	17	14	13	15	11	13	12
1559	LUXS47	32	35	29	26	28	35	33	31	25	22	22	21	21	19	17
1560	LUXS48	38	37	55	54	32	40	22	9	7	10	10	10	7	8	10
1561	LUXS49	38	39	15	34	10	11	13	13	13	14	13	13	20	29	25
1562	LUXS50	41	45	45	40	41	43	48	50	43	42	43	35	33	31	38
1563	LUXS51	6	35	30	11	10	12	13	10	10	11	10	11	11	10	8
1564	LUXS52	33	36	30	28	30	34	35	31	26	22	22	21	21	19	17
1565	LUXS53	34	37	18	18	10	36	9	8	16	7	8	8	8	8	5
1566	LUXS54	9	41	43	26	8	37	33	12	33	11	22	22	28	19	21
1567	LUXS55	6	34	14	5	5	32	31	7	7	7	20	19	6	16	18
1568	LUXS56	0	0	0	0	0	0	0	0	0	0	0	0	0	0	0
1569	LVAS1	13	12	12	12	13	31	31	29	19	31	41	44	35	34	32
1570	LVAS2	5	5	5	7	6	6	6	9	10	9	11	11	11	11	10
1571	LVAS3	9	10	10	10	10	19	17	20	12	21	14	16	15	26	22
1572	LVAS4	8	9	8	8	21	23	26	9	10	9	10	9	10	10	14
1573	LVAS5	18	19	16	18	19	20	17	11	10	12	20	22	12	33	32
1574	LVAS6	19	30	17	16	30	27	27	26	28	29	31	28	29	28	28
1575	LVAS7	33	30	34	39	41	40	44	51	65	49	50	47	49	50	42
1576	LVAS8	11	11	11	14	11	15	11	12	11	13	15	34	29	30	14
1577	LVAS9	17	17	17	13	12	11	11	11	12	12	11	10	11	15	14
1578	LVAS10	13	13	11	44	45	9	7	6	9	8	10	11	11	8	11
1579	LVAS11	7	6	8	13	14	17	18	6	8	17	10	8	6	6	4
1580	LVAS12	9	9	8	9	11	11	9	12	8	13	11	13	6	6	7
1581	LVAS13	12	12	15	16	20	19	22	23	31	39	25	10	11	12	8
1582	LVAS14	12	12	14	15	18	19	23	24	25	20	15	15	16	17	14
1583	LVAS15	29	28	28	25	28	32	33	38	86	94	82	16	85	86	14
1584	LVAS16	12	13	15	15	18	19	24	25	27	21	15	18	21	18	15
1585	LVAS17	29	30	28	32	44	6	43	32	30	26	33	6	34	32	33
1586	LVAS18	13	11	14	36	40	8	8	8	10	11	24	10	10	9	9
1587	LVAS19	39	28	31	34	31	33	56	60	39	19	15	35	35	36	18
1588	LVAS20	14	19	5	8	9	7	8	48	45	4	5	18	18	13	11
1589	LVAS21	14	14	12	20	10	23	12	10	12	6	23	13	16	7	13
1590	LVAS22	5	5	4	5	5	6	5	27	25	21	6	6	9	18	19
1591	LVAS23	19	26	23	24	25	26	34	33	38	16	21	23	23	14	21
1592	LVAS24	40	39	38	40	39	35	36	35	49	41	44	43	46	40	36
1593	LVAS25	8	9	10	9	9	10	9	8	8	8	9	8	8	9	8
1594	LVAS26	7	8	9	8	8	8	7	7	7	8	10	9	8	9	8
1595	LVAS27	24	25	27	28	30	26	28	29	35	34	29	28	26	27	112
1596	LVAS28	14	15	14	22	22	27	29	29	30	26	23	23	25	22	23
1597	LVAS29	53	58	56	49	55	55	57	54	136	128	126	123	53	132	51
1598	LVAS30	45	43	40	45	42	45	44	43	44	41	40	36	37	35	34
1599	LVAS31	45	45	42	41	39	38	38	96	42	133	111	104	131	47	39
1600	LVAS32	16	16	14	14	12	51	51	42	53	41	40	47	49	61	13
1601	LVAS33	5	6	6	7	8	8	9	9	9	8	9	10	21	9	9
1602	LVAS34	35	34	38	39	39	44	48	48	50	48	36	41	53	40	39
1603	LVAS35	19	20	18	15	14	13	12	12	13	14	13	13	12	12	11
1604	LVAS36	6	6	6	7	8	9	9	9	8	7	8	8	10	9	8
1605	LVAS37	22	23	23	23	22	21	14	14	15	22	15	15	14	14	36
1606	LVAS38	7	8	7	7	8	7	7	6	6	7	7	6	6	6	5
1607	LVAS39	32	31	30	30	29	27	30	30	31	31	25	24	25	26	24
1608	LVAS40	21	21	20	17	16	15	15	15	17	16	18	20	40	40	42
1609	LVAS41	19	19	11	13	12	12	11	11	30	11	12	12	11	12	13
1610	LVAS42	18	18	18	18	8	6	7	7	26	6	8	8	18	9	8
1611	LVAS43	10	8	8	11	10	8	9	10	10	9	10	10	10	10	11
1612	LVAS44	21	23	24	24	29	30	40	41	40	33	31	35	34	37	32
1613	LVAS45	21	21	20	20	19	17	17	17	18	20	19	19	17	17	17
1614	LVAS46	11	11	13	14	17	18	22	23	25	19	14	15	16	16	13
1615	LVAS47	21	20	17	18	9	20	18	17	18	18	19	23	21	18	16
1616	LVAS48	21	21	22	20	19	18	18	18	20	19	20	19	19	18	18
1617	LVAS49	19	23	22	22	20	19	19	19	22	21	18	19	17	18	18
1618	LVAS50	30	31	36	36	38	40	38	39	40	36	32	32	33	34	32
1619	LVAS51	21	24	32	36	36	40	39	36	35	22	23	22	21	21	23
1620	LVAS52	18	18	17	14	22	22	25	26	26	24	4	4	4	4	4
1621	LVAS53	15	15	14	15	17	16	14	13	14	13	15	13	13	14	15
1622	LVAS54	25	19	18	17	20	19	17	19	19	15	19	19	25	24	24
1623	LVAS55	0	0	0	0	0	0	0	0	0	0	0	0	0	0	0
1624	LVAS56	0	0	0	0	0	0	0	0	0	0	0	0	0	0	0
1625	MEXS1	26	18	17	26	26	26	26	25	25	26	26	27	25	25	24
1626	MEXS2	5	5	7	7	5	5	5	5	5	7	7	8	8	8	8
1627	MEXS3	13	15	14	14	15	15	16	16	16	15	15	16	16	16	15
1628	MEXS4	57	27	21	21	21	22	23	29	22	23	22	22	25	26	23
1629	MEXS5	20	21	20	19	20	20	21	21	21	20	20	23	22	23	22
1630	MEXS6	18	20	19	16	16	15	18	18	17	17	17	16	17	17	17
1631	MEXS7	29	28	29	23	23	24	26	25	25	23	26	28	29	30	30
1632	MEXS8	26	27	28	28	27	28	26	27	27	36	34	30	29	30	29
1633	MEXS9	16	14	15	15	15	15	15	15	15	14	14	15	15	15	15
1634	MEXS10	25	16	16	16	22	34	36	35	73	66	78	81	42	42	42
1635	MEXS11	32	31	33	33	32	32	33	32	32	32	34	31	46	31	31
1636	MEXS12	20	20	23	25	24	25	23	24	24	25	23	36	36	31	32
1637	MEXS13	36	36	37	37	34	36	37	35	35	35	38	36	37	37	37
1638	MEXS14	48	53	51	52	52	52	53	48	47	45	44	43	43	44	42
1639	MEXS15	33	31	31	32	33	34	33	35	35	39	38	33	36	36	36
1640	MEXS16	23	25	25	25	25	46	25	43	42	39	28	24	26	25	25
1641	MEXS17	17	16	15	16	14	14	12	24	13	14	26	10	12	11	11
1642	MEXS18	25	45	44	30	28	28	27	24	18	21	18	14	16	17	16
1643	MEXS19	9	20	22	30	17	17	15	8	7	7	10	7	8	7	7
1644	MEXS20	32	34	34	35	34	34	32	34	23	30	32	32	32	39	39
1645	MEXS21	14	15	14	12	11	12	14	15	15	12	13	14	13	13	15
1646	MEXS22	14	18	21	21	19	20	19	20	35	32	52	34	51	50	32
1647	MEXS23	32	30	31	31	32	32	33	32	34	32	34	32	33	33	33
1648	MEXS24	29	33	35	37	39	39	39	39	41	38	40	41	41	42	41
1649	MEXS25	25	24	24	24	25	25	25	25	25	24	24	25	25	25	24
1650	MEXS26	9	10	11	11	11	11	11	12	13	11	13	13	13	13	14
1651	MEXS27	25	25	27	27	27	28	29	28	29	27	30	28	29	29	29
1652	MEXS28	30	32	32	32	32	32	33	31	33	36	34	32	33	33	33
1653	MEXS29	43	45	44	44	44	46	45	44	44	44	50	48	48	50	50
1654	MEXS30	39	40	42	42	43	44	44	43	43	43	44	44	44	47	47
1655	MEXS31	36	39	38	38	38	39	39	37	39	38	40	38	36	39	41
1656	MEXS32	12	22	13	13	21	20	20	31	33	15	15	15	21	21	13
1657	MEXS33	11	11	13	14	48	12	47	12	11	13	10	44	16	15	16
1658	MEXS34	19	19	19	18	17	19	18	18	16	19	18	20	18	20	20
1659	MEXS35	10	10	10	12	12	12	12	13	14	13	17	17	18	19	19
1660	MEXS36	38	38	38	38	38	40	40	38	39	38	40	38	38	39	39
1661	MEXS37	15	13	14	14	14	14	14	14	14	15	15	16	16	16	16
1662	MEXS38	10	10	10	11	12	12	12	13	13	14	14	14	14	14	14
1663	MEXS39	34	33	33	33	34	34	35	36	36	34	39	37	39	39	39
1664	MEXS40	15	13	14	14	14	14	14	14	14	13	13	14	14	14	14
1665	MEXS41	34	33	33	33	34	34	35	35	36	36	38	36	39	39	39
1666	MEXS42	34	15	34	34	34	30	31	35	32	34	35	38	35	38	39
1667	MEXS43	5	15	5	5	5	16	5	6	5	5	5	5	5	5	5
1668	MEXS44	0	0	0	0	0	0	0	0	0	0	0	0	0	0	0
1669	MEXS45	25	26	26	26	26	28	27	28	27	29	28	28	27	28	28
1670	MEXS46	24	23	24	24	24	25	26	25	27	24	25	23	24	24	24
1671	MEXS47	17	15	16	16	16	16	16	16	16	15	14	15	15	15	15
1672	MEXS48	0	0	0	0	0	0	0	0	0	0	0	0	0	0	0
1673	MEXS49	22	20	23	26	22	23	21	22	24	13	7	7	8	8	8
1674	MEXS50	49	51	52	53	51	52	49	54	50	50	53	51	52	50	50
1675	MEXS51	8	8	8	7	6	7	7	7	7	7	7	9	8	9	9
1676	MEXS52	13	13	14	14	14	15	14	14	12	16	15	15	13	15	15
1677	MEXS53	0	0	0	0	0	0	0	0	0	0	0	0	0	0	0
1678	MEXS54	7	7	7	8	7	7	7	6	8	7	10	10	11	11	11
1679	MEXS55	0	0	0	0	0	0	0	0	0	0	0	0	0	0	0
1680	MEXS56	0	0	0	0	0	0	0	0	0	0	0	0	0	0	0
1681	MLTS1	7	10	8	28	7	7	7	23	19	8	6	6	6	6	6
1682	MLTS2	3	0	0	11	3	3	2	3	0	3	0	4	0	5	2
1683	MLTS3	11	13	12	18	13	12	11	9	16	11	11	9	9	9	9
1684	MLTS4	21	9	14	10	8	10	9	10	10	11	19	11	11	10	11
1685	MLTS5	18	18	18	20	17	17	15	10	10	12	12	10	10	10	10
1686	MLTS6	20	19	17	15	16	14	12	12	12	11	11	13	11	13	12
1687	MLTS7	4	4	6	5	5	13	10	11	4	11	12	11	12	4	3
1688	MLTS8	6	4	4	6	5	5	4	5	5	4	4	5	4	4	8
1689	MLTS9	20	9	16	19	25	16	17	21	19	21	14	19	16	17	20
1690	MLTS10	16	16	13	16	6	12	32	33	35	12	21	28	26	25	25
1691	MLTS11	25	19	17	20	15	16	14	20	21	24	26	12	15	12	14
1692	MLTS12	41	18	18	16	13	14	14	22	16	15	41	41	15	17	16
1693	MLTS13	29	25	25	43	47	46	44	48	45	24	16	52	60	10	11
1694	MLTS14	7	8	8	9	7	9	8	9	9	10	10	10	10	9	10
1695	MLTS15	7	13	10	15	15	14	18	17	83	86	78	74	81	81	90
1696	MLTS16	15	13	13	14	11	13	12	13	12	12	12	12	12	11	12
1697	MLTS17	11	36	27	29	38	38	40	31	29	25	18	16	33	31	32
1698	MLTS18	19	21	22	13	11	23	25	23	22	22	26	25	27	25	23
1699	MLTS19	28	31	31	30	30	25	29	32	30	35	28	26	12	11	15
1700	MLTS20	14	10	13	7	13	8	12	10	10	6	5	5	5	5	6
1701	MLTS21	7	7	7	8	6	8	8	6	9	8	8	6	6	7	8
1702	MLTS22	17	11	13	12	15	13	10	11	12	11	12	11	12	12	12
1703	MLTS23	14	15	28	26	25	26	25	19	24	23	24	23	22	23	17
1704	MLTS24	26	24	22	26	22	29	29	25	29	29	29	24	20	21	21
1705	MLTS25	19	16	14	13	16	19	14	18	14	15	17	19	16	16	17
1706	MLTS26	13	13	12	11	11	11	21	23	22	23	23	24	22	22	23
1707	MLTS27	34	30	30	30	25	26	28	28	26	109	37	27	26	25	26
1708	MLTS28	43	17	12	12	40	35	36	32	28	26	25	23	23	22	19
1709	MLTS29	35	34	36	38	35	35	30	29	28	32	29	26	28	30	34
1710	MLTS30	34	31	30	31	27	31	31	33	31	29	33	32	32	32	30
1711	MLTS31	10	10	9	9	8	16	21	25	19	41	37	24	23	22	23
1712	MLTS32	6	6	45	6	5	40	8	56	60	15	26	20	17	30	24
1713	MLTS33	24	23	23	20	20	35	22	21	24	24	20	21	19	19	19
1714	MLTS34	41	33	34	32	30	19	30	23	22	22	9	26	28	26	29
1715	MLTS35	22	24	26	19	22	22	31	49	16	20	18	27	16	17	53
1716	MLTS36	14	14	11	15	12	16	14	17	16	17	13	12	11	13	16
1717	MLTS37	9	5	5	7	6	6	31	24	28	27	25	30	26	27	9
1718	MLTS38	6	4	5	4	4	8	5	4	3	4	4	4	4	4	5
1719	MLTS39	20	21	10	20	8	19	22	24	32	34	30	33	30	33	30
1720	MLTS40	28	23	22	17	21	21	26	29	25	28	26	27	46	29	29
1721	MLTS41	47	48	41	68	44	64	38	41	34	44	33	38	32	43	32
1722	MLTS42	15	14	17	29	26	16	16	17	14	30	17	35	19	28	41
1723	MLTS43	16	11	10	10	10	33	41	33	26	39	18	20	20	35	27
1724	MLTS44	26	25	21	25	22	27	22	23	27	41	22	28	28	30	30
1725	MLTS45	12	13	12	12	11	10	12	11	16	20	19	17	16	17	13
1726	MLTS46	12	13	12	12	11	10	12	10	15	20	19	17	17	18	14
1727	MLTS47	0	8	7	7	7	5	7	18	5	20	5	16	19	5	4
1728	MLTS48	19	17	15	15	14	16	20	23	24	28	25	28	25	27	24
1729	MLTS49	21	16	15	15	8	11	14	18	14	15	26	20	17	16	17
1730	MLTS50	14	15	12	14	11	11	11	11	16	21	20	18	17	19	16
1731	MLTS51	18	21	20	22	21	22	23	22	20	16	24	22	19	20	19
1732	MLTS52	12	16	14	16	12	17	20	23	21	21	25	25	24	22	23
1733	MLTS53	10	10	8	9	9	8	8	7	8	8	10	8	8	9	8
1734	MLTS54	18	20	18	20	19	14	17	20	16	17	34	22	19	18	19
1735	MLTS55	7	6	5	5	7	7	7	6	6	6	6	6	6	6	6
1736	MLTS56	0	0	0	0	0	0	0	0	0	0	0	0	0	0	0
1737	NLDS1	27	38	34	32	26	26	23	26	25	29	35	31	30	28	28
1738	NLDS2	4	4	4	4	4	4	4	4	4	5	4	6	4	6	5
1739	NLDS3	16	13	14	13	13	12	11	11	10	10	11	10	11	9	11
1740	NLDS4	46	87	99	59	47	48	37	38	35	54	48	36	76	39	41
1741	NLDS5	47	43	40	44	46	44	31	35	40	46	46	47	44	66	46
1742	NLDS6	40	38	37	35	40	27	27	26	28	29	31	28	29	28	28
1743	NLDS7	25	24	24	21	21	18	19	20	20	20	19	18	14	17	14
1744	NLDS8	33	33	33	21	33	19	22	20	19	26	29	28	29	12	29
1745	NLDS9	11	10	10	7	7	10	8	8	8	9	8	6	5	5	5
1746	NLDS10	35	27	34	34	38	31	37	33	50	72	42	41	42	63	64
1747	NLDS11	50	44	42	43	44	43	49	44	48	42	41	41	47	68	65
1748	NLDS12	22	23	32	35	33	33	32	30	22	51	43	42	48	62	26
1749	NLDS13	48	25	55	55	56	46	45	49	46	67	64	65	55	68	68
1750	NLDS14	36	36	25	32	33	30	20	20	32	34	19	18	14	17	14
1751	NLDS15	30	32	31	27	32	32	35	35	34	30	40	45	30	28	29
1752	NLDS16	32	27	26	23	24	23	23	26	22	26	27	24	20	25	22
1753	NLDS17	13	42	49	50	50	50	52	43	40	56	42	44	40	58	58
1754	NLDS18	41	21	42	22	23	22	24	22	22	20	54	54	40	17	18
1755	NLDS19	50	47	50	51	49	36	38	41	40	32	36	35	35	51	37
1756	NLDS20	41	41	44	44	47	46	45	48	45	41	42	43	47	46	45
1757	NLDS21	32	24	22	35	31	13	17	11	19	12	13	16	17	15	15
1758	NLDS22	25	24	24	21	21	18	19	20	30	20	28	44	63	13	31
1759	NLDS23	46	46	49	46	45	47	44	46	47	26	35	36	42	49	55
1760	NLDS24	36	39	42	42	40	43	39	45	41	43	54	53	48	52	50
1761	NLDS25	6	7	8	7	7	7	8	8	8	15	12	11	12	13	23
1762	NLDS26	10	12	16	16	15	16	16	15	17	14	14	19	35	18	19
1763	NLDS27	72	83	87	31	72	67	73	86	30	118	121	117	55	137	136
1764	NLDS28	47	45	46	42	43	42	32	33	35	12	14	14	15	17	17
1765	NLDS29	98	79	78	74	80	79	73	80	75	75	70	70	70	89	95
1766	NLDS30	59	55	60	51	49	50	46	51	49	35	18	18	20	23	19
1767	NLDS31	55	52	47	45	47	46	43	45	45	44	46	42	37	44	41
1768	NLDS32	57	60	61	19	18	18	57	54	66	53	52	61	63	73	50
1769	NLDS33	14	15	17	13	14	13	14	13	13	9	25	26	24	27	28
1770	NLDS34	29	30	28	29	38	45	41	40	49	22	27	27	22	30	31
1771	NLDS35	44	43	26	40	25	26	24	45	50	57	51	48	52	31	17
1772	NLDS36	30	29	28	27	27	27	31	31	33	27	14	26	26	28	27
1773	NLDS37	23	23	20	21	21	22	23	23	23	20	20	19	21	24	20
1774	NLDS38	12	6	10	5	5	5	5	5	5	5	6	5	5	6	7
1775	NLDS39	25	26	23	22	23	23	23	23	24	24	26	20	16	33	24
1776	NLDS40	28	31	29	29	28	35	29	29	47	49	55	57	53	62	60
1777	NLDS41	68	63	64	59	59	54	56	68	68	50	34	33	43	48	31
1778	NLDS42	23	24	19	20	23	26	25	25	26	23	21	21	24	25	22
1779	NLDS43	11	11	10	8	9	9	9	9	10	8	5	6	5	9	9
1780	NLDS44	47	47	46	43	43	39	40	41	40	50	46	46	40	49	48
1781	NLDS45	50	56	54	54	52	48	41	43	47	49	53	51	74	72	75
1782	NLDS46	25	24	24	21	21	18	19	20	20	20	19	18	14	17	14
1783	NLDS47	7	8	7	8	8	9	8	9	9	10	14	15	15	16	17
1784	NLDS48	27	25	23	23	23	22	22	22	22	23	24	26	27	33	29
1785	NLDS49	15	25	28	27	26	25	30	29	30	31	30	33	32	34	32
1786	NLDS50	59	63	55	54	53	54	51	55	59	69	58	56	54	56	58
1787	NLDS51	48	34	35	32	31	29	30	31	31	31	29	28	25	47	37
1788	NLDS52	28	36	37	37	36	36	34	35	36	32	26	29	26	26	29
1789	NLDS53	16	16	19	21	20	20	19	18	20	21	18	19	18	15	19
1790	NLDS54	16	18	19	18	18	18	18	18	19	24	22	25	31	37	38
1791	NLDS55	0	0	0	0	0	0	0	0	0	0	0	0	0	0	0
1792	NLDS56	0	0	0	0	0	0	0	0	0	0	0	0	0	0	0
1793	NORS1	9	10	10	10	9	8	8	8	8	9	14	11	11	10	11
1794	NORS2	11	11	10	10	10	11	10	11	10	7	8	7	7	7	7
1795	NORS3	20	21	20	10	9	14	18	15	15	15	15	19	18	17	18
1796	NORS4	133	107	104	84	93	112	118	120	109	92	80	116	105	151	132
1797	NORS5	36	34	35	35	34	34	35	36	36	27	29	29	20	19	20
1798	NORS6	31	32	40	47	44	30	29	30	35	37	34	32	33	32	31
1799	NORS7	20	19	20	20	21	23	25	26	25	24	25	25	26	25	24
1800	NORS8	50	41	42	42	33	32	35	17	18	15	20	16	16	15	15
1801	NORS9	14	14	14	14	14	14	14	14	16	11	12	9	11	10	10
1802	NORS10	20	11	18	19	20	23	37	78	35	56	66	70	40	35	33
1803	NORS11	69	42	42	30	33	58	61	34	41	60	40	68	52	52	29
1804	NORS12	10	11	10	10	9	12	12	11	14	13	16	10	27	20	20
1805	NORS13	24	22	23	23	24	26	27	28	28	26	28	28	29	27	26
1806	NORS14	19	18	20	20	20	22	23	24	24	24	26	26	27	27	26
1807	NORS15	45	44	45	45	47	51	55	54	54	53	48	45	47	42	37
1808	NORS16	31	28	30	33	31	32	37	38	40	43	45	39	42	40	38
1809	NORS17	48	45	43	64	69	69	59	25	17	25	22	42	39	40	39
1810	NORS18	20	19	20	20	21	23	24	25	24	24	24	24	24	24	23
1811	NORS19	30	27	29	29	27	32	37	38	40	43	30	25	40	25	23
1812	NORS20	60	63	64	64	68	68	68	71	68	42	56	18	62	61	59
1813	NORS21	31	28	28	22	19	19	27	19	24	26	26	21	21	21	18
1814	NORS22	18	18	17	17	17	17	16	17	19	16	17	11	11	11	11
1815	NORS23	27	23	32	24	23	23	29	29	30	30	32	27	30	23	22
1816	NORS24	42	37	37	41	28	36	36	26	35	37	39	37	38	36	35
1817	NORS25	7	7	9	11	11	10	7	7	7	7	7	7	13	7	7
1818	NORS26	33	32	32	35	36	39	37	37	43	33	34	31	32	31	30
1819	NORS27	37	36	36	33	35	36	37	37	35	33	34	35	36	35	34
1820	NORS28	33	28	28	29	29	30	31	32	32	33	33	34	35	40	34
1821	NORS29	61	58	59	60	60	60	65	67	68	69	69	61	65	60	60
1822	NORS30	56	57	60	60	59	57	62	62	63	65	69	60	65	60	60
1823	NORS31	31	27	27	23	23	24	23	23	23	21	36	34	36	47	41
1824	NORS32	66	63	89	56	52	86	84	72	91	71	61	70	70	74	67
1825	NORS33	18	14	14	13	13	13	12	12	11	12	12	14	15	14	14
1826	NORS34	38	37	42	45	43	34	32	31	31	39	43	42	45	43	43
1827	NORS35	21	19	19	19	19	19	19	20	20	20	18	6	6	7	7
1828	NORS36	38	38	39	35	34	35	31	30	34	32	32	31	32	31	29
1829	NORS37	27	27	26	25	26	25	26	25	20	24	26	27	26	26	26
1830	NORS38	15	14	14	20	20	20	13	13	16	18	10	13	16	15	15
1831	NORS39	32	31	33	31	32	31	23	22	21	23	28	29	25	27	27
1832	NORS40	23	27	23	16	17	15	16	19	19	24	26	24	29	25	25
1833	NORS41	27	25	27	29	27	28	25	25	27	31	33	32	29	29	27
1834	NORS42	17	18	18	31	29	30	27	13	12	14	15	14	20	21	21
1835	NORS43	10	10	10	10	9	9	9	9	9	9	9	10	9	8	8
1836	NORS44	34	35	36	34	33	32	32	32	33	34	36	32	33	35	36
1837	NORS45	27	26	29	26	30	25	22	23	14	26	29	27	28	27	27
1838	NORS46	34	32	32	33	31	33	35	37	37	40	43	41	42	40	39
1839	NORS47	9	19	18	28	9	20	7	38	6	21	8	5	13	12	12
1840	NORS48	23	23	22	20	24	23	17	17	16	17	24	16	15	14	14
1841	NORS49	19	18	19	19	20	22	23	24	24	23	12	29	11	11	11
1842	NORS50	51	51	52	49	49	47	48	50	48	51	53	52	57	54	53
1843	NORS51	20	21	27	25	24	25	23	22	20	37	44	41	46	42	41
1844	NORS52	21	22	23	20	21	20	17	17	16	21	22	20	23	21	21
1845	NORS53	36	20	21	18	18	17	15	15	30	35	35	31	32	31	30
1846	NORS54	34	25	34	45	44	42	41	43	41	33	32	31	32	30	28
1847	NORS55	0	0	0	0	0	0	0	0	0	0	0	0	0	0	0
1848	NORS56	0	0	0	0	0	0	0	0	0	0	0	0	0	0	0
1849	POLS1	12	12	11	12	12	12	13	12	14	33	35	37	37	39	36
1850	POLS2	6	6	6	6	6	6	7	6	6	6	4	8	7	7	7
1851	POLS3	8	8	7	8	9	9	10	10	12	12	14	13	14	16	17
1852	POLS4	11	11	12	26	27	29	12	11	10	14	36	43	35	14	10
1853	POLS5	30	30	30	30	29	28	30	28	32	33	33	33	32	34	35
1854	POLS6	19	16	15	14	16	14	13	13	37	29	37	35	29	33	28
1855	POLS7	52	47	43	42	42	21	28	20	33	27	17	33	29	33	29
1856	POLS8	43	43	44	32	33	16	36	33	34	34	36	35	36	39	39
1857	POLS9	28	24	25	26	27	27	26	25	24	25	24	25	24	25	25
1858	POLS10	29	31	13	14	27	32	30	27	31	32	33	34	30	31	32
1859	POLS11	39	36	35	35	38	38	40	38	36	36	32	33	34	37	40
1860	POLS12	13	14	15	15	12	11	10	12	20	20	21	20	18	20	21
1861	POLS13	18	17	14	18	16	18	18	19	24	20	22	23	23	21	21
1862	POLS14	15	16	13	12	13	15	31	32	34	18	17	19	17	16	37
1863	POLS15	33	31	27	26	33	32	34	37	34	26	34	43	38	36	36
1864	POLS16	20	21	20	18	20	23	22	20	24	26	24	27	26	27	24
1865	POLS17	8	35	38	36	67	44	47	50	35	43	42	40	36	38	40
1866	POLS18	33	35	32	24	25	25	27	25	39	37	41	41	43	37	37
1867	POLS19	41	41	31	34	35	45	38	50	52	45	49	34	34	35	35
1868	POLS20	43	47	44	46	56	57	48	52	49	54	48	46	52	51	50
1869	POLS21	8	7	15	6	9	8	8	14	8	14	16	15	13	5	15
1870	POLS22	19	30	27	29	33	35	32	31	24	23	32	26	45	44	24
1871	POLS23	17	18	15	17	17	21	19	19	20	18	20	21	23	21	22
1872	POLS24	22	26	29	36	36	35	36	35	34	38	43	41	48	45	46
1873	POLS25	6	6	6	6	6	6	6	6	6	6	6	6	6	6	6
1874	POLS26	8	8	7	8	9	7	7	7	7	7	7	7	7	7	7
1875	POLS27	71	94	90	97	38	30	30	65	43	69	80	106	61	74	157
1876	POLS28	26	26	23	27	27	30	27	29	33	34	20	27	33	17	29
1877	POLS29	60	61	62	58	59	59	57	58	61	63	60	60	56	60	62
1878	POLS30	53	60	58	56	57	56	56	54	56	50	45	39	80	81	81
1879	POLS31	28	31	31	34	33	33	36	30	29	40	38	44	46	40	41
1880	POLS32	6	9	9	9	8	6	6	8	8	4	4	4	4	4	4
1881	POLS33	9	9	9	9	10	8	8	8	8	5	6	6	6	6	6
1882	POLS34	26	29	29	27	26	26	26	25	26	29	27	27	25	25	26
1883	POLS35	25	26	26	25	24	22	23	22	23	21	22	22	20	22	22
1884	POLS36	26	13	13	11	10	5	5	6	6	5	6	6	6	6	6
1885	POLS37	31	29	30	25	24	26	27	26	24	28	28	28	50	52	54
1886	POLS38	14	15	13	16	7	7	7	6	6	7	6	6	6	6	6
1887	POLS39	30	32	33	32	33	32	30	31	30	32	29	28	26	28	29
1888	POLS40	28	27	27	27	26	25	26	25	27	26	26	25	23	26	28
1889	POLS41	33	28	29	30	29	29	28	28	29	28	31	39	36	31	32
1890	POLS42	13	13	13	13	12	12	11	12	10	11	12	27	13	13	13
1891	POLS43	8	8	8	8	8	9	9	9	9	9	9	9	9	9	9
1892	POLS44	32	33	32	32	31	30	29	29	30	29	30	31	29	30	30
1893	POLS45	25	25	25	24	22	22	24	20	25	26	25	25	23	25	25
1894	POLS46	14	15	12	11	12	14	14	15	17	16	15	17	17	14	14
1895	POLS47	22	21	22	20	21	22	24	24	22	21	7	7	7	7	7
1896	POLS48	28	28	27	27	27	27	26	25	26	26	24	25	23	26	26
1897	POLS49	28	27	27	31	29	29	29	23	21	22	21	23	7	22	33
1898	POLS50	27	28	28	29	27	28	37	38	41	41	39	39	41	47	47
1899	POLS51	25	23	26	25	23	24	21	22	22	22	20	19	18	19	19
1900	POLS52	7	6	23	8	8	8	8	8	7	7	7	8	8	8	9
1901	POLS53	42	25	26	25	24	9	24	8	24	24	24	23	22	23	23
1902	POLS54	24	23	24	21	21	20	22	21	22	23	22	22	21	22	22
1903	POLS55	0	0	0	0	0	0	0	0	0	0	0	0	0	0	0
1904	POLS56	0	0	0	0	0	0	0	0	0	0	0	0	0	0	0
1905	PRTS1	17	14	13	13	14	11	11	19	23	22	23	27	27	26	26
1906	PRTS2	8	8	7	7	7	7	8	9	9	7	9	9	9	9	8
1907	PRTS3	6	6	6	6	6	6	6	7	5	6	7	7	16	17	17
1908	PRTS4	8	8	8	8	6	7	7	6	5	6	6	7	4	4	4
1909	PRTS5	19	20	20	22	23	19	20	21	21	20	21	27	27	27	27
1910	PRTS6	30	52	37	35	41	39	37	36	36	37	9	9	9	9	9
1911	PRTS7	48	73	22	49	22	22	48	49	22	21	21	21	92	18	17
1912	PRTS8	38	40	38	32	34	29	32	31	30	30	33	35	36	35	35
1913	PRTS9	20	19	19	19	19	19	18	18	18	21	20	9	8	7	7
1914	PRTS10	29	29	29	30	29	30	30	28	29	29	29	28	28	30	25
1915	PRTS11	18	17	19	28	27	30	30	26	28	26	26	39	37	39	39
1916	PRTS12	10	9	11	13	13	13	13	13	13	15	15	18	17	17	17
1917	PRTS13	39	37	34	34	35	33	31	32	30	28	28	30	74	88	36
1918	PRTS14	54	55	50	50	49	49	48	49	128	127	122	117	99	99	109
1919	PRTS15	32	31	30	27	27	27	11	10	8	9	12	16	92	89	93
1920	PRTS16	27	26	27	26	26	27	26	26	26	22	26	31	98	101	26
1921	PRTS17	39	19	19	18	40	40	42	33	31	9	9	34	35	32	33
1922	PRTS18	24	24	23	23	23	23	23	51	23	23	23	22	92	80	89
1923	PRTS19	21	21	22	51	50	21	54	57	57	21	52	52	50	38	38
1924	PRTS20	69	53	19	17	17	16	15	16	15	15	15	17	14	15	14
1925	PRTS21	7	15	16	21	10	11	8	12	11	14	17	10	7	12	11
1926	PRTS22	26	26	27	29	29	28	27	27	27	28	30	34	34	29	29
1927	PRTS23	17	18	25	26	26	10	11	10	8	25	22	31	23	23	22
1928	PRTS24	39	40	40	43	43	40	40	41	42	49	44	49	47	49	49
1929	PRTS25	15	15	15	22	22	22	22	22	22	24	24	25	24	24	24
1930	PRTS26	17	17	17	17	17	17	17	17	17	18	17	20	20	20	20
1931	PRTS27	36	35	35	35	35	35	34	89	112	115	107	104	109	109	117
1932	PRTS28	15	13	13	13	13	14	15	15	14	22	15	24	24	26	24
1933	PRTS29	101	113	114	120	100	95	98	114	133	137	130	126	130	129	138
1934	PRTS30	43	39	43	43	44	43	42	46	40	41	41	41	38	42	41
1935	PRTS31	21	19	18	19	19	19	20	20	21	20	21	20	20	20	19
1936	PRTS32	17	42	45	61	19	40	40	37	48	37	37	47	47	53	46
1937	PRTS33	48	14	12	12	12	12	8	7	8	34	17	48	33	34	30
1938	PRTS34	27	27	27	27	26	28	29	28	26	29	29	27	28	28	28
1939	PRTS35	24	23	23	23	23	23	23	23	23	24	25	24	24	24	24
1940	PRTS36	38	37	38	38	39	38	38	37	37	33	42	31	34	34	34
1941	PRTS37	7	7	7	7	7	7	7	7	7	7	7	6	5	6	6
1942	PRTS38	8	8	13	13	12	8	8	8	12	12	12	12	11	12	12
1943	PRTS39	29	28	30	30	29	28	27	28	29	30	29	33	32	32	32
1944	PRTS40	12	11	12	12	12	12	12	13	12	12	13	12	14	15	15
1945	PRTS41	38	38	38	38	38	38	36	36	36	37	37	37	35	35	33
1946	PRTS42	4	4	4	4	4	4	4	4	4	4	5	6	6	6	6
1947	PRTS43	12	12	13	13	13	12	12	14	12	12	14	13	15	16	16
1948	PRTS44	35	34	34	34	34	34	33	33	33	33	33	37	36	34	33
1949	PRTS45	43	42	45	46	45	43	40	41	42	45	45	44	36	35	35
1950	PRTS46	27	28	30	30	29	28	25	26	29	37	36	29	26	24	23
1951	PRTS47	11	11	12	12	12	11	11	13	11	11	12	11	13	14	14
1952	PRTS48	24	19	18	19	19	23	23	23	23	25	24	22	24	24	23
1953	PRTS49	27	25	27	27	27	27	27	27	35	29	29	29	28	28	28
1954	PRTS50	43	42	45	45	45	45	43	44	43	45	45	45	44	44	43
1955	PRTS51	36	34	32	34	34	34	32	32	32	34	34	39	37	35	34
1956	PRTS52	15	15	15	15	15	15	15	15	16	16	16	17	17	17	17
1957	PRTS53	21	22	23	23	23	23	21	21	23	23	24	26	29	29	29
1958	PRTS54	25	24	24	24	24	24	24	24	24	24	24	24	24	24	24
1959	PRTS55	19	18	18	18	20	21	21	20	18	20	19	19	20	24	23
1960	PRTS56	0	0	0	0	0	0	0	0	0	0	0	0	0	0	0
1961	ROUS1	14	28	36	52	32	13	34	15	34	46	32	30	30	30	29
1962	ROUS2	4	4	4	4	4	4	4	5	4	3	4	4	4	4	4
1963	ROUS3	8	9	7	7	6	6	6	7	7	8	8	6	6	5	5
1964	ROUS4	11	13	13	11	12	12	11	12	11	11	10	8	8	8	8
1965	ROUS5	36	46	36	36	35	33	33	39	36	30	40	33	31	33	29
1966	ROUS6	33	36	33	17	15	15	14	17	23	30	12	11	21	23	22
1967	ROUS7	58	70	68	75	21	22	19	24	104	108	94	87	95	94	103
1968	ROUS8	18	16	21	19	18	14	14	25	13	14	15	25	25	19	18
1969	ROUS9	28	28	28	28	20	20	20	33	25	23	27	24	25	26	25
1970	ROUS10	58	25	75	35	25	34	52	28	65	26	12	10	10	29	10
1971	ROUS11	38	46	44	43	40	40	38	20	26	10	22	17	15	9	9
1972	ROUS12	9	9	9	9	9	11	11	13	13	11	10	8	8	9	7
1973	ROUS13	13	24	22	22	21	20	19	24	25	28	23	21	22	22	22
1974	ROUS14	56	68	66	73	14	14	13	18	20	22	17	14	14	13	12
1975	ROUS15	36	41	28	27	27	27	29	33	30	31	28	24	17	17	17
1976	ROUS16	18	21	19	18	17	18	14	19	23	22	17	14	14	15	15
1977	ROUS17	35	32	12	13	43	15	10	44	38	31	32	10	8	14	15
1978	ROUS18	18	32	29	25	23	22	25	40	41	22	26	26	28	26	26
1979	ROUS19	49	27	15	13	13	45	37	40	40	51	49	35	35	37	37
1980	ROUS20	42	50	53	53	57	55	54	59	55	52	54	46	52	52	51
1981	ROUS21	15	17	17	16	16	16	16	15	16	29	25	20	13	14	9
1982	ROUS22	22	22	22	22	22	22	22	29	23	32	18	14	16	15	10
1983	ROUS23	14	17	16	17	16	15	15	16	16	15	17	13	13	12	16
1984	ROUS24	57	60	57	58	58	57	56	56	55	54	50	46	47	49	46
1985	ROUS25	15	17	15	15	14	14	13	18	20	22	17	14	14	13	12
1986	ROUS26	19	20	19	19	18	19	14	19	21	24	25	18	18	17	16
1987	ROUS27	45	46	45	46	47	47	44	39	47	134	50	45	46	45	46
1988	ROUS28	15	17	17	18	18	17	19	28	16	11	30	28	29	27	29
1989	ROUS29	40	43	88	37	40	44	50	55	51	41	55	46	52	46	46
1990	ROUS30	33	37	33	35	34	38	38	45	41	42	39	32	47	40	39
1991	ROUS31	27	49	45	50	29	29	29	39	30	33	45	30	29	46	50
1992	ROUS32	28	27	27	27	27	27	28	18	25	23	21	8	15	14	15
1993	ROUS33	19	20	15	23	23	23	21	36	33	32	27	25	26	36	37
1994	ROUS34	21	19	19	22	20	22	20	26	31	30	28	26	27	28	28
1995	ROUS35	12	11	11	12	12	12	14	22	11	10	24	23	24	25	24
1996	ROUS36	41	61	57	39	39	40	35	42	32	33	21	35	35	35	33
1997	ROUS37	19	15	14	19	16	16	17	18	17	19	27	24	25	25	24
1998	ROUS38	15	16	15	15	15	16	17	18	18	19	15	8	16	14	14
1999	ROUS39	32	36	35	29	28	26	25	31	27	29	26	26	28	27	25
[truncated: 465 more rows]

## Sheet: S
序号	部门	2000	2001	2002	2003	2004	2005	2006	2007	2008	2009	2010	2011	2012	2013	2014
1	AUSS1	100606	97211.3	88319.3	104406	136917	160845	155243	142741	223909	137002	172922	300751	332897	333490	297973
2	AUSS2	2438.59	1993.69	1988.52	2642.61	3218.51	3750.22	2868.1	3477.98	2297.31	2019.1	2338.67	2520.99	2402.03	2528.44	2373.74
3	AUSS3	7758.75	8183.1	6956.35	10051.6	12273.4	13233.1	12232	15111.1	14909.7	12216	8353.56	9021.16	15361.1	14095.1	13237.3
4	AUSS4	153324	141864	146130	82085.1	142986	258809	417799	398809	741265	444261	863974	1.12057e+06	790620	1.00962e+06	754338
5	AUSS5	48741.5	46473.1	46874.2	75805.7	74236.5	78122.8	77245.3	92093.6	89611.6	84700.6	122057	139803	137985	133116	108893
6	AUSS6	27756.2	24122.1	23577.4	27114.8	42093.4	44470.5	45670.6	54554	28422.8	28828.6	33177.8	40457.8	42558.4	31266.1	60166
7	AUSS7	31398.8	34719.8	40917.1	55354.9	66762.9	77270.8	79582.9	96972.1	107340	105717	120668	147475	166160	147707	134547
8	AUSS8	15260.8	13647.5	15985.3	21752.5	23488.9	25621.9	24804.2	61549.6	62374	56965.5	29177	33623.9	33220.2	31073.3	27124
9	AUSS9	19592.2	19176.7	21621.1	29603.8	30591.6	33146.2	31312	38080.5	35254.2	34295.8	41386.6	47646.3	45237.4	26144.3	24140.8
10	AUSS10	22621.4	20668.9	20460.1	27148.7	30553.7	35047.4	31887.3	39630.9	50083.5	103211	136374	171557	174893	157541	144295
11	AUSS11	25963.4	27034.6	29964.7	39998.2	47947	54937.8	57101.3	69232.7	74740.4	71203.9	83200.9	88873.3	95367.5	80110.5	77902.4
12	AUSS12	7432.49	7364.49	6374.19	8414.79	11086.4	12475.5	10924.3	13058.7	14310.6	15426.8	21169.9	23078.4	25312.9	24984	25280.2
13	AUSS13	31908	32966.4	37447	52434.8	58588.5	66514.9	70178.4	85182.4	90763.4	75228.7	85933.7	103822	114200	91571.4	89024
14	AUSS14	37441.2	41306.3	48890.1	65888.6	80372.8	93234.8	97903.3	118889	134155	131458	151638	186202	212623	194597	185256
15	AUSS15	81534.8	91713.7	158022	132875	173365	188720	222303	262084	505684	372896	195998	518015	508953	341695	652475
16	AUSS16	39522.3	43541	51949.5	70475.3	84387.3	96604.2	100653	123392	131995	127620	144039	172779	190184	167485	164469
17	AUSS17	16302.9	20683.9	10441.2	14217.7	17275.6	19818.3	20704.4	25133.8	26652.1	27062.9	31905.5	39657	42598.7	35391.7	34265.1
18	AUSS18	10444.6	11620.1	14291.4	20131.1	24318.6	26777.3	27950.2	33354.7	41998.3	43425.3	53116.8	67670.9	75954.7	71109	68855.7
19	AUSS19	16127.4	14443.8	14809.3	20186.3	24488.5	27565.9	29206.2	34961.7	16115.2	49321.7	28404	41189.8	43367	35685.1	89188.3
20	AUSS20	10000.9	4378.06	4597.11	7120.98	6974.52	7359.96	8655.69	10448.1	8337.91	7496.41	8691.43	8607.94	9593.48	5199.71	5105.55
21	AUSS21	1911.25	3747.16	4616.64	6301.01	3495.83	3651.11	3965.99	4684.35	4456.37	4462.65	5437.45	7781.63	7501.26	6145.27	5855.73
22	AUSS22	12191.8	11893.6	14178.6	19410.9	23976.6	27714.6	29299.5	36030.2	39270.1	39661.5	46375.9	57366.7	64312.8	47031.5	46232.8
23	AUSS23	0	0	0	0	0	0	0	0	0	0	0	0	0	0	0
24	AUSS24	24567.2	19384.6	18046.1	25174.4	33917.8	86688.6	91211.3	107276	122022	74413.1	107029	148018	181974	154971	140021
25	AUSS25	12199.7	24782.9	26217.8	35062.8	43920.5	50377.6	21526.4	26260.2	67449.1	66105.9	80777.3	91829.2	79576.6	111811	100553
26	AUSS26	16728.3	18895.6	22062.7	29866.5	37036.5	42516.4	44539.1	54251.5	52395.5	46673.5	49116.6	52879.6	49604.3	42287.8	38578.9
27	AUSS27	119412	145421	156040	237091	292768	338149	354628	430724	484994	489382	606064	741347	804848	733743	726160
28	AUSS28	16843.2	17440.9	20155.5	27565.3	28187.1	29237.9	5753.44	22244.3	8840.79	10005.7	12335.4	21879.9	27219.8	19611.5	18798.4
29	AUSS29	85484.2	93821.8	99386	144371	156900	172363	175702	215349	203042	199213	245026	303465	333015	292148	279540
30	AUSS30	43142.7	46300.2	43667.7	63512.4	72824.2	77119.4	80135.6	98033.6	110071	99005.8	122206	161351	181300	127107	123554
31	AUSS31	46349.2	53929.9	57910.7	81224.1	101555	87053	94514.7	114396	124972	116029	148654	181213	204265	175179	165962
32	AUSS32	5314.9	4821.8	5447.4	10674.8	8292.87	7763.37	19385	31498.9	20416.9	8804.66	14461.3	17448.7	16829.6	14283.6	11799.5
33	AUSS33	29816.4	29606.1	32667.5	44629.9	50610.6	57462.7	61802.1	75283.1	70704.8	67875.3	82976.8	99891.8	98130	76551	86627.5
34	AUSS34	32394.6	32504	29899.8	51694.6	49490.9	53918.4	53016.9	66619.9	50230.7	43667.6	55870.3	110227	254948	70325.8	61169.6
35	AUSS35	8380.95	7970.77	16892.5	23498.3	14191.8	17128	20121	24633.7	22663	20001	22679.9	27309.9	25278.1	28394.9	26330.8
36	AUSS36	16898.7	16855.7	17788.8	25151.6	15393.2	18613.7	20395	24925	25017.5	23624.6	51062.3	133732	136377	130165	105346
37	AUSS37	16165.8	14811.1	15947.5	20414.4	17774.6	20620.1	22736.9	26798.4	27148.5	24721.6	25332.3	39995	37308.6	9525.32	8796.13
38	AUSS38	19140.6	18451.8	17398.4	23333.2	29909.3	28547.4	31138.2	37835.3	37908.1	36261	38600.1	46928.2	37441	37032.5	33885
39	AUSS39	66382.8	65160.6	68587.1	93215.1	113130	119676	123224	150776	152911	156131	184999	222127	226784	191596	178216
40	AUSS40	42590.5	40605	43318	58002.6	48937.9	54521	58725.3	64970.7	81567.9	90036.9	110032	131763	128526	117887	117853
41	AUSS41	31320.4	29643.9	22522.1	27284.9	34848.5	61759.7	69644.1	86373.2	124244	122845	167595	201574	212924	204270	185434
42	AUSS42	14226.9	16189.3	18568.6	25633.2	32333.6	38903.2	42888.7	54177.2	57887.2	69839.6	25843	30537.4	33334.8	35564.3	35242.8
43	AUSS43	51628.2	54432.2	62452.8	82876.6	103041	120426	132064	163292	165919	157283	175198	232834	290024	271184	256059
44	AUSS44	76137.6	81177.6	97311.8	126816	147136	166064	174904	219309	205844	202828	224101	168742	185339	141263	134648
45	AUSS45	136243	130017	140918	191814	231159	277166	303181	376673	404965	408382	515621	610088	645837	574645	532289
46	AUSS46	0	0	0	0	0	0	0	0	0	0	0	0	0	0	0
47	AUSS47	0	0	0	0	0	0	0	0	0	0	0	0	0	0	0
48	AUSS48	0	0	0	0	0	0	0	0	0	0	0	0	0	0	0
49	AUSS49	0	0	0	0	0	0	0	0	0	0	0	0	0	0	0
50	AUSS50	108345	112780	125741	170972	206383	232639	257730	316461	280086	296407	384883	484170	521296	380997	370374
51	AUSS51	19573.3	19298.5	20072.6	26755.4	31903.7	37635	39869.7	45370.6	44661.8	47374	120267	147333	160815	135267	133024
52	AUSS52	20150.3	18779.9	8428.9	22318.7	29121	34020.5	38930	46792.3	62512.7	61143.4	40946	48984.6	61029.4	67628	66833.4
53	AUSS53	5045.14	3714.79	1627.63	2048.19	2443.92	3426.73	3758.26	4638.11	6808.86	8641.24	12998.8	15639.3	16336.7	16948.1	17836.5
54	AUSS54	22797.9	20443	18924.4	24719.1	31456	38843.9	43058.5	52258.1	60934.6	54599.6	79340.8	102794	100866	96028.6	174163
55	AUSS55	2903.65	8442.1	9651.19	9375.08	11507.3	13165.2	13982.6	17120.5	21242.3	22817.5	28086.5	36928.9	40201	35380.7	34706.9
56	AUSS56	0	0	0	0	0	0	0	0	0	0	0	0	0	0	0
57	AUTS1	12146	12610.9	12952.1	8710.65	9893.15	9417.25	11022.2	25089.3	15719.8	13098	25156.4	28822.1	27659.2	16543.9	19140.4
58	AUTS2	3229.88	3053.86	3636.87	4425.97	4980.24	4985.46	5284.62	7147.11	7468.61	5897.9	6379.65	7992.64	7768.99	7224.08	7843.98
59	AUTS3	224.316	247.85	242.114	520.22	555.115	626.54	697.987	812.793	767.874	903.313	573.092	717.907	763.106	846.199	850.1
60	AUTS4	2804.8	3132.95	2227.79	2558.64	9893.05	13594.4	15345.2	15466.7	20797.7	15579.7	14764.7	15608.8	15037.7	72477.1	14423.3
61	AUTS5	11243.8	11526.7	12153.5	15355.3	17240	16895	18958.9	22236	25395.6	23486.2	39121	47203.7	48247	52146.6	54306.8
62	AUTS6	6423.46	4886.02	4489.52	4663.8	5100.09	3906.17	3700.81	3857.41	3865.64	19443.5	24306.5	27422.9	27868.7	29975.9	28759.6
63	AUTS7	11272.8	10590.2	13625.3	15686	18347.9	19925.5	22230.8	27346.1	32049.8	26397.7	25868.5	29034.9	34666.4	29338.6	28592.9
64	AUTS8	10900.8	9862.41	10600.5	12578.6	14249.1	13828.2	14559.8	18394.4	20528.8	15455.2	17074.5	19011.9	16957.5	17717.5	18917.1
65	AUTS9	8367.97	4387.99	5129.23	5683.66	3115.91	7530.85	3782.14	2397.76	2973.62	2862.77	2605.11	1387.6	1254.95	1946.4	1866.3
66	AUTS10	6737.94	2385.86	2492.74	3092.09	3310.32	4608.1	3356.61	3904.19	15250	3439.02	7287.84	8883.57	24659.2	23789.8	22877
67	AUTS11	13466.4	13652.6	12923.7	16015.2	20166.7	20789.3	25362.4	30026.1	32252.6	27829.6	40822.5	45738.2	44548.8	49956.3	50450.9
68	AUTS12	3547.49	3627.64	4296.1	3952.72	5401.43	6774.1	8052.19	8286.82	8222.34	11508.2	10668.7	11864.7	12947.4	11749.2	14448.3
69	AUTS13	16778.2	15775.7	15284.9	5312.94	8405.13	30094.6	33250.1	42998	48412.9	57612.6	59612.9	69744.2	67153.3	72712.9	73074
70	AUTS14	10659	9888.85	40831.9	50345.9	53701.2	56065.9	66255.9	98461	129069	112518	111728	25419.9	125414	163213	160578
71	AUTS15	16255.9	15730.7	15799.3	18520.7	26772.3	34822.9	44837.2	58143.9	63645.9	37712.9	49401.9	75889.4	62996.3	57080.8	57030.2
72	AUTS16	12392.3	12343.9	13709.9	17978.1	21095.7	21121.7	24001.4	26961.7	34199.2	33192.2	27322.4	44434.7	33144.1	34844.6	34640.1
73	AUTS17	9654.49	9326.37	7560.64	5823.75	9477.3	4981.79	54701.8	8333.73	7124.74	4953.19	33320	39562.9	36221.2	38128.8	40116
74	AUTS18	6523.16	8222.7	7879.07	9701.13	10668.8	11975.6	13980.4	24571.5	30656.9	27471.7	15227.5	18978.9	19832	17030.4	18160.4
75	AUTS19	21592.2	21373.1	24446.2	30827.3	34520.6	39483.6	48518.1	66261.7	77594.3	60269.6	53863.5	63040	58767.8	65344.7	66122.8
76	AUTS20	57693.7	57503.4	66071.9	80402.3	99270.7	114008	114776	143271	147843	111895	128492	148547	144172	150890	149397
77	AUTS21	2002.06	1841.33	2008.75	2186.75	2681.15	3254.4	2072.94	4209.77	4379.37	4281.54	4420.73	4278.73	3673.97	4014.14	4925.72
78	AUTS22	3507.84	2765.01	4150.89	10774.9	11507.2	5183.08	4790.42	5405.57	7355.05	18329	16490.5	20770.3	30274.1	19575.3	17474.2
79	AUTS23	2264.96	3529.16	3786.47	7366.67	7203.14	8095.87	6457.45	11954.7	13406.4	17388.8	12949.3	20243.7	20993.3	22618.5	22445.6
80	AUTS24	17898.1	20322.7	27707.3	38536.7	41199.3	36322.6	57293.7	70684.2	87171.4	85669.9	61969.7	64444.9	61282.2	63978.6	61005.1
81	AUTS25	3007.71	2973.43	3189.27	4041.3	4661.83	4998.91	5074.02	5682.64	5895	6249.3	6348.23	6869.48	6862.04	7499.42	8198.75
82	AUTS26	7076.35	6791.36	7590.87	9834	13485.1	13459.1	13883.3	18151.4	20947.9	25072.2	20950.8	23876.8	22629.7	29199.2	29283.1
83	AUTS27	24801.6	23540.8	25718.4	33302.4	40219.9	43379.1	46534.2	57321.7	81576	83126.6	70909.8	80379.8	75567.3	79097.2	79896.3
84	AUTS28	4643.88	5002.64	5284.01	6231.83	8690.6	8602.84	8844.63	9548.93	9684.67	8243.94	8278.62	9053.79	7953.36	8721.64	8940.08
85	AUTS29	43447.8	40925.2	44877.4	52736	59359.4	60385	64820.6	78109.7	86975.5	79657.6	72342	84045.4	79477.4	80191	79382.3
86	AUTS30	6647.47	6743.64	5918.49	7047.51	7835.2	8106.66	8109.59	11105.5	9716.51	11694.5	10292.7	12092.2	9337.26	9674.42	9784.44
87	AUTS31	15245.4	15381.8	16460.6	19909.6	23231.5	23564.2	23958.2	29195.2	31824.9	24160	20348.8	21799.3	21011.7	21455.8	21447.7
88	AUTS32	795.29	822.614	3576.3	4690.54	1118.89	4352.08	6013.73	6216.09	10329.3	6093.54	415.709	11851.5	9619.64	10837.3	10769.3
89	AUTS33	4596.94	4925.83	5745.74	6574.6	6685.44	6942.4	3186	8529.39	3542.96	3466.03	3271.32	3451.17	3996.89	4308.89	4305.11
90	AUTS34	7079.04	7324.05	7813.35	9813.93	12544.6	17311.1	17676.5	21158.8	22205.4	24940.5	23954.3	26907.9	26437.1	27738.8	27691.3
91	AUTS35	6999.93	6493.92	6409.23	7694.92	8185.06	9006.74	8919.15	9219.97	11681.7	10851	9933.94	10322.8	9970.66	10135	10136.1
92	AUTS36	1800.91	2368.7	2467.74	3324.83	3473.77	3972.46	4645.6	5044.43	5560.54	6072.05	5270.08	6080.65	5383.2	5724.27	6353.84
93	AUTS37	1543.32	1803.26	2080.66	2440.29	1953.74	2201.06	2369.08	2768.02	3047.21	2466.43	2595.4	2554.05	2282.39	2461.8	2400.41
94	AUTS38	2088.84	2077.75	2255.32	2797.02	2808	3107	3099.39	3889.04	4149.15	3555.27	3449.2	3983.54	3832.02	4130.05	4135.87
95	AUTS39	10378.9	9726.38	8928.98	11339	14432.5	15043.3	14182.5	16224.1	17559.2	18914.9	16306.9	17566.5	16399.5	16150.2	15953.8
96	AUTS40	8143.51	8605.52	9429.02	10651.2	12246.8	13174.1	13704	16437.9	17232.8	17101.1	13947.8	16252.4	22909.6	24767.8	26158.9
97	AUTS41	24599.5	22874.7	22974.5	29659.7	28695	31238.7	38791.1	45585.1	63116.2	47718.3	43306.8	47271.6	39397.9	42143.6	49805.7
98	AUTS42	2657.61	2655.97	2962.04	3578.22	4106.42	4675.99	4565.89	5171.49	6108.49	6587.38	7787.89	9428.23	7801.01	8183.63	9194.05
99	AUTS43	3273	3444.25	3677.92	4589.64	5215.19	6320.7	7206.09	8488.31	8450.08	7869.17	7622.88	8334.01	7232.79	7907.02	8652.93
100	AUTS44	32579.5	32782.5	35261.4	46754.5	54258.4	60231.3	62568.9	72040.2	82504.7	79994.5	71073.7	82613.5	76146.9	79796.7	84089.9
101	AUTS45	11839.7	12877.7	14355.2	19379.2	22329.4	25013.8	26677.7	32815.3	50077.4	52134.7	47703.7	53180	49948.1	54275.1	66722.9
102	AUTS46	6051.64	5923.63	6360.46	8061.6	9517.42	10531.2	12070.4	14670.9	20166	19635.7	17580.2	19328	17616.9	18467.8	18649.7
103	AUTS47	750.505	953.867	1078.94	1129.92	1286.42	1123.86	1157.17	1808.27	1215.18	5789.46	749.334	693.313	601.142	717.635	790.355
104	AUTS48	11884.4	11564.9	12093.1	14472.3	16178	17603.7	18437.1	22395	23848.2	20983.6	19056.9	21757.6	20210	21129	21725.8
105	AUTS49	5847.82	5839.53	6223.7	7363.54	8019.87	8256.78	7097.14	6383.96	6030.07	7726.41	4001.57	7282.08	7962.65	8252.41	8382.55
106	AUTS50	24556.7	25677.5	27618.1	35451.5	41473	44970.3	48360.1	58612.8	72154.2	68178	62780.7	70352.2	65731.8	65973.6	68455.3
107	AUTS51	3446.46	3510.78	3823.67	4889.45	5016.7	7109.23	5342.39	4951.02	5617.53	8451.63	8505.28	8875.75	8750.88	8758.13	8707.91
108	AUTS52	1675.05	1689.99	1855.95	2218.44	2463.15	2434.21	2376.41	2796.12	4135.81	5926.15	5833.47	6349.59	6671.86	3470.13	3795.31
109	AUTS53	4777.67	2896.3	3019.84	4018.8	4250.41	4206.84	4414.03	4858.3	5665.91	10659.4	11526.4	14176.8	13587.6	12485.5	12861.7
110	AUTS54	5957.71	7038.68	6555.53	9173.15	10195.3	10549.5	11242	12925.8	14061.9	11451.8	9928.65	12420	11082.5	11779.3	11943.2
111	AUTS55	0	0	0	0	0	0	0	0	0	0	0	0	0	0	0
112	AUTS56	0	0	0	0	0	0	0	0	0	0	0	0	0	0	0
113	BELS1	17013.8	12480.2	17514.3	33849.7	25124.5	22591.6	23761.2	29657.3	33987.3	32471.6	32009.9	33203	23179.1	40015.4	39302.7
114	BELS2	622.351	160.088	184.91	213.61	204.257	200.221	251.738	334.994	429.01	491.019	654.899	667.642	636.747	670.808	640.805
115	BELS3	1667.9	1816.14	1703.09	1927.44	2274.03	2224.89	2231.19	2748.46	3367.21	1555.7	471.046	576.389	524.591	388.803	1992.33
116	BELS4	16397.6	3990.65	4530.76	5016.52	7548.92	11180.1	5767.65	11755.9	9411.73	3344.2	6714.3	8867.14	4097.31	6967.57	7141.49
117	BELS5	35557.1	42876.4	36555.1	42378.8	30689.4	19685.8	19644.1	24455.2	50703.9	45805.3	52701.5	80232.4	78713.3	86534	84106.5
118	BELS6	32135.9	24017.5	22682.6	26564.4	30932.4	26800	26682.9	29010.3	30839.6	26458.2	29118.4	28569.6	27999.1	27899.2	28161.3
119	BELS7	25365.8	14482.1	13844.5	16896.2	37092.9	39896	43718.6	53709.5	57969.4	38974.3	16674.4	18561.9	14961.3	15582.2	15943
120	BELS8	9735.46	10258.6	9329.26	10195.5	11880.2	10647.8	8261.78	13466.6	14250.2	11782	11596.8	14486	14003.3	15666.8	15158.7
121	BELS9	9040.67	8497.26	9245.03	9757.45	9911.22	10177.2	9984.71	11482	6939.58	7872.2	13504.3	15121.5	13513.3	20320.5	20583.7
122	BELS10	37827	17424.5	86898.2	90867.3	127713	100062	115415	113515	177089	112681	105895	206147	191280	216780	223166
123	BELS11	63227.2	46687.5	52947.3	63563.5	73196.6	76255.9	55701	64509.2	75568.3	64383.7	70317.8	85479.5	80213.5	89346.3	93321.2
124	BELS12	7867.61	11400.4	22169.3	28840.2	31971.1	23322.2	33509.5	48793.3	46502.3	41716.9	65960.5	68187.3	56865.5	66367.9	103511
125	BELS13	17966.8	37387.8	29230.9	27274.3	30756.3	25028.2	25985	33537	33310.6	67551.1	28197.4	33548.8	31651.1	57859.8	50754.9
126	BELS14	90574.7	90900.5	58397.1	71882	80831.1	80335.4	87331.1	159118	91440.8	105599	92966	105435	65772.1	92983	67126.2
127	BELS15	35480	33056	34476.4	39544.7	56316.3	63240.6	87106.6	97882	91220.7	54036.4	78505.5	98659.2	66519.5	55083.3	58181.9
128	BELS16	15225.1	22674.7	22429.1	18524.9	24082.2	45268.8	29597.4	58556.4	74692.6	55233	33732.6	40794.6	32339.5	29263.7	30137.9
129	BELS17	21325.1	16379.6	13156.9	15801.9	22986.9	29920.3	36819.4	29601.3	29081.3	16124.6	25829.8	25769.1	23489.4	21553.8	21286.2
130	BELS18	25460.5	19656.1	16011.9	13703.2	21427.9	16055.4	24766.7	17699.5	20062.2	18590.4	22652.2	25097.6	22849.2	21890.3	21349.9
131	BELS19	14862	13867.1	12243.5	14729.9	17062.7	17821	25744.2	27758.8	33098.8	23583.6	25156.5	28400.1	24060.3	25106	27099.4
132	BELS20	25562.5	31079.8	36823.4	35322	42131.2	43235.3	43332.3	54739.9	55236.1	42970.6	48137.2	57650.5	48235.1	50709.5	49809.8
133	BELS21	2796.04	3255.69	2314.51	1832.44	1818.45	3065.84	4569.85	5311.36	4328.42	3636.07	4269.93	13594.2	4547.89	4547.96	5144.33
134	BELS22	17478.1	18616.6	21710.7	21650.8	17989.6	16548.1	15180	18151.3	23628.7	24183	24954.9	30987.9	31867.5	31050.5	29844.4
135	BELS23	4974.72	4908.78	4492.93	5619.19	7206.23	6933.61	7311.91	6084.52	7345.7	9108.84	7595.04	5306.79	6089.48	9022.67	8812.82
136	BELS24	7708.99	9197.85	11769.7	14008.2	14769.9	16384.6	22017.5	27858.9	29823.4	79178	83824.1	77870.9	74721.8	78433.1	90457.2
137	BELS25	921.488	2303	1104.07	1479.07	1586.02	4983.43	5063.55	6092.51	6974.75	8744.57	8996.82	9210.83	7862.59	3916.03	3910.83
138	BELS26	11319.5	8087.99	8460.19	10563.1	14209.7	14511.6	17399.9	29414.9	33003.3	26656	17303.1	25153.8	19688.7	14475.4	10686.8
139	BELS27	35574.3	71434.6	36687.6	44255.9	56288.8	58392.2	70064.4	80222.7	98173.4	199726	210544	233975	231416	247328	258666
140	BELS28	27131.7	19258.6	19993.6	26802.2	31451.7	28283	34383.3	37136.8	43089.9	30594	18712.1	22810.2	17749.8	18156.8	19845
141	BELS29	80761.2	80504	80067.5	91841.3	106709	110562	121965	135734	152380	109878	100951	117805	103754	106480	106706
142	BELS30	56858.4	57503.5	61138.5	66726.4	78756	80368.6	88284.6	98194.3	110432	84938.7	64783.9	75194	63909.1	65343.5	61845.3
143	BELS31	34883.2	34116.4	37051.1	41844.7	42091.5	42958	45047.3	48374.4	55435.1	38088.3	43635.3	49858.9	44475.6	57655.6	59277
144	BELS32	4825.2	23540.5	4302.24	6177.52	8729.72	11043.5	18974.9	17702.8	86407.3	43021.1	56470.3	78550.6	72394.5	52968.2	52643.8
145	BELS33	5350.98	5153.65	3786.28	4918.91	5291.51	6812.58	7825.9	9214.62	10123.9	7717.81	3808.86	3914.75	3074.49	4537.06	4450.88
146	BELS34	32707.6	32336.1	34302.3	40061.1	47528.4	58936.5	59264.8	71064.5	78478.3	45179.3	52937.7	69096.3	62456	101661	110512
147	BELS35	9352.39	8260.25	8964.15	11204.7	12907.6	13266.9	17743.1	19326.3	20193.1	17179.3	16237.5	18707.3	17140.4	17390.7	17889
148	BELS36	3087.3	3363.36	3845.65	4775.7	5427.72	7391.46	8438.87	10162.5	11259.5	8827.24	10831.7	12102.5	10748.4	11531.4	13147.3
149	BELS37	11041.1	10230.8	8303.1	9736.41	9502.52	7877.55	8211.76	8553.44	8769	8923.32	9150.27	10176.6	8057.67	7864.25	7625.48
150	BELS38	3732.2	3210.25	3165.79	4003.35	4166.95	4391.33	4425.82	4867.75	5320.29	4557.29	3686.4	3865.97	3500.53	3539.22	3388.98
151	BELS39	14981.2	16320.7	18861.4	21434.5	25259.4	27838.4	28634.1	31563.8	33807.8	18675.4	17281.6	15213.4	16540.9	16452.6	16672.1
152	BELS40	16953.5	18079	18428.1	19972	22286.7	21518.6	23693.8	27384.2	29415	33268.1	33912.9	37611.7	43855.1	44696.8	49082
153	BELS41	30238	21523.5	21390.6	24332.6	30612.2	33858.4	37834.4	46982.3	51034.3	51031	51345.8	53199.5	56742.7	55166.9	53402.6
154	BELS42	8064.49	8962.33	9080.61	11802.9	14997.2	15423.5	17619.5	19685	24239.3	21480.7	12266	14411.2	11825.2	11148	12194.8
155	BELS43	14225.9	13487.6	13268.1	15642.9	18868.8	25414.6	24338.7	33453.2	37583	30135.7	23424	31860.5	32288.2	25016.4	31785.6
156	BELS44	35212.4	37858.6	33575.8	47161.6	55320.8	61184.4	63703.8	71179.4	83127.7	74825.8	65586.5	72059.6	71579.1	73305.7	76298.9
157	BELS45	51508.7	56053.7	58528.6	68203.5	83633.4	86709.8	96619.5	106675	119906	119391	148179	166571	169728	184546	200451
158	BELS46	6955.81	7462.5	6736.27	7984.16	9026.26	9404.06	17039	20760.5	22584.2	16287.4	27924.7	32135.6	27451.1	32997.3	33432.3
159	BELS47	579.223	692.733	2081.24	1075.25	2546.21	2652.34	2681.07	1107.44	3129.02	1341.61	1886.9	2128.64	2108.86	2841.65	2484.95
160	BELS48	24595.5	20273.7	20365.4	24046.8	26526.8	28310.9	30333.4	15737.2	17900.8	24196.2	14010.1	15785.9	11870	11424	10541.2
161	BELS49	4256.57	3786.26	3973.06	4635.37	5280.6	5601.66	5534.97	5929.01	6385.85	6920.17	3024.6	3283.26	3283.11	3516.97	4924.65
162	BELS50	44248	43647.7	47876.1	55473.3	74567.2	78881.9	83331.2	101810	113154	97792.4	94315.6	108371	108198	111609	120221
163	BELS51	9229.11	8556.33	9987.76	8603.97	9784.14	10730.3	10698.3	10667.3	11753.7	10589	7721.42	9936.56	17580.1	20150.3	25114.2
164	BELS52	6144.2	6697.92	6714.06	7896.78	8337.32	8577.45	9022.79	9756.65	10069.7	11241.8	5744.13	6429.81	5149.58	6209.42	5931.12
165	BELS53	7377.25	8147.58	9273.05	12385.3	13674.2	14513.2	15068.3	17794.9	20331.1	22398.9	22646.3	27585.2	27132	28795.5	28983.3
166	BELS54	13812.6	13827.5	14887.6	16870.1	18510.1	18918.4	18947.8	21910.6	23462.2	33019.3	20939.2	23050.2	22255.2	23189.1	28840.3
167	BELS55	0	0	0	0	0	0	0	0	0	170.121	349.149	381.027	318.747	272.623	289.537
168	BELS56	0	0	0	0	0	0	0	0	0	0	0	0	0	0	0
169	BGRS1	4136.45	4413.3	7036.47	5469.13	16580.9	20059.8	11677.8	12436.7	43755.4	17719.2	21279.3	32165.3	20302.3	49114.4	40490.9
170	BGRS2	131.72	98.7513	349.708	401.717	486.94	580.448	629.072	617.547	1181.82	971.066	1033.31	1107.68	963.472	1001.55	934.465
171	BGRS3	79.0189	79.436	105.949	138.074	183.563	210.175	218.671	266.85	313.308	389.304	338.617	397.558	363.237	387.566	430.807
172	BGRS4	1173.56	1179.4	1197.41	1340.49	2442.49	2671.75	2859.72	11360.2	4219.12	22827.3	27876.2	55706.8	62853.1	69203.2	55850.3
173	BGRS5	1315.52	1364.41	1590.6	1967.74	2981.79	2804.14	3010.53	5045.43	6266.87	6522.3	5965.53	8880.59	8546.63	8532.87	7766.26
174	BGRS6	585.08	917.797	1205.57	1650.97	3955.36	4390.17	5313.08	6634.46	5378.39	10787.5	3981.46	6066.03	5800.53	5524.06	6314.61
175	BGRS7	242.298	298.44	393.336	496.124	1070.51	1221.94	1788.81	2362.47	3494	2436.83	1662.39	6806.2	6200.73	5797.41	5505.78
176	BGRS8	342.155	245.918	361.743	638.263	688.815	803.625	824.139	1186.64	2148.27	1766.67	888.788	955.003	942.559	1821.14	1109.67
177	BGRS9	187.575	347.342	384.594	318.139	351.882	405.845	396.642	485.585	568.847	624.815	1566.34	1653.06	1413.59	1585.64	1931.52
178	BGRS10	1853.62	1955.57	1928.28	1476.54	2532.84	4416.45	5156.67	20706.7	33852.9	3344.41	24510.4	32527.3	41636.1	35267.3	35835
179	BGRS11	674.685	868.347	672.603	654.33	792.113	888.431	1200.1	1981.91	1530.42	3200.64	8423.44	11791.2	10619.9	11397.1	11835.1
180	BGRS12	196.986	271.55	266.335	337.955	455.832	554.819	721.888	669.639	551.953	406.035	373.917	4487.41	4923.67	4264.97	472.535
181	BGRS13	307.714	386.526	529.944	694.447	1592.22	1913.13	2939.06	4190.98	5977.26	4656.01	3222.73	3252.88	3086.56	2640.73	3597.79
182	BGRS14	566.167	706.769	934.066	1102.13	2577.51	3283.77	4883.43	6710.76	14124.8	7919.31	4721.25	54850.3	60490.8	67650	67265.1
183	BGRS15	2623.48	2561.27	2497.39	3386.76	7092.76	10624.1	16300	17945.1	14239.7	13943.1	10596.8	40212.9	9426.07	23077	15538.2
184	BGRS16	640.075	818.221	1021.91	1254.55	2836.99	3124.55	5038.63	7118.96	9524.19	6547.82	5159.62	5683.81	5128.11	4435.65	6237.31
185	BGRS17	157.2	218.182	610.928	245.163	193.696	5510.04	8143.99	8676.44	8818.54	4163.2	9581.89	9271.76	9538.51	8318.85	10986
186	BGRS18	158.142	191.063	231.923	221.173	966.704	1063.95	1290.89	1743.49	2748.53	2538.68	5408.38	5131.2	5325.14	5535.49	5339.44
187	BGRS19	187.752	238.624	311.907	3319.94	5153.68	6017.82	7013.72	11082.2	12335.8	9267.59	8504.45	10957.1	10612.4	12025	12306.4
188	BGRS20	114.459	125.014	157.438	219.571	254.476	376.562	7477.25	489.619	667.802	569.238	2696.39	3700.36	12288.5	14275.5	2665.86
189	BGRS21	219.958	239.25	98.821	144.822	186.92	213.392	350.516	268.661	1876.73	310.953	64.6615	707.389	341.827	355.984	1007.45
190	BGRS22	58.1235	60.5465	81.0887	120.021	293.619	357.3	567.644	893.407	1364.35	1181.36	621.467	694.302	540.667	2993.95	837.052
191	BGRS23	631.766	674.432	1008.43	1375.54	2590.55	2784.6	3657.06	4625.45	5049.12	6291.48	4439.06	5077.49	3640.84	3834.91	4851.36
192	BGRS24	2218.52	2532	2947.73	3818.43	5126.85	4332.62	6939.88	8022.81	7816.49	7139.2	8532.68	12215.6	11884	10335.8	10534.5
193	BGRS25	132.216	147.293	157.763	148.627	176.927	570.38	874.768	795.443	1183.77	1092.18	915.558	719.9	310.238	289.852	867.096
194	BGRS26	95.5346	130.237	168.419	197.329	515.053	615.992	1031.99	1450.98	18228.9	1764.39	2168	2488.82	8181.24	696.324	316.022
195	BGRS27	2028.49	2515.41	3089.62	3825.91	8228.63	8418.75	13274.3	52545.7	73529.8	81789.3	67813.8	17786.3	64534.9	10303.1	16575.6
196	BGRS28	248.12	307.31	376.326	543.561	647.348	965.231	913.017	1207.44	1495.11	1091.22	1080.74	1492.76	1344.98	1334.22	1597.51
197	BGRS29	4151.52	4409.73	4919.53	6569.84	8961.33	10526.3	12907.7	16481.7	19720.8	17975.2	15678.5	18229.1	15722.4	15458.5	87673
198	BGRS30	3132.23	3105.18	3289.58	5004.52	7068.47	8519.82	10294.8	11496.6	12184.6	12311.4	13378.6	14482.7	12121.6	11111.7	13067.2
199	BGRS31	2411.87	2968.61	3624.81	4901.61	7044.62	7836.42	8760.2	12732.9	16438.3	12786.3	12252.3	14303.8	13969.9	11817.2	14343.5
200	BGRS32	432.395	459.391	410.398	1093.46	551.13	788.255	758.272	881.346	1078.4	696.908	719.971	899.897	1071.39	706.702	1160.99
201	BGRS33	281.047	181.842	119.496	124.745	899.091	1890.62	317.812	3468.28	3602.05	2756.75	987.954	1247.03	1162.1	1184.51	1938.82
202	BGRS34	601.962	713.046	1522.91	2392.72	2600.2	3241.39	3261.78	4822.07	4302.7	3112.44	3501.66	2299.37	4190.01	4133.95	5202.37
203	BGRS35	760.036	910.13	1270.08	1974.99	2290.81	1794.89	1775.3	2688.6	1409.84	812.074	789.898	819.732	844.046	763.287	995.207
204	BGRS36	160.195	91.6572	398.353	178.537	299.183	371.611	548.985	755.255	1058.86	987.118	644.046	665.987	614.032	571.674	718.514
205	BGRS37	56.154	70.6084	65.6184	106.646	128.825	490.393	582.173	839.463	84.2	203.329	1972.32	2273.84	2984.46	3122.29	3582.62
206	BGRS38	96.1856	55.8618	79.5727	114.202	217.619	243.39	1050.5	1653.08	229.605	372.965	326.577	541.135	254.078	477.349	215.615
207	BGRS39	525.088	586.759	788.71	1078.86	2090.48	967.132	2221.18	2841.06	3516.67	3853.86	2981.87	3285.91	3216.37	3738.46	3420.79
208	BGRS40	104.752	66.167	88.5508	117.183	143.02	412.075	430.573	286.992	889.448	1311.88	7806.4	4922.28	6330.91	6471.86	7569.83
209	BGRS41	1321.63	1617.63	2026.2	2800.97	4413.3	6192.56	6937.8	10732.7	13542	11813.6	12116.3	13873	11691.9	11032.3	13697.4
210	BGRS42	119.138	136.875	266.213	402.048	580.648	507.317	2277.4	3236.98	4888.03	4862.16	1349.71	1415.99	3730.2	1595.87	1581.3
211	BGRS43	19.1876	28.3156	119.938	209.752	251.942	311.567	342.537	405.149	642.397	340.794	814.091	877.261	763.049	888.026	852.148
212	BGRS44	1391.05	1557.57	1926.53	2658.49	4558.28	5257.45	5530.23	8471.12	10657.1	10298	9219.05	9576.04	8309.12	8302.42	10399.1
213	BGRS45	242.688	277.084	368.191	634.081	1576.52	1853.31	2490.05	4084.77	4040.95	5626.76	4885.57	4596.58	4361.14	3820.83	4718.37
214	BGRS46	324.435	395.967	510.992	587.883	1329.93	1560.53	2339.8	3713.6	5690.12	6438.99	4138.13	4020.66	3894.96	3105.72	3645.6
215	BGRS47	38.6551	40.9163	46.2805	61.6183	78.3394	60.7773	101.114	108.942	1667.34	2629.18	221.943	254.119	203.266	273.688	271.696
216	BGRS48	209.356	203.584	242.772	302.311	387.461	448.536	505.178	790.823	1258.07	2210.39	1870	1754.64	1567.03	1544.61	1514.36
217	BGRS49	371.791	400.465	447.879	420.5	556.65	612.596	678.888	764.386	1579.14	1662.95	1406.97	1355.74	1192.29	1188.61	953.604
218	BGRS50	2076.33	2555.28	3054.34	2432.61	4465.68	4916.69	6101.07	8517.17	8686.92	8085.87	5169.34	5507.56	5244.53	4517.58	7414.45
219	BGRS51	355.84	362.694	420.753	540.203	653.555	886.782	918.594	1164.52	2516.08	2074.73	791.003	748.519	815.992	715.065	1030.55
220	BGRS52	452.728	540.627	621.349	623.768	736.134	954.718	992.311	1013.09	1003.19	997.198	1925.32	1610.87	1203.93	1759.65	2998.53
221	BGRS53	1859.33	716.548	1581.55	812.224	1073.13	1349.67	1606.22	1759.29	1781.91	1577.59	2014.85	1797.9	1432.26	1794.25	2069.06
222	BGRS54	655.104	588.512	676.771	1004.41	1029.39	1190.21	1539.97	2051.87	1794.86	1984.72	2528.72	2560.56	1763.32	2492.84	4493.43
223	BGRS55	0	0	0	0	0	0	0	0	0	0	0	0	0	0	0
224	BGRS56	0	0	0	0	0	0	0	0	0	0	0	0	0	0	0
225	BRAS1	159272	132268	125540	178304	203752	227038	261803	350188	452766	475377	445387	594897	750555	686610	649138
226	BRAS2	3387.58	2636.07	5972.82	8163.96	9574.42	10701.3	11179.7	15210.7	21280.1	17826.3	22416.6	23810.4	23334.1	21413	21825.1
227	BRAS3	2106.65	1648.86	1739.84	2363.37	3008.9	3142.28	3651.89	4644.87	5593.4	4463.39	6096.07	6388.46	7055.69	7030.92	15728
228	BRAS4	108119	113165	125706	76067.6	92729.5	199172	229916	308716	319328	251787	591303	643504	568758	621563	518659
229	BRAS5	100520	97993.2	94337.6	113904	134022	171391	216279	253668	305667	310447	367333	444930	419500	404643	378357
230	BRAS6	57498.1	44146.7	41093.7	38799.2	46202.6	46572.4	51805.4	68012.6	84910	77534.1	101307	118406	105339	76961	112337
231	BRAS7	24694.4	18466.9	17073.5	17198.1	21208.7	25034	29620.5	36973.1	45778.9	45489.7	67977.2	81203	78144.9	69127.5	65111.8
232	BRAS8	67379.8	36391.6	35518.3	37682.1	49788.8	44025.5	46824.7	78117.5	88316	87523.3	112169	127544	123739	115076	103587
233	BRAS9	21265.2	10642.5	9504.2	12618.4	23059.1	28196.4	22430	30096.7	35992.6	35566.1	44746.2	58733.5	59280.7	59547.6	55825.8
234	BRAS10	97805.8	181728	176236	216760	221852	256059	213240	248085	263245	229040	304514	325712	311431	255812	242927
235	BRAS11	103045	78813.8	71693.4	84698.9	105916	121395	147188	180763	218689	189069	240575	315526	291240	287246	265141
236	BRAS12	14316.7	11698.6	14072.3	17325	21597.6	26094.4	28903.7	35019	40621.5	35772.8	43297.5	50286	42073.7	42829.7	42902.5
237	BRAS13	75709.1	60326.1	55002	63015.5	78862.2	101694	118132	132626	162587	152731	200619	241849	241689	240858	210136
238	BRAS14	47946.3	38810.6	35344.6	78542.9	100816	107172	140061	96623	130540	131777	164332	199787	190493	176037	178797
239	BRAS15	100518	79782.7	76276.3	81131.6	129612	161800	219656	237335	435019	351471	251063	287669	245237	244610	472483
240	BRAS16	70336	61315.3	65089.1	68111.2	94583.3	124140	144377	185232	233290	185808	231908	272490	247042	236984	225575
241	BRAS17	14209.8	10143.1	16597	6966.09	8631.57	9730.59	14995.1	25043.1	24256.5	23279.3	16991.5	27375	18352.9	19193.5	19850
242	BRAS18	41105.4	32626.9	27772.7	25774	41792.7	54827.3	65873.3	71994.1	88118.5	73381.1	84382.9	107645	108515	89523.5	86511.2
243	BRAS19	34518.4	30352	27987.4	21993.2	27319.7	35847.2	43358.9	55872.5	69246.9	58381.1	116844	132288	119935	112045	105232
244	BRAS20	76283.9	54603.5	69143.7	74866.6	116658	146297	124084	160632	196417	163143	206493	232874	188558	197998	185140
245	BRAS21	3904.03	3238.39	2817.64	3664.96	5672.3	2803.21	3508.89	3652.62	5506.29	5030.36	10718.7	12404.1	10565.6	13594.7	13912.9
246	BRAS22	57631.8	49525.8	39178.3	43001.8	52248.7	58405.8	75681.6	90682.4	103709	96190.9	119500	132474	118837	107972	108874
247	BRAS23	0	0	0	0	0	0	0	0	0	0	0	0	0	0	0
248	BRAS24	61654.2	66296.2	57124.1	64597.5	76414.3	94121.8	132773	172210	181314	157169	196148	228591	226458	211282	198718
249	BRAS25	25607	22918.2	28511.3	27033.6	33623.3	43200.7	52396.2	57762.8	66809.9	54807.9	67965.8	79272.6	72317.1	72299.9	64060
250	BRAS26	0	0	0	0	0	0	0	0	0	0	0	0	0	0	0
251	BRAS27	83300.7	68291.4	67942.7	53346.8	63588	83079.6	98239.7	119085	141563	168231	264099	321284	307071	288938	300993
252	BRAS28	77114.9	66748	61807.9	14464	45328.9	61363.5	77374.2	96815	76601.1	85331	151674	247722	157304	149173	139893
253	BRAS29	118434	107558	102535	107316	138955	183635	223709	281330	342170	311551	417630	500848	470393	462561	445096
254	BRAS30	151733	126851	109556	126726	160050	211780	267889	365569	450550	422215	537570	663975	659761	650138	612761
255	BRAS31	111855	96075.4	89532.4	101547	110175	156031	189240	269150	338054	272811	355914	418356	368549	373129	384484
256	BRAS32	4948.64	5143.05	5868.34	6285.86	7795.41	11436.7	11260.4	14493.6	17242.2	16214	22144.1	22974.1	21858.9	21619.1	19997.9
257	BRAS33	18841.8	14126.7	13931.8	12941.6	16478.8	5383.16	10467.1	12822.2	16519.2	16550.2	20996.9	26539.7	24975.3	25050.4	47013.9
258	BRAS34	54571	44640.2	42812.4	46690.2	65801.1	85515.2	104507	133086	165917	154424	201227	271974	231452	262624	257006
259	BRAS35	0	0	0	0	0	0	0	0	0	0	0	0	0	0	0
260	BRAS36	30582.1	18241.4	21823.6	20000.7	24115.2	29565.5	40990	49352.2	53484.1	57040.2	72065.2	86393.3	70677.4	90468.7	90248.3
261	BRAS37	17485.6	12618.3	12904.5	13110.5	16398.2	17652.4	22525.9	14666.6	17366.4	16386.9	19654.5	22429.1	21503	20227.9	20486.5
262	BRAS38	11568.1	10561.5	9471.73	9576.66	11276.8	15446.6	18784.9	22670.5	27136.6	27781.9	37443	45577.4	46497.1	45550.8	45445.8
263	BRAS39	31649.9	26045.7	24946.2	24513.9	46197.4	52035.8	62737.2	77236	95191.7	64066.2	88152.3	111171	99430.1	92652.9	96283.3
264	BRAS40	25376.6	18028.5	17764.8	16865.4	22104.5	24193.8	29059.5	34240.1	41385.8	41086.1	52500.4	65552.3	60006.8	61226.1	68475.8
265	BRAS41	178270	156786	162207	159335	188258	239594	296833	398701	451070	377547	506263	555676	543271	518248	561480
266	BRAS42	0	0	0	0	0	0	0	0	0	0	0	0	0	0	0
267	BRAS43	0	0	0	0	0	0	0	0	0	0	0	0	0	0	0
268	BRAS44	53833.7	40631.7	37706.7	39272.4	46498.1	58258	71612.8	93662.2	111102	115020	145091	190042	187725	185941	182562
269	BRAS45	102803	82718.6	70851.9	79564	94290.3	123849	154475	194722	235759	229527	293680	344570	329269	336505	330104
270	BRAS46	46034.7	40653.7	41994.4	41990.6	45093.7	54670.7	63675.8	77158.1	82478.4	77845.9	107041	112708	108116	99397.3	103065
271	BRAS47	64616.1	48794.9	41056.8	50995.9	64920.3	89957.9	99242.2	136808	171208	162001	203435	234484	233155	226771	227163
272	BRAS48	0	0	0	0	0	0	0	0	0	0	0	0	0	0	0
273	BRAS49	0	0	0	0	0	0	0	0	0	0	0	0	0	0	0
274	BRAS50	101945	82008.6	81253.1	84248	100967	131091	164378	209910	243589	251942	319855	399249	384680	389071	385173
275	BRAS51	22242.1	18675.5	18704.2	18506.5	24718.3	33048.7	38864.2	48070.7	55344.1	52879.3	67864.4	85379.5	101111	98159.8	98616.5
276	BRAS52	12175	8767.17	9048.71	9008.28	11682.4	15420.8	21093.6	27139.2	31797.4	32140	39994.1	46856.4	44363.6	13638.7	14103.1
277	BRAS53	14456.7	12726.3	14639.4	15127.1	19089.1	24405.8	32219.3	36159.1	32940.8	36305.2	46329.8	50711	44585.6	45477.6	46496.3
278	BRAS54	14475.3	13170.3	12696.9	12297.3	14863.7	20387.2	25208.9	28644.3	31382.3	33599.5	44168	54716.8	49195.5	48251.7	47272.7
279	BRAS55	0	0	0	0	0	0	0	0	0	0	0	0	0	0	0
280	BRAS56	0	0	0	0	0	0	0	0	0	0	0	0	0	0	0
281	CANS1	96898.6	100225	98742.7	103213	129739	117390	127423	130166	144778	196497	219008	303973	305291	218564	179526
282	CANS2	4289.31	3218.78	3434.54	4919.46	5667.51	6259.71	6644.4	6830.03	7708.09	6634.25	23954.9	24441.9	25296.1	24398.7	23594
283	CANS3	5808.52	16535	5595.24	7046.17	7601.44	8343.98	8778.07	9182.48	10342.2	9796.76	10847.4	11475.2	29535.6	29541.3	31017
284	CANS4	115395	101379	114149	242278	286404	341928	372352	377670	372510	355052	447603	596426	654171	673521	649065
285	CANS5	79183.2	78982.6	80607.1	93033.5	101730	113668	123079	136556	140640	122333	139588	108878	114187	117537	131126
286	CANS6	11473.4	10217.6	9071.68	8962.09	8083.71	8033.58	7287	4638.21	4116.09	9384.97	27476.6	11694.7	13532	15199.7	14841.2
287	CANS7	193852	197498	176664	139415	227481	175349	206519	200880	190530	158653	172965	174762	190455	199867	194172
288	CANS8	109864	125729	116663	131027	142696	151303	146936	162969	91893.9	94948.1	119508	126784	135373	130544	124925
289	CANS9	22046.3	21010.2	22236.5	27599.9	28346.4	30367.3	32247.6	33572.2	35137.6	31122.5	36887.9	37401.4	37776.7	39110.3	36962.3
290	CANS10	171543	191568	215156	246133	290479	347050	388636	410228	449068	452124	500724	544074	560406	522668	500426
291	CANS11	47096.9	44537.8	42370.5	58057.7	60880.2	70773.4	75726.5	87045.8	94375.8	75680.7	100662	112896	118592	116672	107316
292	CANS12	40130.3	31438.9	31760.6	35899.5	41129	35665.9	37745.4	37962.9	38984.7	36061.2	44435.5	46107.5	58441	58574.6	63095.1
293	CANS13	55305.2	132394	133650	146406	152463	204323	148092	207413	144461	130532	136114	149677	158142	161370	161181
294	CANS14	89560.3	105473	102802	116305	126055	142699	158964	161666	78733.1	74591.2	99081.7	105571	115077	111452	104334
295	CANS15	53570	46544.4	50483.4	50405.9	59434.9	68878.7	90313.8	104893	110430	97765.8	78869.5	98616.8	157557	109941	212884
296	CANS16	94319.4	91638.6	87169.1	99158.2	116042	135321	172576	92570.2	131869	107327	134126	150195	162814	159212	151039
297	CANS17	55979	43474	29408	24946.7	25818.8	25275.6	24175	23958.4	21208.7	25097.4	59180.9	19525.8	42846.2	15825.3	16800.6
298	CANS18	57912.9	63797.3	55142.3	58511.3	62498.7	69086.9	71935.6	64917.8	59987.6	46862	36982.6	49300.1	39016.6	82068.1	43131.6
299	CANS19	34289.1	30827.3	24737.3	24990.9	94621.9	23440.1	26899.3	76828.2	88844.8	77029	94219.4	108520	146871	115657	104736
300	CANS20	100739	101903	107779	118403	116833	124849	121468	131857	104088	92123.3	128549	140990	148250	153065	165464
301	CANS21	27990.7	34074.2	29145.4	29794.2	26824.1	29178.1	33228.2	50816.8	54394.7	37525.7	36715.3	43363	45836.8	41056.6	57025.1
302	CANS22	93948.8	111088	106536	133934	135606	166792	177376	168210	99462.9	92306.8	114739	126147	221118	216854	189543
303	CANS23	0	0	0	0	0	0	0	0	0	0	0	0	0	0	0
304	CANS24	75187.2	82432.2	76861.2	90166.3	98938.3	113999	125106	120617	127319	131709	153411	140200	130963	146472	127731
305	CANS25	0	0	0	0	0	0	0	0	0	0	0	0	0	0	0
306	CANS26	17360.2	18752.7	18226.2	20738.8	22946.4	24314.3	27220.5	28533.3	28242.9	30070	42671.5	46119.7	44836.9	47381	14703.7
307	CANS27	88006.8	94403.4	99992.8	118471	134325	166334	196329	195567	208619	213187	218500	247987	260861	258839	244905
308	CANS28	169655	183274	187880	234016	251355	252549	277660	314400	271648	308600	378638	388539	402146	408944	383305
309	CANS29	75453.4	80992.4	82093.8	105272	119761	143188	167044	317496	381113	352967	424126	272539	288648	286670	280852
310	CANS30	67420.8	71187.3	73497.7	92854.7	105920	124056	143670	159361	167599	155612	181129	204589	211141	215076	201912
311	CANS31	120898	124598	127148	143927	172717	199301	230488	251725	253692	367711	280783	295081	308345	305145	305872
312	CANS32	7009.67	6878.37	7352.95	7891.55	9086.27	10258.3	11697	12900.6	12343.1	11181.7	12862.3	14968.6	15560.1	15207.2	14985.5
313	CANS33	22660.8	22049.2	21547.9	23161.5	26928.9	27820.9	30936.7	37390.1	38236.6	34383.7	37615.5	30914.7	32067.1	32407.2	29949.7
314	CANS34	25210.8	26097.7	27908.2	30406.7	35933.8	38452.3	43755.2	50431.1	49427.4	44756.1	49775.1	48542.7	50236.3	48850.4	47657.9
315	CANS35	22608.4	22848.5	23443.1	27139	30747.7	34445.3	38299.7	43469.4	46029.6	40954.2	47700.1	42410.7	43580.8	44120.2	43126.3
316	CANS36	52431.5	53302.8	54283	60173.3	66295.5	73650.4	59036.3	113037	116197	108393	123045	97975.7	101621	121556	73703.2
317	CANS37	5192.14	5377.17	5925.94	6984.08	7813.82	8759.45	10077.9	12329.5	12999.2	11002.7	13005.1	11560.1	12792.4	14248.4	13172.4
318	CANS38	15636.6	16022.8	17753	20738.7	23220.5	25982	29715.7	35715.7	37593	31642.4	36823.4	35869.8	38928.9	42493.8	39876.4
319	CANS39	65807.5	67186.8	69857.6	82047.2	93431	101486	116924	131956	136727	126340	137666	124923	126214	130051	122160
320	CANS40	52719.7	53557.9	58525.3	68051	75149.2	80053	91292.2	94678.9	96643	93970.9	104857	116267	115104	120042	120202
321	CANS41	124774	125154	127070	140770	165408	195825	229303	254574	266521	259459	280608	287147	303540	304790	293215
322	CANS42	35885.7	34897.8	35498.9	40732	45848.2	51442.5	59324.3	62824.7	68980.3	62533.3	87337.6	93925.2	96367.7	98850.2	98985.6
323	CANS43	0	0	0	0	0	0	0	0	0	0	0	0	0	0	0
324	CANS44	126510	129033	132896	152891	172210	189082	215228	245467	257402	234194	260576	270767	275509	280992	263807
325	CANS45	65631.1	67458.7	69257.2	81157.9	91400.2	99158.5	114278	108860	112956	109088	125981	133974	135175	138935	130806
326	CANS46	39737.4	41961.5	43121.5	58347.1	69737.8	88882.4	108732	123090	124539	114818	152310	185228	197941	196812	186419
327	CANS47	38527.4	39434.1	40628.2	47587.5	53215.1	57905.5	66825.1	74872	77022.8	74595.4	83855.3	90416.5	90198.7	93374.9	87789.4
328	CANS48	63092.7	66269.2	68458.1	82958.8	93513	87620.4	117845	138171	149861	133302	153677	132640	138188	134953	137170
329	CANS49	57184.2	58912.9	60319.3	72421	81874.8	89664.7	102810	116846	123429	117158	93798.9	102787	102641	106279	99660.3
330	CANS50	161875	168512	174874	195935	218437	239326	274030	310539	333845	328602	423391	428934	440383	467411	422484
331	CANS51	66946.7	67966.4	81798.8	87647.7	109824	121509	140102	166111	174140	107514	126434	122192	122369	127771	133108
332	CANS52	27782.7	29223.4	30316.1	35335.6	39710.9	42672	48870.5	55893.4	55325.7	44225.3	51412.8	57842.7	52975.4	60410	57085.3
333	CANS53	84194.3	88890.3	93330.7	110476	126524	134634	156424	175615	174774	168413	194648	208252	207043	214368	196517
334	CANS54	41423.8	44380.2	46467.8	57667.9	65446.9	73149.2	82740.3	93140.4	103357	99115.4	108406	118213	118195	124033	114875
335	CANS55	0	0	0	0	0	0	0	0	0	0	0	0	0	0	0
336	CANS56	0	0	0	0	0	0	0	0	0	0	0	0	0	0	0
337	CHES1	10659.3	10467.3	11828.4	13603.1	14475.4	14018.4	15565.8	15379.1	18276.6	19298.1	19620.1	20011.5	18841	20002.9	21236.4
338	CHES2	2361.95	2332.22	2625.7	3004.37	3215.55	3110.61	3685.21	3721.33	4320.28	4555.93	4793.38	4748.03	4402.3	4722.76	5159.38
339	CHES3	602.103	680.913	669.932	863.598	924.06	904.428	874.768	866.773	1054.04	1200.38	1214.51	1265.1	1159.72	1180.58	1281.68
340	CHES4	3622.31	4883.99	5452.43	6558.55	8264.71	9004.67	8956.84	9412.37	8485.09	13044.3	11065.5	12267.6	11940.2	9990.58	10891.9
341	CHES5	27950.4	28880.1	33467.4	34266	35479.1	36953.9	40137.4	42330.2	51137.1	52329.4	49295.3	52512.5	51549.5	52112.4	55198
342	CHES6	4354.58	3750.64	3430.73	3619.03	4238.21	3446.56	3385.03	3795.27	3672.34	2397.35	2812.35	3599.89	2361.39	2632.08	1876.03
343	CHES7	10127.5	9951.52	13430	15672.7	17194.8	18352.8	17969.1	20667.7	24513.1	24085.5	24720.6	32233.9	30892.6	34606.6	32447.1
344	CHES8	7726.96	7914.58	8683.33	9603.66	10509.3	10500	11309.8	12318.9	14123.4	12425.4	13585.7	14021.3	11678.9	11333.2	11460.2
345	CHES9	4433.39	4588.53	5095.61	5572.73	5846.33	5410.93	5547.89	5248.94	5824.39	6207.74	6431.16	6600.16	3273.51	5764.38	3069.75
346	CHES10	2065.9	2420.58	3109.96	4174.67	5273.75	5697.38	11676.7	13792.1	39825.6	2792.92	7614.18	32447.5	35907.2	41496.8	31968.1
347	CHES11	17943.2	17596.1	17564.4	21047.2	26243.2	25996.3	30539.5	35356.7	38738.6	58418.2	42549.4	48850.7	48039.9	50235.2	51607.5
348	CHES12	48294.3	63695.1	83156.4	103796	141360	141779	180856	203822	229415	270436	260627	364271	374441	376999	380462
349	CHES13	19815.9	7844.41	8513.5	44057.7	33222.3	37741.6	39511	48039	51872.2	15298.6	49426.9	14733.7	14633.6	16234	15409.3
350	CHES14	9892.9	9904.71	11959.8	13352.5	13990.3	15675.1	15531.3	16769.5	19853.7	20377.2	22415.3	29337.3	28800.3	32016.1	30047.8
351	CHES15	11989.3	7919.07	10095.6	12064.9	15392.7	23416.4	16610.4	40521.7	108803	18505.7	30210.6	157998	25542.2	159951	153939
352	CHES16	38516.9	38921	39205.9	42706.6	48543.6	50786.5	51017.5	57973.4	67437.7	59103.9	66274.6	83312.8	75121.5	79891.2	79539.3
353	CHES17	56795.2	54665.4	59406.9	69074.9	97796.2	103807	113766	107756	123072	94201.3	143181	162826	167107	157109	157150
354	CHES18	29361	34037.8	33489	37400.7	43390	45197.8	43638.8	50270.4	60004.7	58998.8	60338	68051.2	66627.8	51723.7	50294.5
355	CHES19	32863.8	32678.2	35806	42354.6	47043.6	51039.7	50178.7	70130.2	79128.4	52711.1	58179.2	75148.4	66370.9	72444.9	71823.4
356	CHES20	18353.2	19490.9	21196.8	27428.5	31660.9	33132	36250.4	46826.8	47167.8	35515.3	42577.3	52456.9	51643.1	51118	41030.2
357	CHES21	1070.4	2335.38	1284.2	2346.79	1726.37	7515.67	2086	6546.19	10006	6400.01	8062.42	10632.3	10338.6	9580.93	12018
358	CHES22	7524.01	7163.81	7834.25	9004.42	9914.01	10695.5	2909.75	3705.26	33804.1	48833.7	36669.2	40517.6	49486.8	56229.7	62739.6
359	CHES23	19942.5	20908	21918.7	12559.8	13591.4	14879.9	15298.4	16349.6	17379.5	19220.9	17268.4	18953.7	19392	18535.2	19188.8
360	CHES24	54982.6	62249.7	58870.3	66846.5	74778.8	75219.4	85010.1	86715.7	89870.4	101812	98458.8	108443	157441	159357	159337
361	CHES25	7506.71	8428.81	11035.6	12542.8	14807.7	14849.2	14936	16024.3	18314.7	18981.7	18067.4	21548	20620.1	19200.8	20206.7
362	CHES26	0	0	0	0	0	0	0	0	0	0	0	0	0	0	0
363	CHES27	40007.5	43159.4	52602.7	60081.8	65846.5	67814	66641.4	70715.6	83739.9	91686.5	97955.7	117137	118108	120294	120902
364	CHES28	17703.4	17505.3	18958.7	8662.72	9758.95	10868.6	10751.5	12195.1	14257.6	14899.8	15280.3	18516.2	19301.4	18866.2	19963.6
365	CHES29	190464	200365	220567	226550	250812	262444	253435	320053	398236	394356	433508	481079	501555	630061	657677
366	CHES30	30294.5	30857.9	33519.5	37657.6	22349.4	23202.3	24348.6	26962	32572.4	34717.9	35883	41031.7	42135.9	41827.4	44052.4
367	CHES31	40589.2	41136.4	49012.9	54545.9	61931.9	65858	67868.9	73593.4	82067.6	79449	86477	105368	100132	103786	107213
368	CHES32	6053.77	5896.53	6670.33	7543.45	8238.7	8689.4	8718.66	9772.82	10969	10117.8	11513.4	14364.5	13206	13782.4	14179.2
369	CHES33	27964.3	28188.4	24464	23955.7	25314.4	26887.7	30328.2	33574.4	39036.2	36187.5	40760.6	50594.5	46647	48697.5	50147
370	CHES34	11647.6	11455.9	12696.7	15779.3	18529.3	20160.4	21547.4	24489.9	30007.3	33290.4	34770.4	41485.3	44939.7	45144.2	47941.1
371	CHES35	18803.8	19070.1	19470.2	21463.1	23701.3	24329.2	22972.5	25252.6	27908.6	28645.4	30679.8	37305	34279.6	32897.3	32297.6
372	CHES36	2464.31	2322.21	2352.55	2667.1	2995.17	2728.1	2871.79	3309.75	3508.36	3628.08	3904.81	4731.74	4290.13	4355.83	4151.33
373	CHES37	22421.5	22596.1	23946	23683.4	25139.1	25203	26827.4	27746.7	13299.2	13066	14289.7	15241	14570.8	15303.1	15696.3
374	CHES38	0	0	0	0	0	0	0	0	0	0	0	0	0	0	0
375	CHES39	22913.4	21998.1	22878.8	25215.9	27641.3	28698.9	29959.4	33301.4	37858.3	33719.5	36385.8	42949.5	41122.5	43101.3	45562.3
376	CHES40	22668.8	24014.2	23093.9	27652.4	31705.7	32754.5	34475.2	37657.2	43074.4	42090.2	45896.4	56251.4	57037.7	56856.1	58086.2
377	CHES41	108580	101782	105321	112284	131290	139542	136940	165062	165446	160336	147490	158967	151197	171691	185714
378	CHES42	26351.3	44575.9	52763.3	52093.4	58276.4	67407.6	63944.6	68062.1	83742.4	86440.3	91428.4	118104	101475	125157	106265
379	CHES43	0	0	0	0	0	0	0	0	0	0	0	0	0	0	0
380	CHES44	10768.6	10663.9	11989.9	5222.46	13739.8	13745.5	14230.3	15436.7	17407.5	7557.27	19616.7	23332.8	22309.4	30004.9	31203.1
381	CHES45	68998.5	73695.5	80297.7	84613.7	97087.8	99661.4	105255	117392	138226	149100	149649	184551	192008	205052	210188
382	CHES46	0	0	0	0	0	0	0	0	0	0	0	0	0	0	0
383	CHES47	2154.61	2396.16	3272.61	4004.67	4927.38	5659.24	6773.76	7680.11	9616.97	13264.2	11160.7	13871.2	13770.6	13776.2	15707.8
384	CHES48	0	0	0	0	0	0	0	0	0	0	0	0	0	0	0
385	CHES49	22555	23514.8	23056.2	23601	26495.6	27352.6	29199.8	32337.5	36237.4	33284.5	36228.5	44008.8	39780.5	43071.2	43654.2
386	CHES50	43398.5	45015.7	48311.8	52579	60862.5	62340.1	65822.7	75362.8	88616.9	88769.8	95180.4	114319	110954	115090	119499
387	CHES51	27155.5	26582	32880.2	36049.4	39945.7	37930.7	38364.2	41271	48845.5	50080.7	54129.7	65536.2	63334.2	64308.9	67496.8
388	CHES52	26209.8	26431.5	28455.6	30554.5	37738.2	38270.1	39534.1	45215.9	54882.2	53715.3	59125.9	73784	52982.4	73872.8	77687.8
389	CHES53	7432.54	6052.34	6714.44	5031.7	5535.91	5549.83	5509.13	12077.8	15816.4	16471	10647	11784.1	28640.7	29468.6	31987.2
390	CHES54	19111.7	20010.6	22848.1	24272.6	27224.7	27275.8	28554	30878.9	35036.9	35028.7	39041.4	49338.1	46046.2	46812.1	50561
391	CHES55	312.123	259.77	185.24	414.002	280.291	246.085	282.09	345.171	288.183	254.684	257.82	391.518	487.576	626.531	555.175
392	CHES56	0	0	0	0	0	0	0	0	0	0	0	0	0	0	0
393	CHNS1	449860	497550	553759	615335	715140	773255	837902	840113	1.17913e+06	1.19738e+06	1.42826e+06	1.78392e+06	2.10756e+06	2.34002e+06	2.51741e+06
394	CHNS2	184514	206240	227052	187681	193393	57499.2	72533.4	97982.2	123962	157409	165584	208775	224217	271441	253886
395	CHNS3	54838.3	56864.8	64195.9	81074.9	100797	138729	144290	184961	269335	257734	323057	424203	497259	558731	606243
396	CHNS4	326592	336587	284280	524740	644284	899033	1.12236e+06	1.42263e+06	2.04363e+06	1.70815e+06	2.06113e+06	2.56365e+06	3.03877e+06	3.53644e+06	3.88441e+06
397	CHNS5	159111	165843	172991	251221	356381	450311	513306	675198	1.02396e+06	1.07142e+06	1.35071e+06	1.81943e+06	2.31949e+06	2.68516e+06	2.89924e+06
398	CHNS6	318196	322450	317272	378213	582952	593677	697179	1.10335e+06	1.36767e+06	1.69503e+06	1.84782e+06	2.19361e+06	2.59376e+06	2.89429e+06	3.09552e+06
399	CHNS7	166466	212597	259819	271517	335979	321669	434821	556719	782612	1.13134e+06	1.22224e+06	1.54315e+06	1.75669e+06	2.05119e+06	2.25734e+06
400	CHNS8	71647.2	79991.2	98393.5	116551	138109	196628	302543	382730	386361	474733	486411	603381	687837	780145	811087
401	CHNS9	126538	130117	121473	157416	179524	133491	149908	185762	268702	312953	221122	246436	210437	256379	274930
402	CHNS10	252835	316011	342876	481883	445950	548202	699767	979889	1.34563e+06	1.50143e+06	2.16476e+06	2.71092e+06	3.25375e+06	3.63973e+06	3.90093e+06
403	CHNS11	334984	370482	438613	727714	884054	1.21727e+06	1.4382e+06	1.91327e+06	2.88789e+06	2.53204e+06	3.63184e+06	4.32438e+06	5.21543e+06	5.99368e+06	6.4254e+06
404	CHNS12	35764.2	35067	28488.2	41525.8	59829.6	82467	80230.1	95135.1	154708	185689	198767	265457	334827	397376	435299
405	CHNS13	265414	268526	259837	297561	399953	598404	727339	976182	1.27724e+06	1.75171e+06	2.13928e+06	2.55766e+06	2.8096e+06	3.24435e+06	3.52254e+06
406	CHNS14	409103	412394	423811	553171	685812	822216	1.04832e+06	1.44681e+06	1.92159e+06	2.77727e+06	3.19097e+06	3.55104e+06	4.2364e+06	4.95369e+06	5.36757e+06
407	CHNS15	539521	594171	660994	1.00571e+06	1.42383e+06	1.80861e+06	2.16346e+06	3.07818e+06	4.49353e+06	4.36785e+06	5.01766e+06	6.03966e+06	7.13101e+06	8.01333e+06	8.75246e+06
408	CHNS16	344548	323855	349409	381217	471524	529774	692542	1.03099e+06	1.32518e+06	1.78429e+06	1.60232e+06	1.91375e+06	2.92907e+06	3.39919e+06	3.68676e+06
409	CHNS17	329615	421933	431315	490715	829989	1.21656e+06	1.42265e+06	1.45073e+06	1.68595e+06	1.68506e+06	2.91982e+06	3.32966e+06	3.61615e+06	4.03349e+06	4.3525e+06
410	CHNS18	355417	367612	362683	413740	560654	741602	913306	1.27309e+06	1.85745e+06	2.08311e+06	2.80464e+06	3.38149e+06	3.7205e+06	4.29713e+06	5.26385e+06
411	CHNS19	405800	374013	392342	486127	600510	693353	911797	1.34487e+06	1.85158e+06	2.46433e+06	2.7056e+06	2.84951e+06	2.62261e+06	3.10628e+06	3.37186e+06
412	CHNS20	149050	150752	147985	207742	192572	227710	405303	858635	963048	1.26803e+06	1.71672e+06	2.06996e+06	2.23092e+06	2.597e+06	2.82812e+06
413	CHNS21	26634.7	32225.8	37076	39801.3	49348.2	60978	68602.2	92328.6	144179	306685	409744	439926	473853	577855	652354
414	CHNS22	128167	127635	101669	99106.5	74476.2	133726	214700	221458	267856	283608	265860	297126	431476	525273	550394
415	CHNS23	0	0	0	0	0	0	0	0	0	0	0	0	0	0	0
416	CHNS24	374977	374045	356264	606317	767956	974803	1.19638e+06	1.60961e+06	1.67979e+06	1.72079e+06	2.0721e+06	2.28442e+06	2.73682e+06	3.2277e+06	3.60138e+06
417	CHNS25	25351.3	24225.3	32331.8	28018.5	31506.3	36481.1	45445.7	56409.4	137969	47442.3	199550	185519	212435	238635	275186
418	CHNS26	89097.5	110988	147030	184506	202172	144725	152658	40460.9	50990	103725	68128.7	81973.9	94168.3	109021	127691
419	CHNS27	51741.4	73633.7	71596.7	111354	240817	254175	310727	504499	797031	820808	1.36498e+06	1.71994e+06	1.95488e+06	2.32048e+06	2.55106e+06
420	CHNS28	0	0	0	0	0	0	0	0	0	0	0	0	0	0	0
421	CHNS29	658827	752879	791943	929292	1.02111e+06	896388	1.18275e+06	1.82729e+06	2.81586e+06	3.35657e+06	4.14803e+06	4.73736e+06	5.58622e+06	6.393e+06	7.06065e+06
422	CHNS30	209322	214951	221045	280853	308444	167636	262119	478600	516951	798756	881986	1.0688e+06	1.22831e+06	1.41895e+06	1.59521e+06
423	CHNS31	355771	314679	337158	614094	681614	500815	606969	802124	1.1206e+06	2.01284e+06	2.03783e+06	2.41916e+06	2.8918e+06	3.2856e+06	3.69708e+06
424	CHNS32	259713	263062	258187	365319	295564	217139	216698	380199	510952	285478	120199	143194	163569	184787	527515
425	CHNS33	60560.6	57999	56576.3	71246.4	85538.6	62403.7	77104.3	106137	161079	97524.5	105187	199663	165055	289526	225411
426	CHNS34	119615	101278	122727	151432	243275	314515	393052	526481	687504	752693	802059	281772	349544	372303	435430
427	CHNS35	38404.9	37128.2	33545.5	41414	64080.5	50876.4	63383.5	70507.5	54627.8	65215.3	98570.9	126087	141705	162710	128013
428	CHNS36	159656	140445	132324	173439	241293	369663	450030	545120	774531	834097	898973	1.11407e+06	1.28446e+06	1.33239e+06	1.50247e+06
429	CHNS37	0	0	0	0	0	0	0	0	0	0	0	0	0	0	0
430	CHNS38	0	0	0	0	0	0	0	0	0	0	0	0	0	0	0
431	CHNS39	156326	200534	267918	334113	410145	472325	566978	669788	910099	1.0446e+06	914175	1.09065e+06	1.28551e+06	1.46595e+06	1.68e+06
432	CHNS40	49850	121601	139140	143635	134785	174662	97967.7	119746	122185	99435.5	139807	163474	187135	222443	257805
433	CHNS41	139880	137649	190432	194097	273338	315106	394035	671952	1.45794e+06	1.73618e+06	2.25703e+06	2.6761e+06	3.25321e+06	3.7757e+06	4.32661e+06
434	CHNS42	66870	65620.9	57737.7	52908.8	24325.7	33765.7	48180.4	63309.9	130816	141371	355728	126494	159342	183837	210244
435	CHNS43	0	0	0	0	0	0	0	0	0	0	0	0	0	0	0
436	CHNS44	137887	140041	124715	145517	143131	163684	143982	177691	219788	300640	420282	536639	633621	721651	792533
437	CHNS45	89631.4	90264	81058.7	120178	173525	693546	513350	358472	500837	465067	540076	683548	998374	1.15723e+06	1.30488e+06
438	CHNS46	0	0	0	0	0	0	0	0	0	0	0	0	0	0	0
439	CHNS47	3472.13	3350.71	3580.95	24081.2	51873	97940.1	109970	133749	163098	146906	201910	220863	262496	297436	345465
440	CHNS48	0	0	0	0	0	0	0	0	0	0	0	0	0	0	0
441	CHNS49	16807.6	19018.3	19604.5	135871	199372	250314	307892	397400	597774	1.17998e+06	1.44559e+06	1.35529e+06	1.96708e+06	2.00214e+06	2.80506e+06
442	CHNS50	16866.7	23046.4	31398.5	39090.6	60891.6	29516.8	32782.2	38631.8	189469	259594	269673	316170	338870	389247	446575
443	CHNS51	2179.96	1980.77	1185.37	1874.77	8427.67	11853.7	16844.6	19725.3	92999.9	146908	134743	160350	199412	233154	284964
444	CHNS52	44707.3	40058.7	36117.6	51540.1	70690.9	88571	134542	143512	158317	162235	186084	220697	271105	313013	375150
445	CHNS53	40829.2	20952.1	21291.8	28307.9	25390.4	63649.3	83102.8	74414.5	134178	171559	149685	95947.9	120751	138683	168465
446	CHNS54	104875	107527	125585	187360	219126	301237	359627	434845	462901	852744	881835	1.07721e+06	1.3529e+06	1.44967e+06	1.76719e+06
447	CHNS55	0	0	0	0	0	0	0	0	0	0	0	0	0	0	0
448	CHNS56	0	0	0	0	0	0	0	0	0	0	0	0	0	0	0
449	CYPS1	674.665	747.226	756.664	857.747	1044.37	1023.63	920.603	931.08	1224.62	1322.68	1102.2	1219.14	1091.5	1185.61	1089.59
450	CYPS2	17.5433	19.72	19.5479	23.2648	26.4438	28.4063	24.3218	28.0616	32.1332	21.4804	63.0336	66.535	60.6819	86.7608	87.3154
451	CYPS3	326.295	196.354	194.704	226.971	259.167	294.01	467.93	1822.87	1790.35	390.547	420.088	289.154	433.075	456.64	310.139
452	CYPS4	248.282	226.452	286.118	406.978	579.254	702.364	698.811	888.175	1232.8	878.326	790.079	789.361	478.695	552.06	406.162
453	CYPS5	993.19	924.743	803.674	1033.13	1117.78	1106.95	1065.85	1194.15	1357.74	1280.51	1350.14	1277.75	1206.1	1323.49	1354.11
454	CYPS6	128.886	109.715	87.5953	109.073	75.8541	77.611	117.284	155.214	140.698	157.013	143.116	137.111	134.787	122.482	111.195
455	CYPS7	464.76	483.173	562.182	737.181	1002.73	1136.74	897.408	1136.43	1409.22	1103.81	928.923	890.2	606.435	540.681	394.932
456	CYPS8	20.7276	29.2738	17.8416	137.588	23.7226	26.3172	30.5059	31.787	29.9928	8.53675	5.63829	27.5664	37.2634	109.688	78.0968
457	CYPS9	195.698	227.953	267.678	328.13	343.366	174.778	468.592	546.042	275.232	97.8531	132.937	153.495	106.734	204.735	141.57
458	CYPS10	5113.43	6631.54	4908.92	7777.16	301.872	0	0	0	153.393	0	0	190.539	146.482	130.695	148.886
459	CYPS11	101.391	102.406	46.3675	33.2745	32.4297	120.834	48.3408	182.337	437.162	97.3954	35.3418	50.5682	375.505	110.979	383.012
460	CYPS12	16.9209	552.72	604.124	45.4931	246.613	468.411	399.047	526.014	618.269	701.533	721.579	408.116	691.27	603.029	468.242
461	CYPS13	389.018	345.587	234.697	287.435	474.074	548.472	543.207	593.721	768.639	829.384	622.799	439.48	345.938	399.286	345.258
462	CYPS14	619.32	656.913	816.446	1152.45	1620.73	1971.43	2111.9	2254.14	2944.41	2693.56	2117.08	1843.88	1221.69	1087.22	49171.4
463	CYPS15	78.5397	96.4476	8.94915	23.6583	23.0549	29.3433	48.4501	65.0043	635.82	87.2151	13035.2	64.9833	1934.44	861.482	1421.6
464	CYPS16	197.207	174.261	249.338	426.719	566.225	725.822	830.265	1083.67	1266.53	1081.64	765.123	900.556	632.318	605.931	372.691
465	CYPS17	10.282	16.9556	11.8607	16.2786	23.454	3419.41	40.0917	837.936	721.901	551.821	459.794	456.586	151.23	127.124	32.2212
466	CYPS18	92.363	72.971	96.7924	121.314	158.352	194.128	227.301	251.765	281.717	316.939	326.525	285.634	573.808	562.688	532.871
467	CYPS19	74.7256	61.1074	65.9334	161.851	98.9486	730.424	147.662	121.726	703.661	1786.96	283.029	129.967	1919.32	1405.29	1269.17
468	CYPS20	32.7034	5.74727	5.89128	233.026	6.6056	7.30693	6.22241	649.974	1104.82	1406.89	1685.01	1210.84	9.94504	8.37847	451.233
469	CYPS21	185.716	322.864	508.841	289.039	109.934	40.8459	74.4304	307.265	384.693	27.8715	68.7517	26.5618	42.5057	29.1952	129.855
470	CYPS22	143.038	137.395	162.84	208.923	274.32	767.805	339.943	882.765	1010.22	1014.32	791.725	318.437	228.367	241.816	170.868
471	CYPS23	54.3246	84.7881	81.4942	99.221	119.616	94.9667	107.309	116.389	147.415	196.766	160.619	170.052	168.365	233.55	179.05
472	CYPS24	360.844	308.612	510.888	695.622	1089.64	1240.41	1492.15	1727.07	2409.02	2659.51	1818.96	2203.68	2797.51	2837.86	2003.5
473	CYPS25	101.205	129.713	169.753	219.995	286.515	318.648	382.098	439.213	462.215	539.313	414.792	412.991	364.843	354.855	210.784
474	CYPS26	44.8512	55.6092	52.5096	69.4739	68.9089	117.996	99.1168	73.4916	119.75	284.423	248.427	104.224	98.9783	88.4962	72.2566
475	CYPS27	1592.31	1501.15	1790.36	2580.55	3236.59	3810.37	4126.75	5195.26	6366.09	4459.2	3783.96	4449.34	3463.78	3327.13	2379.98
476	CYPS28	332.128	317.75	426.144	689.409	902.608	960.471	947.094	1194.85	1276.92	738.59	945.765	911.927	460.632	424.262	462.295
477	CYPS29	1948.89	1869.4	1982.06	2566.13	2927.23	2710.8	2787.81	2841.21	2987.3	3218.36	2439.26	2600.92	2511.2	1771.92	2479.06
478	CYPS30	823.558	963.572	1029.1	1351.47	1499.87	1392.38	1243.51	1402.07	31527.8	1574.19	2328.7	2004.24	1970.64	2497.5	1913.12
479	CYPS31	866.501	719.994	789.08	982.423	1030.73	1046.13	718.338	323.297	419.424	945.757	1172.07	1180.72	1137.58	1113.92	1111.27
480	CYPS32	11883.6	13100.3	27683.8	35251.6	41731	37162.4	38158.2	36531.9	30088.8	4175.03	4416.09	5008.75	4975.56	4463.77	4045.49
481	CYPS33	240.04	785.517	1011.29	870.459	3408.46	3856.55	3345.41	3703.26	3396.93	3601.59	3263.31	985.381	874.522	814.594	769.669
482	CYPS34	2365.49	1827.12	3922.2	2298.25	4964.81	2033.88	4956.78	6646.59	6128.19	6859.46	2659.52	9279.57	10036.4	8926.55	8672.35
483	CYPS35	42.7439	51.6686	52.4051	62.8443	83.6779	142.601	165.752	216.747	285.35	122.522	152.061	156.669	146.023	215.56	170.382
484	CYPS36	795.912	778.669	799.627	1072.09	1411.19	1472.63	1713.95	2114.39	2058.69	2119.8	2011.1	1673.97	1594.73	1654.52	1229.4
485	CYPS37	39.0551	320.061	379.727	326.632	331.548	386.496	563.74	687.474	1108.54	1444.96	1427.08	127.525	298.093	822.076	6344.79
486	CYPS38	233.248	274.456	299.417	382.927	472.322	497.604	526.623	446.93	532.928	677.042	435.707	444.657	196.705	276.136	177.115
487	CYPS39	298.221	336.906	352.58	481.677	373.896	636.201	656.743	834.047	1124.9	988.483	576.198	616.132	523.891	663.065	606.087
488	CYPS40	1355.41	1429.42	1629.05	1816.62	347.247	2334.11	2644.48	2828.86	3833.09	1261.62	4446.46	2229.11	2819.18	3144.88	3510.07
489	CYPS41	1171.6	1104.88	1340.01	1448.82	1626.34	1474.42	1605.47	6286.67	1817.4	1922.53	1908.98	2034.22	1494.38	2040.81	1845.32
490	CYPS42	315.297	291.026	312.937	506.009	630.7	543.081	560.735	739.722	884.807	742.605	569.629	602.532	520.576	1228.32	366.123
491	CYPS43	1281.26	2333.61	2557.97	1949.83	3887.78	2483.76	4608.43	3581.06	6520.98	7034.14	6754.79	8333.67	8625.79	11227.9	9273.8
492	CYPS44	512.349	554.995	516.155	810.81	1093.61	1256.21	1435.74	1794.74	2151.3	2107.46	1820.85	1885.47	1701.54	1599.78	1205.38
493	CYPS45	381.266	487.064	514.425	540.437	754.083	553.206	586.722	729.364	1081.3	838.338	1132.66	1233.54	1164.68	1834.12	1352.98
494	CYPS46	279.605	230.266	248.419	433.852	421.969	404.991	379.571	419.381	608.292	391.033	533.205	599.929	528.982	353.929	359.877
495	CYPS47	1.72949	1.69558	2.09891	6.11768	7.0345	7.28311	9.40195	10.8706	14.0742	15.0665	14.3911	17.0915	17.4015	17.9914	16.7947
496	CYPS48	273.417	290.428	346.547	408.454	450.293	457.565	493.87	594.459	743.257	618.123	470.587	512.404	524.344	522.637	474.913
497	CYPS49	17.1934	32.5207	38.6688	48.5247	48.3729	49.0851	56.6243	59.6652	79.2722	79.4711	244.618	355.113	71.7472	75.0783	70.8438
498	CYPS50	2622.59	959.382	9831.83	12196.3	14964.3	14384.1	15285.6	15889.3	486.076	1380.85	1391.01	1615.82	1755.79	1880.98	1661.51
499	CYPS51	179.106	165.056	731.197	1165.32	3764.94	3984.1	2010.87	2142.93	1192.8	1295.34	802.62	912.171	721.385	712.105	5333.83
500	CYPS52	49.1211	52.4803	59.5784	82.0963	96.4441	91.8897	110.472	157.82	195.873	196.34	194.369	222.649	223.649	254.5	240.907
501	CYPS53	73.8698	27.1335	33.9949	91.8095	113.563	122.718	162.977	182.405	236.373	253.614	240.812	263.655	219.861	245.58	233.928
502	CYPS54	194.365	181.082	157.53	224.745	348.355	238.436	299.757	363.818	413.847	527.862	375.049	389.342	386.192	700.375	352.297
503	CYPS55	23.9921	29.174	43.064	68.8882	73.5023	90.4514	110.211	146.592	150.858	181.45	156.697	182.976	134.989	98.6463	83.1534
504	CYPS56	0	0	0	0	0	0	0	0	0	0	0	0	0	0	0
505	CZES1	11556.7	6460.41	7226.75	8315.04	9769.31	20749.4	21939.6	31002	37919.5	35089.1	29265.8	41431.5	42933.6	48046.2	46663.5
506	CZES2	928.08	1119.02	1978.73	1594.56	1458.79	1720.06	2362.37	2784.9	3101.61	2780.85	3129.59	7627.44	4042.79	3980.82	3801.58
507	CZES3	462.201	452.575	591.976	672.582	680.06	579.808	922.185	1231.88	1176.88	1101.07	985.707	1308.44	709.555	2110.69	1862.3
508	CZES4	3948.5	4392.02	4624.28	6423.39	6707.8	7416.11	18429.7	12131.8	29026.9	11828	14227.2	18871	13783.8	10464.1	9183.76
509	CZES5	9800.4	11154.1	12635.8	14618.1	17682.2	16617	18008.8	19687.3	26462.4	21811	18849.6	19994.4	17400	17376.3	15491
510	CZES6	7094.39	7269.04	4933.73	5440.38	8678.91	13423.1	8792.35	8910.53	9243.5	6032.6	7941	9515.24	8066.23	29785	29221
511	CZES7	14033.9	6440.84	8834.3	10830.1	11141.8	12878.7	15627.7	18398.6	26414.6	8507.92	10564	12247	11292.5	13387.8	12997.7
512	CZES8	4842.88	5237	4740.68	6702.77	8188.92	6616.02	7458.13	9258.06	7839.41	5487.06	6801.38	7719.79	6686.66	6821.34	7315.13
513	CZES9	352.328	1072.63	1882.89	2438.28	2935.62	3084.71	3794.48	5967.47	7654.74	5139.2	3902.17	3939.61	3456.42	3407.4	3239.8
514	CZES10	4876.7	4744.88	3170.33	6534.99	8347.28	11328.2	11858.3	13156.5	17723.9	11438.3	14331.9	17103.3	14584.7	12231.2	12650.1
515	CZES11	11923.7	2708.37	2258.87	2935.76	3754.08	19921	4299.76	26168.9	30419.7	22183.1	25370.5	27920.3	29758.5	37325.2	35150.3
516	CZES12	738.354	759.149	898.523	2312.12	2645	2964.69	6255.77	3921.62	1863.57	8891.61	12164.8	8033.48	8019.52	8078.13	3587.92
517	CZES13	6164.84	7501.99	9640.4	13109.2	14643.9	16721.7	22736.7	26811.5	33935.6	22096.6	15005.8	18360.4	14900	13684.4	15617.9
518	CZES14	19826	19262.6	37512	59042.8	54143.3	58404.5	67074.1	106111	137240	122287	34587	39248.8	36766.6	38721	41397.6
519	CZES15	11411.3	12517.8	11836.3	17927.5	28855.6	33951.9	43270.3	50676.8	59384.7	29305.2	36076.1	54179.9	41811.2	36153.1	37786.6
520	CZES16	13189.8	11747.3	16078.4	17212	27126.3	30321.3	36397.6	44650.1	44389.8	37611.7	42939.6	51862.2	33319.9	34533.6	41035.8
521	CZES17	2296.08	2901.34	2518.03	18314.1	31338.8	34009.5	47919.3	7849.47	10658.1	6079.94	4804.47	40205.1	36263.6	32323.6	31994.1
522	CZES18	6909.56	8297.64	10852.4	10446.8	12996.5	13353.5	17831.6	19657.3	22086.8	15181.3	18734.4	23621.2	22742.8	21014.1	22038.8
523	CZES19	16095.5	16822.7	22739.8	26189.9	27929	32695.1	40717	62478.2	72680.6	45431.8	52903.1	61927.2	52159.7	57044.8	56220.3
524	CZES20	43087	49217.1	62606.7	79074.5	100697	113462	123892	159810	167735	132595	148417	178558	172130	186871	207035
525	CZES21	968.058	785.42	880.942	1138.44	1556.48	1587.66	4707.42	2442.35	2179.53	2885.36	3683.07	4917.24	7853.87	10234.4	4584.85
526	CZES22	2909.11	1669.68	3723.58	9973.43	9082.69	2752.83	3075.7	3909.22	5061.24	12008.7	12672.4	13699.9	12653.8	13767.8	10650.8
527	CZES23	3520.21	4360.52	5580.2	7027.3	9857.42	9275.6	11747.2	11368	12510.9	8548.75	3166.78	4503.23	3989.9	4265.28	4114.64
528	CZES24	12905	18934.4	22184.2	29342.7	32287.3	34406.5	44309.9	43639.6	55164.4	41532.6	40371.6	51620.5	46742.5	44047.3	38980.5
529	CZES25	695.876	776.446	1431.94	2217.64	2551.29	2646.09	1654.66	868.306	1029.62	985.609	1121.39	1182.57	4747.11	4559.77	4373.33
530	CZES26	1163.81	1295.67	1714.79	2193.3	3195.51	3464.25	4333.62	4846.04	5953.98	3739.95	5132.07	6061.61	4552.52	3970.75	3843.24
531	CZES27	18632.9	19607.9	26403.6	36585.6	38409.1	42510.6	57213.4	79735.8	95534.2	76934.5	68513.6	71236.6	55318.6	54291.2	53092.4
532	CZES28	7379.46	8298.35	10675.9	13993.2	15936.7	17880.8	18548.8	23628.3	28682.1	22495.2	15532.7	18924.4	15336.9	15172.2	16142.1
533	CZES29	21582.7	22530.8	28780.4	36699.5	43835.5	46206.9	56594.3	67441.2	81810.5	61074.3	65705.5	76091.1	68802.3	70349	70282.1
534	CZES30	10242	11870.7	17653.3	20064.3	24961	23128.1	26959.3	34283.2	45301.4	38734.8	34799.3	44210.3	37314.2	36012.2	34935.3
535	CZES31	16903.2	9725.57	16238.4	22224.3	25723.2	31500.2	36833.6	47550.8	54041.6	39691.5	33630.4	41343.7	33337.8	37959.7	28486
536	CZES32	157.573	2406.44	2193.5	3005.22	104.141	2820.83	138.921	307.25	522.763	482.874	416.063	361.484	270.62	315.719	284.403
537	CZES33	15285.2	2772.42	347.5	674.087	1006.22	1342.86	1346.56	1708.22	2523.55	3462.15	3002.84	3628.11	3284.79	3222.73	3021.26
538	CZES34	5558.93	6244.8	6941.59	10042.3	11892.3	12351.3	14187.5	18340.3	26935.2	21397.5	22086	25137.8	22739.8	23846.1	23540.3
539	CZES35	1369.92	1527.84	2192.27	2714.68	3269.39	2657.28	4601.89	5561.56	5669.02	5341.91	4862.19	5308.73	5226.28	5274.3	4834.71
540	CZES36	2771.67	2705.74	3099.06	4278.21	5063.8	5113.48	5754.36	7380.42	15165.6	12853.6	12806.4	15175.7	8685.5	8840.64	8543.62
541	CZES37	2600.38	2072.23	2295.01	748.895	930.883	1417.84	1314.29	1418.35	5056.82	930.196	7615.65	7886.91	7880.61	8741.28	10760.8
542	CZES38	482.397	523.433	992.865	1050.45	1154.46	1490.77	1707.78	2256.93	2450.9	1995.66	2188.57	2400.41	1827.98	1968.16	1725.06
543	CZES39	3929.39	4216.99	6321.3	7781.29	8305.26	10052.5	10686.4	12690.6	12633.2	12359.3	11087.4	11421.2	9606.63	9772.76	8682.06
544	CZES40	4622.93	828.552	1512.5	1486.58	1672.94	3023.85	3519.67	5422.38	5408.86	4940.01	4954.76	12371.9	9921.91	10566.6	9731.02
545	CZES41	5607.73	6101.8	7864.22	9968.17	11295.4	14287.8	15091.7	19377	28274.4	25144.5	27687.9	24116.9	22084.3	21703.8	20978.4
546	CZES42	2244.34	2709.91	3486.13	4540.79	5938.32	6086.07	7503.57	3921.4	3988.62	3617.05	3845.01	3389.03	3178.87	3009.53	2773.04
547	CZES43	2233.19	2942.18	2762.91	4771.99	6542.75	6432.01	6714.52	11758.2	4061.28	3671.43	3705.98	3882.41	3852.22	4014.08	3581.89
548	CZES44	12844.9	13432.1	17750.7	22121.8	25103.3	28877.8	31956.5	41025.6	55686.1	48653.8	45540.2	52766.8	46126.6	45405.3	44448.2
549	CZES45	7318.61	4437.04	7151.82	8987.02	9165.93	10635	11449.5	14237.8	23528	13217.1	14003.6	16079.9	12924.6	13322.1	12973.8
550	CZES46	6578.09	9319.9	11953.9	15388.3	17294.4	18910.9	19692.9	27778.9	34697.2	27396.6	22600.1	23537.3	20184.3	18697	19093.6
551	CZES47	1219.93	1147.3	1661.89	1957.96	1983.17	2219.43	2863.74	3859.79	4736.9	3949.58	3461.57	4243.8	4048.92	4038.54	4303.22
552	CZES48	3612.67	3667.91	4862.1	7171.94	8137.33	9869.97	10584.8	13198.1	15860.1	12582.7	13214.9	14209.8	11400.5	11501.5	10954.6
553	CZES49	4215.97	4911.12	7590.57	8562.82	9369.03	10589.9	12154.7	15467.7	19056.9	12762.6	12982.4	13766.6	12782.9	14727.3	15413.1
554	CZES50	7071.88	8087.66	11479.8	13481.4	15338.4	17949.3	22925.8	33363.4	40212.1	33907.2	22257.8	24523.7	14240	14755.8	19590.5
555	CZES51	2029.35	1522	2442.38	4359.84	5118.15	5171.15	6409.28	4778.29	5268.94	4814.11	4803.9	5360.5	4388.84	4519.93	4337.29
556	CZES52	1862.12	2245.04	2928.58	3983.01	4003.66	3933.61	4624.22	6392.41	8255.05	8041.79	5069.61	5676.12	5145.08	5196.39	4859
557	CZES53	3374.41	2315.05	2154.08	5264.67	5825.69	1729.57	2203.85	2730.49	4860.21	4774.23	3569.15	5097.9	3950.23	3567.17	3688.2
558	CZES54	3299.29	4428.91	5662.66	7496.77	7511.16	5144.4	8420.61	8789.38	11566.7	8246.35	8608.63	13101.3	9739.9	10258.5	10274.9
559	CZES55	0	0	0	0	0	0	0	0	0	0	0	0	0	0	0
560	CZES56	0	0	0	0	0	0	0	0	0	0	0	0	0	0	0
561	DEUS1	88220.5	84624.5	94282.6	116585	132970	125249	131150	163903	193915	180375	186407	234207	210561	244437	234482
562	DEUS2	4238.98	3941.54	5036.18	5132.39	6167.37	6194.54	6991	8437.36	7131.17	6294.44	6566.69	8019.39	7185.21	8706.51	8679.64
563	DEUS3	3213.04	4309.96	4847.1	6449.94	6537.86	5349.69	1924.59	7209.77	8928.51	9529.31	10622	14157.3	12676.7	11979	11485.5
564	DEUS4	26503.6	20613	22142.2	49606.3	42310.3	48453.8	60425.1	71321	70064.9	52782.1	58817.9	161259	184405	90431.6	181871
565	DEUS5	171585	170740	171198	215472	237546	233179	249098	291449	332296	355840	357497	412238	424555	453626	462289
566	DEUS6	71695.3	68523.6	65900.4	74965.2	81832.3	61725	61541.9	68242.4	71047.2	58735	59507.1	62313.3	58946.8	57533.3	59432.2
567	DEUS7	74791.3	65705.2	66359.3	78012.7	83243.7	78952.7	86190.1	94558	98418.6	98345.3	92111	99904.2	98491.6	118890	109905
568	DEUS8	59710.6	59873.1	61742.1	70323.6	78858.3	78143.2	86190.5	101085	106517	94278.7	107163	119592	108986	111718	114490
569	DEUS9	57642.4	55515.6	45498.2	49615.5	57763.7	61466.5	63153	69982.6	76969.4	69426.3	55743.7	64432.5	58045.7	58254.6	57035.3
570	DEUS10	101210	99161.4	99466.7	127694	176481	224477	250585	232013	343297	218032	249399	224945	274055	213361	328241
571	DEUS11	232765	236461	245955	290454	314554	318800	350306	393023	414523	331119	372562	435479	403463	427637	457980
572	DEUS12	54357.7	45637.1	73518.7	95104	140128	153672	140669	153519	191401	220885	163180	241581	239988	243777	248158
573	DEUS13	234223	225297	235133	282717	323826	332524	371649	447765	467668	399036	338458	386557	332526	381795	452985
574	DEUS14	135434	120514	121493	144185	144229	142373	154281	172160	199532	205341	186167	220466	204867	218015	227367
575	DEUS15	276348	278223	299592	346035	474259	497151	636378	799141	1.09855e+06	678161	801423	1.02554e+06	985025	961056	674332
576	DEUS16	342345	341039	342955	412510	486103	505133	554955	704079	769504	588689	633234	730108	679811	707784	733457
577	DEUS17	150073	98170.4	91576.8	114681	145200	150121	180408	161567	154828	80528.8	127988	123706	115463	113230	116623
578	DEUS18	295539	293550	280974	339795	387411	375304	421832	517387	508114	418225	433076	493015	455873	446318	460986
579	DEUS19	332514	329884	349493	435233	504667	524321	626094	823659	934813	735808	734124	881453	721202	769799	798644
580	DEUS20	541384	574420	634387	750390	884282	937051	987540	1.24844e+06	1.19049e+06	963350	1.08451e+06	1.2898e+06	1.23454e+06	1.25402e+06	1.30631e+06
581	DEUS21	39079.5	33497.3	86323.4	114453	61517.9	55158.9	64400.5	78178.6	127707	80678.8	72613.3	67675.8	83819.1	65848.5	96240.8
582	DEUS22	66244.3	63408.3	66008.7	82498.3	89769.4	90290.6	95286.2	115116	121503	98350.1	109793	116006	126603	139227	148882
583	DEUS23	114064	113068	127640	161316	188713	213273	246580	315252	223116	294581	358156	352442	336900	352081	406349
584	DEUS24	142577	148900	170522	255064	308706	368027	425066	536648	587122	622072	622354	675218	570407	585285	546025
585	DEUS25	45691.3	44110.6	46720.2	57354.8	68304.9	56162	63991.1	73652.3	82737	43880.9	42867.7	55566.4	30738.4	32252.7	31526.5
586	DEUS26	77378.7	73338.5	83485.3	98218.7	119337	129468	155486	181823	195604	197723	169345	221241	226827	219645	225205
587	DEUS27	230283	218434	226803	275471	266062	226908	243909	273438	348314	430231	338540	363586	358294	381481	387427
588	DEUS28	136923	139516	162800	201160	232500	242342	254110	302796	320960	269728	279240	367994	335421	336943	345095
589	DEUS29	535704	533808	532466	651689	776144	785859	858667	1.02443e+06	1.18787e+06	899553	941047	1.13162e+06	1.00472e+06	1.04471e+06	1.05191e+06
590	DEUS30	138260	130450	130930	160413	169927	162573	171353	266628	299889	241139	364533	460510	443374	468486	471437
591	DEUS31	115772	116542	123620	153576	174080	183252	206874	230506	281917	255305	236495	331380	278624	321127	327088
592	DEUS32	38423.5	44496.7	48292.5	119653	50595	92168.4	101419	117426	196796	105227	140553	215320	187114	200414	216573
593	DEUS33	15527.5	8890.25	11633.1	13805.2	16744.1	16824.1	17989.4	18541.5	22860.9	26028.4	53738.1	72953	67026.5	68985	70783.9
594	DEUS34	103771	104195	115174	133052	162010	175031	199959	222671	248274	234149	254292	287284	244185	239923	252722
595	DEUS35	36480.3	38022	42660	53978	60609	66885.5	63810.6	71842.4	81814.5	105896	106151	100793	80942.7	83259.9	85789.4
596	DEUS36	8320.74	8577.73	19549.2	13375.9	11281.3	11500.8	12962.8	13936.7	16980.3	41304.1	28159.1	30563.6	51535.4	77163.8	72964.9
597	DEUS37	47384.8	46112.1	47376	54702.7	59920.6	61800.2	52429.1	62286.2	91313.3	101994	146280	163726	154108	161913	163059
598	DEUS38	21372.9	20119.9	12014.7	14347.3	15165.6	25115.3	15352.9	16005.2	17494.9	17773.1	17213.4	20481.7	18456	19287.3	19352.4
599	DEUS39	64362.3	68585.7	88951.9	113911	125945	115803	111235	129904	153189	190779	92734	90989.8	74755.4	79179.9	78025.9
600	DEUS40	79341.2	87068.7	116831	134423	149947	153006	184580	226414	273245	221441	226051	231966	378180	488006	531518
601	DEUS41	123106	119650	128207	157436	174590	187980	196876	217112	238846	255855	208329	196647	177384	189196	183371
602	DEUS42	33620	28443.4	90854.3	69757.6	84805.2	80757	86898.6	66276.6	73421.8	152590	129390	98744.2	97355.1	101701	102540
603	DEUS43	54198.3	53420.8	58353.4	70697.3	83410.2	85203.4	87527.3	100558	112478	110007	91286.4	107285	100666	107917	108510
604	DEUS44	456655	448512	458269	560859	628164	641884	666642	769618	857456	883886	814874	766827	833016	869690	892194
605	DEUS45	288451	322682	350015	442338	500970	543824	589917	708421	774787	562089	616984	712761	667844	667476	683940
606	DEUS46	188844	189798	213347	254432	263746	282811	310792	380675	396754	328920	342952	404398	373511	299960	411457
607	DEUS47	110048	106611	124083	151435	168975	168292	173770	159531	188476	30070.5	7362.61	8709.08	8793.52	14475.6	14605.5
608	DEUS48	175458	164238	167059	199813	234546	237561	258914	305975	329526	277381	275106	302351	256686	269470	273194
609	DEUS49	59399.2	42294.5	47739.2	41836.7	44912.3	46325.3	29320.9	34928	37608.9	27330.3	19872.6	31055	28023.2	29302.3	30722.2
610	DEUS50	505987	489855	550579	678087	712007	811585	859429	1.01253e+06	1.15079e+06	1.02044e+06	1.08203e+06	1.32956e+06	1.25586e+06	1.38098e+06	1.37622e+06
611	DEUS51	45445	48710.7	61685.9	88507.1	99038.9	106324	120722	140982	155965	215204	222876	259804	239389	256117	254701
612	DEUS52	32318.4	35182.5	44517.9	49451	54601.3	55220.7	56544.2	66154.8	84301.9	88595.9	67034.9	70656.3	73940.9	81390.4	82986.8
613	DEUS53	55405.8	55572	65782.8	82755.9	93671.1	87429.6	86905	97851	113120	128066	95875.2	99901.5	103072	113769	114867
614	DEUS54	90742.2	91502.3	102508	127998	147020	139396	147100	163958	202186	202530	181965	190384	178536	188808	192476
615	DEUS55	0	0	0	0	0	0	0	0	0	0	0	0	0	0	0
616	DEUS56	0	0	0	0	0	0	0	0	0	0	0	0	0	0	0
617	DNKS1	36021.4	35964.3	24217.4	26014	48826.4	50528.5	58345.4	41967.8	85070.3	44569	91211	110433	113956	113085	53389.6
618	DNKS2	1143.85	1144.22	1053.61	1330.48	1531.54	1577.85	1485.6	1717.53	530.503	1936.92	1728.78	1937.4	1836.07	2059.95	2153.22
619	DNKS3	2948.79	2885.83	2900.99	2254.37	2699.22	2189.13	2502.95	2866.85	3319.86	3005.86	3015.97	2948.37	2077.83	4083.89	760.066
620	DNKS4	8284.55	7003.28	9532.37	18303.4	34328.1	43883	17959.8	22046.6	55749.3	29479.5	34109.2	52063.6	56007	18108.1	14630.7
621	DNKS5	21338.7	22098.4	23507	24847.9	30034.5	29848.5	33259.9	37634.7	39863.1	29420.4	28601.9	27628.7	24174.3	19083.7	25482.1
622	DNKS6	2076.42	6783.63	6834.2	8721.01	9193.95	8365.86	8886.68	8553.18	9567.96	8899.95	10041.3	9193.11	8976.39	10030.7	11442
623	DNKS7	6246.36	6580.55	6300.53	8280.73	9062.07	10282.3	10527.6	12612.5	12502.4	9834.69	8280.64	8672.24	8121.08	7008.94	8028.19
624	DNKS8	4960.57	4892.62	3787.38	3954.59	4299.39	4123.08	4174.99	4862.76	4981.07	6658.85	8028.96	6069.23	5489.72	5938.26	5939.49
625	DNKS9	2327.47	2120.18	2055.73	2321.31	2434.37	2603.07	2581.19	3587.2	3775.67	2637.58	2452.78	2277.63	2127.19	1941.1	2108.78
626	DNKS10	5361.02	5483.73	3809.09	4624.17	3757.89	7075.92	10580.3	14551	15719.1	7340.75	8372.24	11519.5	12914.7	11575.1	10392.5
627	DNKS11	10936.8	10822	10153.8	11432.2	13045	13795.1	12689.4	16700.8	16979.9	13408.6	15438.9	16233.7	15458.3	19352.2	19337.9
628	DNKS12	8123.47	11072.6	14163.5	13387.2	14850.5	29837.6	35902.4	34627.3	24931.4	26908.8	31888.9	33485.8	36064.2	28103.1	50370
629	DNKS13	6318.56	4062.13	7657.19	5099.25	5584.51	5873.22	6514.85	8789.53	7680.77	5515.84	4418.21	4517.01	3954.46	4238.77	4481.58
630	DNKS14	8162.25	8442.2	8818.22	11029.6	11637.5	12329.5	13625.2	16666.9	15901.6	11825.4	9776.02	12050.6	10212.4	10189.1	11181.8
631	DNKS15	6126.18	8047.9	5374.86	6883.2	6844.02	7986.84	12000.6	15196.5	15464.1	6307.5	9138.11	16388	12035.6	10590.5	11126.8
632	DNKS16	10281.9	10773.5	11081	13015.3	14639.1	15858.7	16837.4	21056.1	24933.5	19822.7	15651	18954.6	18031.1	16377.3	17156.6
633	DNKS17	16739.5	14665.6	15246.1	12829.4	18683	24296.5	32636.8	21134.6	20636.9	16029.3	25027.6	22435	22004.2	1973.04	1744.35
634	DNKS18	1448.91	1578	1513.14	1389.7	1749.03	1740.69	1477.68	2093.64	2756.81	2314.23	1769.94	2846.39	2646.92	5341.26	5842.87
635	DNKS19	7314.18	7857.96	8400.78	9647.18	11238.4	12345.7	13975.1	17739.8	24817.7	20647.2	14470	20463.1	20543.3	40835.2	42741.5
636	DNKS20	15788.9	15747.5	12998.2	16033.5	24644.8	20517.4	21778.9	28909	28052.9	18609.3	22361.5	25700.7	25379.3	26356.7	26394.4
637	DNKS21	1325.87	675.938	722.231	1235.56	2122.34	861.838	914.944	1473.4	1057.43	2893.24	813.446	1080.04	3940.92	1175.17	1400.09
638	DNKS22	3982.73	4838.91	3905.14	2940	3280.11	3845.84	3843.43	4375.41	3904.58	3090.24	2677.6	2953.47	2527.67	2771.6	7795.58
639	DNKS23	1851.33	1877.09	2123.76	2630.91	2830.81	3056.5	3611.07	4307.28	4447.77	4115.84	3976.07	4037.86	4739.9	5950.21	7110.93
640	DNKS24	12415.5	11995.2	13608.6	16442.9	19676	20916.8	24709.4	26726.6	27331	28194.1	29045.3	20992.7	21067.3	13650.1	12180.8
641	DNKS25	596.441	615.134	679.191	869.476	969.78	1057.4	1131.22	1315.86	1406.86	1388.06	1470.59	1452.9	1492.32	1851.51	1968.73
642	DNKS26	4872	5315.11	5332.99	6310.88	7748.15	7923.87	8165.4	7432.4	11062	12272.3	11866.9	12908.5	13146.1	13874.5	14292.8
643	DNKS27	45626.5	53741.4	55836.1	67081.5	71549.1	71834.7	85267.1	121990	173183	157703	130979	143627	140819	148947	171002
644	DNKS28	3058.75	2966.38	3430.6	3998.86	4611.11	5132.98	5355.12	6409.62	6083.59	5937.27	6061.68	5929.53	6022.67	7130.71	8003.12
645	DNKS29	29584.3	30042.6	33096.2	38426	43247.3	45712.8	51118.8	61482.6	67904.3	61315.7	53569.1	62129.3	56402.4	61971.5	62204.3
646	DNKS30	7562.09	7603.33	7928.14	10170.3	11325.5	11742.9	13264.7	15590.5	18753.7	16648.8	14881.5	15493.5	13511	12974.6	13889
647	DNKS31	18439.8	18734.8	21733.6	21253.4	27836.4	23344.2	26379.1	29038.3	33879	32539.6	30913.7	30506.1	29017.3	30737.1	31218
648	DNKS32	44731.8	45898.5	52311	128618	52342.9	98514.6	119666	132328	205705	102319	143417	196851	188826	197570	207303
649	DNKS33	3089.35	1808.41	3317.29	2625.94	2766.28	4854.52	4965.36	6062.11	4596.66	5000.58	5502.49	8762.14	6700	8898.96	6178.43
650	DNKS34	12944.7	12718.6	14057.3	16809.9	18869.1	25382.7	29014.9	36769.8	39456.2	23972.4	24451	31683.4	31619.5	29096.3	28247.2
651	DNKS35	8820.12	8963.83	9447.22	9716.59	15303.2	15902.2	17252.3	17334.9	18111	18339.2	16141	16788.5	15719.1	14889.9	15451.5
652	DNKS36	7128.87	6714.38	7568.73	9637.61	10205.7	8776.85	13547.8	16584.8	18635	17923.9	14998.6	12449	11375.9	11194.8	11881.6
653	DNKS37	3498.55	3353.26	3749.14	4014.02	4243.02	4729.73	4888.29	6861.41	6778.28	5116.63	3174.81	4793.86	2670.58	2478.79	4583.87
654	DNKS38	1426.46	1635.5	1709.4	2003.58	3186.09	3621.22	2824.26	3564.73	5482.21	4938.19	4224.32	4388.81	4850.51	4507	4963.46
655	DNKS39	12848.5	15001.8	16133.6	19933.6	23777.3	24725.7	23089.8	20942.4	24798.7	25930.9	18726.7	15696.4	14846.6	10429.6	9690.9
656	DNKS40	10740.6	11675.6	17302.5	14540.6	17897.2	20766.3	27765.1	31082.2	38984.9	40557.6	36713.4	36119.3	33952.8	31938.7	44075.6
657	DNKS41	10597.8	11188.4	8294.8	10840.3	12655.6	20135.1	22340.6	26248.3	31971.9	26372.7	29461.4	37057.4	38022	35049.3	34825.3
658	DNKS42	6395.84	10151.7	10297	2039.46	1966.23	1962	2572.83	2347.72	2029.04	2179.75	2893.08	8419.87	4568.25	4893.36	4923.27
659	DNKS43	1772.71	2077.24	1832.04	2399.52	2789.41	2908.75	4186.21	4238.51	4239.51	4494.88	4992.88	5516.62	5139.05	5956.59	5174.04
660	DNKS44	14654.6	17282.9	18403.5	21792	29035.4	30893.2	34107.1	37158.8	37816.4	36867.8	41724	41125.1	34853.2	36681.7	37346.7
661	DNKS45	10155.2	11670	12993.5	13963.2	17164.5	19229.2	22461.8	24007.6	30447.1	28905.5	27477.1	27840.9	24603.6	27417.9	26702.8
662	DNKS46	9717.92	11461.1	11953.8	15076.2	17490.7	19466.9	20226.5	26578.2	34565.7	24075.8	18813.4	19608.7	17567.7	18618.5	20039.4
663	DNKS47	687.089	721.578	839.227	1029.3	1068.5	3325.2	3309.24	1074.13	12272.9	13905.9	5487.01	5660.96	5925.13	5198.84	5281.16
664	DNKS48	10072.6	9547.75	7124.6	7585.55	8188.59	9025.84	9936.84	12739.6	18002.8	12702.3	12568.8	10618.7	9094.65	9114.58	9190.76
665	DNKS49	3240.62	3265.62	3676.69	4187.62	4258.99	4536.62	6024.18	5529.86	7882.57	7859.48	8980.16	10741.6	9592.03	10169.5	11229.3
666	DNKS50	14957.2	16085.7	19414.7	22588	27615.2	31274.3	33774.1	37000.1	47065.1	38661.1	40188.5	44640.7	39869.1	41377.4	44656.4
667	DNKS51	6675.96	5719.59	4946.9	6158.32	7576.53	12034.1	13085.5	14079.5	15825.8	16720.6	14196.1	15026.1	13966.4	13847.4	14660.9
668	DNKS52	4735.95	5182.38	4504.38	6529.98	8079.58	8146.72	8643.07	8473.83	15234.6	14334.7	13236.5	14557.5	15183.9	14493.3	15104.4
669	DNKS53	3522.71	3979.94	4983.89	4937.84	6097.23	6019.32	6594.61	9384.94	11459.7	12485.6	11986.9	11198.9	9535.17	9462.87	10305.4
670	DNKS54	6750.57	7394.56	7356.98	9669.57	11823.2	12262.3	12869.8	10310.6	8213.07	16177.8	15975.7	13595.2	12861.1	15660.6	17665.2
671	DNKS55	1533.03	1567.96	1751.45	2222.17	2707.58	2906.47	3149.71	2859.44	3417.79	4282.03	4119.27	3690.08	3957.35	3965.62	3995.67
672	DNKS56	0	0	0	0	0	0	0	0	0	0	0	0	0	0	0
673	ESPS1	65386	71240.7	68101	83839	95314.1	85556.2	80392.5	99075.9	137446	119884	121493	151066	141073	146337	133353
674	ESPS2	4121.08	3968.93	4151.94	4564.43	4596.27	4863.48	5148.61	5848.37	5325.63	3080.41	3644.81	4177.48	2570.95	2225.81	2042.31
675	ESPS3	13109	14139.5	14355.8	16703.7	20484.4	21061.5	20788.1	24214.6	28843.6	21732	22313.1	28475.4	26410	26222	24106.4
676	ESPS4	11841.6	13955.5	13472.4	17798.3	21549.6	30575.1	32302.5	43998.4	56126.6	35862.9	11122.6	12152.8	17036.1	17383.2	100183
677	ESPS5	74720.1	86441.1	84624.9	102032	136397	148789	139731	166253	234936	204079	218380	298431	290470	293485	282828
678	ESPS6	65448	64081.2	71621.4	91109	104831	98835.7	106820	114637	60813.5	101854	52082	66347.1	51445.9	52823.6	53245.4
679	ESPS7	41977.5	45667	61404.9	84527.1	100256	115595	133679	153339	132728	88250.1	58808.3	49937.6	35713.8	31556.8	31174
680	ESPS8	26022.4	28543.2	27376.8	31079.1	36121.8	38029.7	38226.3	44291.3	55203.1	43820.8	44274.6	53456.4	49209.4	47798.4	46535.9
681	ESPS9	16588.7	17061.3	16025.7	19926.1	24408.9	27084.1	30541.4	36540	38142.3	32280	33228.4	31998.3	26187.6	27259.9	26945.8
682	ESPS10	45685.6	29424.4	28032.4	35951.5	70459.5	97622.5	107662	134757	179802	119651	113421	150821	164637	159371	154205
683	ESPS11	87494.1	103777	98783.7	131001	151198	175143	202083	240170	319657	193699	242093	273161	205565	242405	274371
684	ESPS12	7435.8	11069.5	25293.9	30236.2	41097.3	43961.8	26735.1	30938.2	39105.6	29391.3	23660.2	29214	26496.6	27903.8	30159.6
685	ESPS13	80998.5	87324	98838.2	121320	141062	152658	160575	183185	188905	133328	112097	118824	100067	76824.9	73314
686	ESPS14	158626	182728	221219	280880	320776	359518	417659	516983	480135	387308	331756	317330	307490	334681	335300
687	ESPS15	53815	55660.5	59418.5	72804.5	95533.4	98091.6	141850	179960	310406	220235	292205	347786	320518	326479	338882
688	ESPS16	124397	135290	167706	199326	235800	260306	291944	338772	298379	211475	160522	156618	114839	124489	122543
689	ESPS17	41829.4	41532.9	31977	40802.7	46194.8	54311.4	106699	74806.5	69544.3	45571.7	35239.3	27509.2	52018.5	47369.7	42022.9
690	ESPS18	57011.6	62122.7	83630.1	100064	120399	140293	168330	194882	175049	122805	106153	89783	63652.2	55539.1	55125
691	ESPS19	44545.9	56605	75457.9	99230.1	120629	118810	138229	158752	127827	83785.4	67943.3	78875.6	58456.8	79602.7	54717.8
692	ESPS20	126859	127917	145552	183558	213768	214769	216392	255144	163580	128172	142504	157761	136007	134226	141507
693	ESPS21	25039.6	26115	46950.3	47603.4	56542.9	51687.7	73852.2	97349.9	111270	74193	59234	53906.4	55540.7	41206.4	49042.9
694	ESPS22	33996.1	37943.7	51997.2	73997.9	94754.8	111756	128454	148699	136075	102300	73998	65868.7	49599.9	44503.9	45173.7
695	ESPS23	17532.4	19978	29759.1	42412	51770.1	62314.6	77443.7	91040.4	84523.3	77621.9	58367.5	60612.8	45552.2	44639.5	47933.7
696	ESPS24	64035.6	71137.8	70770.3	95355.9	115929	149978	173377	234876	361103	356053	354789	357411	330007	353747	362707
697	ESPS25	3245.7	3003.03	3597.34	4356.43	5021.28	24850.2	27561.1	33834	33641.7	45185.4	43874.6	39064.4	38295.6	51167.8	53039.8
698	ESPS26	12611	13485.3	14973.3	19119.5	24787.9	27371.3	32993.1	40576.8	42905.1	25384.5	34243.5	39931.6	34486.4	31106.5	30288.9
699	ESPS27	192138	224435	339966	482065	582381	713614	859469	966797	833611	658826	441555	343297	233221	191806	188062
700	ESPS28	45611.8	49409.1	63436	86527.8	104329	117074	131895	158063	139293	107201	37423.3	44242.4	36562.9	38394.6	36513.6
701	ESPS29	144189	162777	192142	257211	314699	357047	388120	499334	516967	436355	365080	378568	335744	343973	344134
702	ESPS30	143655	159189	184153	235125	284574	317569	340160	389550	423767	232523	97341.2	98558.1	90279.2	86342.2	87363.2
703	ESPS31	82492.5	91661.2	82036.6	104899	115206	129281	101122	114396	247784	155816	164479	189190	169143	143273	140803
704	ESPS32	15348.2	15142.8	18804.7	4065.36	5440.09	32109.9	38747.5	43011.5	57141.8	3543.8	3913.25	3773.35	3544.98	4216.63	4132.22
705	ESPS33	20002.3	21723.8	21242	16286.7	18454.4	20239.1	20974.2	26377.3	28561.1	26364.7	9854.86	9607.23	9200.32	10293.8	9870.25
706	ESPS34	25795.2	25818.7	26527.3	33418.6	39051	75579.9	85180.8	111634	125237	102151	102215	114973	105025	101164	101849
707	ESPS35	20553.7	19025.7	24237.8	33461.1	40149.7	47926.5	51089.1	58215.1	56997.9	49973.9	52387.1	23054.5	19690.4	20126.7	20153.3
708	ESPS36	7277.83	8178.61	7747.94	10311.7	13003.8	14423.5	16041	21579.3	26107.4	23721.7	51691	58518.6	58963.7	30224.2	30664.3
709	ESPS37	13175.6	14258.3	15627.3	18189.5	21597.9	21755	26006.3	30674.5	33031.5	30961.2	31097	35059.6	28386.8	20782.8	20298.8
710	ESPS38	10353	14102	16204.6	21382.9	26623	31499.2	34490.4	42404.2	36613.9	32634.9	29440.1	29779.4	25254.5	25627.5	25281.3
711	ESPS39	70538	79187.2	76231.8	103169	125792	151800	161802	206840	191297	178118	137829	187167	161655	108873	108483
712	ESPS40	18043.7	20812	23476.1	26346.6	31239.3	33809.1	37722.7	51365.3	71155.1	69062.1	73788.3	89078.5	58161.1	58955.1	86565.8
713	ESPS41	80778.7	88270.2	76272.9	104002	122497	139708	164327	296195	282188	194013	126029	108120	90249.7	85765.1	86590.2
714	ESPS42	3480.79	4154.11	34554	48055.2	61339.6	66847.3	80655.7	97100.7	95617.9	17610.6	14995.7	15714.9	16481.8	14901.7	14878.5
715	ESPS43	10159.1	9803.74	3872.68	4985.97	6287.77	18621.4	22766.5	29129.2	24033.3	9477.03	8919.5	9891.98	9145.48	9134.24	9283.91
716	ESPS44	61045.7	69093.2	93605.3	132585	163092	198373	231716	294611	289296	267407	249186	247681	159651	166519	166314
717	ESPS45	49835.6	56692.8	71603.4	98254.5	122891	150423	183416	207544	197626	151160	110467	103427	108584	120219	118852
718	ESPS46	30134.6	33933.3	50804.7	72412.2	87357.1	105411	133235	158006	147565	143390	123243	112612	84620.2	69039.7	75260
719	ESPS47	11131.5	6504.64	6919.15	9192.75	10501.7	11590.9	11438.2	14072.2	15773.9	6056.46	1552.38	1412.66	1114.65	1250.09	1157.48
720	ESPS48	17552.7	18365.2	17815	23778.6	28853.2	35616.8	38738.9	49045.9	52204.7	33757.7	36157.2	37642.3	32133.1	38989.4	39296.4
721	ESPS49	23801.5	25909.4	35181.2	50231.6	61066.9	73468.9	88494.3	101503	97559.4	60964.2	44914.3	38725.3	28002.2	39864.5	40362.7
722	ESPS50	99685.1	108952	127006	167976	201509	233346	256871	332822	368461	321266	302901	264085	237350	248294	228027
723	ESPS51	8106	8518.46	33689.1	47283	54399	57476.7	59419.2	89828	88733.2	94234.9	92191.1	87460.4	71959.3	65660.6	65326.6
724	ESPS52	13440.1	14963.6	16330.8	20086.5	24690.9	37705.9	37501.5	47987.7	41471.2	41572.5	47077.8	56574.1	53933.8	54303.9	53581.6
725	ESPS53	16656.5	18041.4	19597.8	23006.1	30923.9	37931.9	39062.7	49892.9	63293.9	56903.9	48419	57999.7	53477	54271.9	55862.2
726	ESPS54	18882.9	20724	21607.3	28419.2	35306.2	39691.6	42270.2	57005.5	72095.7	67211.7	52146	56714.9	52599.5	54651.5	56050.2
727	ESPS55	0	0	0	0	0	0	0	0	0	0	0	0	0	0	0
728	ESPS56	0	0	0	0	0	0	0	0	0	0	0	0	0	0	0
729	ESTS1	812.001	956.206	1838.01	4270.28	1377.19	5928.82	1745.41	9115.41	10690.9	3846.77	9868.72	9127.56	2733.76	15508.6	12311
730	ESTS2	708.678	692.292	798.55	1010.18	686.425	689.721	812.997	1108.36	870.673	568.621	996.847	1108.93	1021.85	1110.97	1380.14
731	ESTS3	286.398	201.139	203.305	251.452	260.492	275.246	317.508	423.475	506.768	371.951	331.822	2342.81	418.442	521.155	496.356
732	ESTS4	381.269	383.583	430.37	616.655	776.65	883.964	1110.1	1489.66	1451.17	1070.62	993.85	1299.52	1338.16	1495.1	3501.36
733	ESTS5	550.576	579.419	607.355	857.282	1018.37	1125.96	1250.54	1496.7	1878.64	1306.27	1579.9	1494.9	1698.06	1989.12	1673.59
734	ESTS6	303.536	327.592	324.302	310.984	407.019	304.358	3329.11	3864.29	4112.52	91.3941	3548.32	252.11	277.724	392.274	376.669
735	ESTS7	5430.18	12425.7	2561.48	3354.65	4496.63	7886.88	8745.17	13062.3	13962.6	5579.45	10750.9	13243.5	13053.1	18839.3	20201.7
736	ESTS8	346.671	351.587	303.224	417.037	365.612	591.589	1296.79	1304.09	1931.95	1496.52	681.451	991.272	1392.35	1345.12	277.91
737	ESTS9	108.777	77.87	187.039	231.396	288.891	154.003	195.7	429.603	470.762	704.529	686.727	465.445	453.561	458.573	8849.7
738	ESTS10	3679.65	63.9541	74.1198	88.5265	126.714	7342.32	10242.7	10829.3	1733.36	5780.32	7635.44	9035.81	8233.24	334.757	396.201
739	ESTS11	522.184	1159.75	1062.73	288.721	359.693	412.628	511.717	600.297	7737.52	679.717	996.467	1082.16	3613.8	1361.74	1363.8
740	ESTS12	7.90673	18.4288	13.0324	15.4959	60.2031	25.6134	22.1618	18.1397	17.1508	33.2573	24.4296	50.4177	34.93	24.9027	35.2003
741	ESTS13	313.982	345.896	269.217	554.338	469.418	1069.04	1522.02	2094.69	4533.41	2354.74	1936.75	3249.14	3231.92	3246.18	3004.62
742	ESTS14	389.148	405.383	535.389	759.591	1522.86	1999.46	4537.11	4675.71	10198.8	1788.87	3832.92	4757.48	4197.9	4338.97	1240.03
743	ESTS15	146.983	398.061	21.2386	659.183	297.913	155.549	207.76	13.8505	323.19	5875.07	350.939	83.746	299.088	414.984	568.674
744	ESTS16	656.152	8663.84	7970.6	1063.15	850.599	2000.57	2655.76	5108.94	6137.64	911.336	5392.37	5854.31	7938.51	5691.76	1145.51
745	ESTS17	923.641	931.23	854.879	954.554	1321.92	2220.19	1711.78	1787.19	2267.15	1809.39	2226.99	1414.38	2007.91	2921.23	2470.11
746	ESTS18	261.817	255.691	285.769	1166.32	1296.89	2964.38	1491.14	2108.43	2601.21	3251.92	3683.26	4418.76	4068.89	4081.76	3998.79
747	ESTS19	327.357	420.844	326.024	478.378	706.37	913.484	1091.67	1771.48	2248.08	1208.3	1351.8	1687.92	1523.74	1528.79	1261.49
748	ESTS20	148.737	482.728	641.26	778.783	1078.51	2903.23	3530.7	3591.07	3383.86	242.845	2208.11	3342.45	2517.73	3004.84	2552.43
749	ESTS21	19.925	14.0917	11.2715	132.087	14.0498	104.884	132.477	210.789	257.718	196.97	215.046	150.935	34.9701	27.3706	226.766
750	ESTS22	263.775	223.052	318.589	352.441	462.471	325.867	583.448	835.777	785.343	1505.73	1388.16	1606.51	2527.64	2816.38	2756.91
751	ESTS23	380.466	561.303	492.172	955.227	1081.99	986.827	1184.73	1418.97	1060.73	464.603	746.854	984.555	812.39	1082.04	1562.92
752	ESTS24	963.792	1081.46	927.114	1458.4	1638.79	3693.52	5074.86	2507.33	2556.73	2487.27	3157.23	3484.37	3360.24	3817.99	3685.6
753	ESTS25	175.533	179.079	191.433	255.479	279.805	285.171	309.962	374.458	422.146	412.328	392.654	405.759	391.834	449.346	439.135
754	ESTS26	256.233	272.049	104.29	384.141	574.238	650.173	676.441	945.093	1258.63	623.989	1166.03	1373.1	425.61	1214.97	1372
755	ESTS27	674.089	7979.36	888.841	1071.28	1558.06	14509.4	2464.22	26845.4	42233.7	39265.7	37847.3	43504.3	19803.2	18595.3	62922.4
756	ESTS28	180.607	191.437	255.83	308.537	419.503	366.905	554.239	679.051	772.169	474.204	488.889	535.212	579.248	706.175	939.541
757	ESTS29	1115.23	1216.99	1579.07	1913.51	2095.82	2296.54	2573.19	3248.56	2717.06	1971.95	2380.12	2693.82	2514.98	3029.32	3348.64
758	ESTS30	386.445	432.489	519.548	655.271	930.875	1188.4	1512.36	1956.09	2056.57	1431.06	1196.53	1492.24	1529.58	1622.93	1902.05
759	ESTS31	1734.54	1882.04	2008.22	2692.06	3380.26	3775.49	4634.89	5498.59	5560.65	3990.96	4146.93	4588.32	4703.96	5350.65	6281.5
760	ESTS32	321.967	360.514	266.909	418.029	509.421	526.575	622.034	750.464	734.732	504.087	553.352	682.009	670.608	740.448	717.639
761	ESTS33	231.572	257.405	145.617	353.255	417.208	392.348	400.489	411.566	194.351	155.103	154.397	171.852	155.387	206.734	212.999
762	ESTS34	3242.02	3462.35	3059.54	4061.69	4974.01	5342.36	7038.08	9118.63	9371.24	4974.41	5961.07	6799.58	6858.67	7611.32	7820.53
763	ESTS35	59.6474	140.824	114.61	105.572	172.374	133.563	152.02	173.552	228.523	161.981	155.733	195.354	163.61	213.751	258.825
764	ESTS36	288.106	191.702	209.878	456.712	578.128	659.286	785.953	1028.42	697.552	579.718	568.185	638.829	617.262	728.832	765.167
765	ESTS37	259.012	252.181	287.548	358.564	405.538	565.026	521.239	634.252	645.532	476.297	437.27	432.621	456.703	518.282	312.175
766	ESTS38	110.831	125.891	183.186	190.27	242.426	197.757	233.452	319.471	344.352	369.41	317.805	268.672	349.89	252.377	310.787
767	ESTS39	434.596	605.745	560.804	820.533	1306.05	1421.74	1650.09	2123.59	2025.38	2011.05	1491.66	1554.6	1679.74	1202.36	998.056
768	ESTS40	209.788	256.773	245.05	333.193	426.946	467.026	499.673	707.793	814.571	890.066	852.582	2966.97	3571.94	5170.72	5381.79
769	ESTS41	186.673	209.49	271.168	380.435	434.644	527.684	1321.27	1865.56	2081.34	895.197	899.019	906.594	929.58	1051.23	1019.25
770	ESTS42	47.8389	54.5003	78.5786	100.092	128.579	138.9	167.062	222.633	273.157	224.622	196.207	234.125	260.154	265.345	293.862
771	ESTS43	53.7606	58.1693	60.0582	94.4268	104.879	141.256	163.718	228.407	241.035	213.242	238.018	227.44	233.151	243.235	261.115
772	ESTS44	880.148	1075.39	1146.79	1507.92	1674.37	2011.67	2245.48	2798.96	3107.23	2966.68	2712.92	2955.46	3014.01	3391.06	3780.9
773	ESTS45	434.579	507.221	472.289	610.67	845.877	887.098	963.01	1923.99	1321.83	1260.15	1309.84	1346.08	1395.94	1605.12	1677.74
774	ESTS46	333.485	375.432	504.366	671.675	909.095	1104.54	1497.79	2142.93	1939.08	1250.41	926.987	1219.59	1272.88	1319.13	1380.33
775	ESTS47	119.465	114.498	100.546	146.568	240.01	329.814	350.41	443.591	786.05	526.635	487.469	725.175	655.401	458.99	437.985
776	ESTS48	472.663	566.084	521.543	763.953	830.42	581.202	714.826	798.804	1008.98	715.704	688.353	834.447	854.537	903.848	1039.18
777	ESTS49	56.9751	55.6161	60.2366	79.5765	244.631	277.7	360.09	405.193	477.428	282.589	135.602	164.684	431.602	211.184	575.464
778	ESTS50	348.669	445.305	726.483	1256.8	1429.17	1650.51	2170.06	2664.92	3209.26	2876.71	2188.33	2602.26	2513.06	2942.46	3504.88
779	ESTS51	217.699	284.445	218.469	419.649	505.888	362.082	447.783	584.547	598.798	673.077	575.376	505.078	471.537	489.442	426.461
780	ESTS52	135.489	170.588	180.074	257.671	291.942	242.817	257.569	307.157	344.56	410.913	430.408	406.894	449.97	491.285	412.624
781	ESTS53	122.767	124.459	132.81	196.523	220.673	217.953	233.347	306.317	337.31	349.116	306.125	351.737	311.386	311.106	341.03
782	ESTS54	375.239	458.704	500.189	667.109	809.102	771.471	901.41	1055.69	1257.29	1080.04	1025.42	1108.24	1121.84	1143.74	1306.81
783	ESTS55	0	0	0	0	0	0	0	0	0	0	0	0	0	0	0
784	ESTS56	0	0	0	0	0	0	0	0	0	0	0	0	0	0	0
785	FINS1	5568.99	5562.07	5812.08	6851.27	7702.63	7492.41	7765.63	8927.88	11225.5	9767.41	36312.6	41004.7	71812.7	55568.5	43911.4
786	FINS2	9371.67	8534.26	9103.01	10835.9	11920.4	10823	12240.8	14274.1	14982.8	12798.6	11853.6	13970.3	13485.4	14494.1	15291.5
787	FINS3	547.508	545.129	589.541	708.391	879.512	861.855	950.091	904.815	1171.32	936.983	1735.75	2024.83	1928.89	2120.93	2010.29
788	FINS4	3898.54	3708.11	3723.22	4087.87	4542.63	4690.89	5239.09	6540.87	7930.47	6677.28	8176.95	9862.38	9815.09	9498.2	11318
789	FINS5	19443.5	16333.8	19322.1	18491.9	15658.2	14203.2	16251.6	18439.1	34959.6	30683.3	22469.1	29221	29559.4	31781.8	30833.4
790	FINS6	2628.38	10335.8	10507.4	3090.12	14248.7	3435.29	3715.5	3228.1	3721.55	2838.02	8732.21	9299.78	9518.91	9117.11	8462.34
791	FINS7	42373.9	44835	51318.8	68721	44300.7	67486.1	73192.6	39259.7	104986	100450	108456	116437	127481	141834	162195
792	FINS8	45255.9	37561.9	34759.5	36758.9	36890.6	35104.6	46436.3	57327.9	63986.6	43526.3	39955.9	39549.6	40657.4	41331.9	41489.6
793	FINS9	4203.88	4449.36	4675.04	6574.77	7081.75	6999.42	8108.69	8108.94	6924.17	5917.47	5609.72	5420.51	5015.59	4700.45	4169.26
794	FINS10	6540.55	6034.61	6287.2	7378.77	8709.17	9335.4	11253	15560.7	97276.6	18274.9	24912.2	41740.5	31075.9	41786.1	34750.8
795	FINS11	11163.9	10821.3	11099.2	12892.7	14698.9	12014.8	11791.7	11043.4	12876.6	14355.1	9592.7	8877.01	13074.1	21900.6	28496.8
796	FINS12	2329.11	2820.38	3122.88	1857.48	4904.94	5443.17	6032.53	7066.67	7692.92	9237.39	8156.96	8336.36	8638.71	8321.5	4212.78
797	FINS13	5884.2	5858.79	5861.22	6678.26	7522.39	8356.77	8546.45	12143.6	15405.6	10894.1	10469.7	13684.9	11532.9	10958.4	9731.74
798	FINS14	8275.23	8482.8	8648.59	10519	11977.9	13008.3	13446.7	18743.7	22945.2	17146.9	18124.1	21730.6	18216.4	18934	17181.4
799	FINS15	16981.6	15247.3	12990.3	15917	23703.3	25839.7	34500.3	42413.9	44759.5	20749.8	36636.7	152886	35709.1	36245.3	35603.9
800	FINS16	11673.3	12254.3	12071.3	14592.7	16159.3	18122.7	21187.2	34332.6	43844.7	28980.7	28529.7	31467.5	27773.7	27966.9	24982.8
801	FINS17	38523.9	36778	28091.7	18998.4	44933.6	57900.5	66349.8	92191.3	90180.7	57287.7	67812.5	71118.4	58865.5	50018.3	43636.9
802	FINS18	7028.05	9560.07	4861.78	7054.1	8387.12	8100.31	14051.7	18566.9	24329.2	14207.6	10775.8	12948.2	10768.8	8766.47	58546.2
803	FINS19	10368.2	12061.8	10451.5	12794.8	12875.6	29316.7	37649.6	52949.6	88103.7	83792.6	60366.9	67800.9	57853.9	59432.6	57702.9
804	FINS20	3578.51	3433.1	4086.77	5541.56	6680.48	5281.36	5042.81	9923.41	5438.19	2400.64	3966.62	5704	4688.12	5348.02	2667.51
805	FINS21	1336.91	2614.97	1886.86	1580.26	1517.54	2990.09	3025.24	2586.37	3578.76	4559.35	427.97	416.148	491.681	2939.09	2962.06
806	FINS22	5666.49	5983.39	4853.07	7148.91	7986.82	8262.94	8717.85	11231.1	9456.14	5349.74	5105.32	9431.79	8173.72	8073.04	7060.75
807	FINS23	8702.78	9050.87	8660.93	10100.4	10895.7	12023.3	11976.3	15665.6	20549.7	16546.3	13760.3	17445.7	15781.1	10284.1	9981.43
808	FINS24	9094.9	9689.89	10875.1	13372.6	14715.9	13820.2	17599.6	19199.6	24587.6	23009.4	31156.9	29040.7	33252.9	34268.7	36039.1
809	FINS25	1510.81	1535.71	1703.39	2115.78	2393.35	2475.44	2565.68	2856.16	2914.48	3220.23	2789.26	2630.5	2683.41	2917.02	3123.15
810	FINS26	2070.34	1863.88	1838.69	2372.71	3161.34	3314.69	3424.27	3930.94	4465.43	6890.29	11346.4	11777.5	11100.8	11741.6	13173.5
811	FINS27	16309.9	16464.5	17824.4	22395.3	24731	27355	30390	43788.7	51709.9	46461.8	48581.8	56301.7	50452	53247.7	48312.2
812	FINS28	1234.45	1182.4	1500.27	2189.97	2355.35	2388.11	3279.39	5107.54	3796.51	4192.24	4473.77	7116.88	6918.08	6872.62	8522.5
813	FINS29	40730.8	40268.6	40294.2	50130.6	56118.6	60711.4	67203.9	78538.6	84510.1	67000.7	61204.1	76602	71530.8	71957.3	71971
814	FINS30	6424.77	6683.74	7256.28	9611.25	10938.6	11597.3	12986.8	15846.6	17427	10280.7	11394.4	13876.7	12156.2	12784.2	11590.2
815	FINS31	18919.7	20943.2	22997.6	29755.2	32737.9	32457.5	33647	43362.2	47283.9	43584	41769.2	56093	54874.3	51624.2	50133.3
816	FINS32	2405.15	2293.58	2493.65	3843.25	4205.11	3781.56	4554.79	5809.74	49243.3	31545.4	38577	52482.5	4676.26	52436.3	49832.1
817	FINS33	4072.63	3879.29	4052.34	5423.52	5949.39	6185.26	7977.65	9677.91	9488.59	7768.85	5448.45	6647.56	7482.73	7650.63	7631.1
818	FINS34	15315.4	14898.4	16214.9	21334.9	23739	23725.9	29323.4	33805.1	34428.8	27002.6	26925.3	36015.5	35703.3	31637.8	32234.7
819	FINS35	5834.9	5293.26	5311.62	5984.69	7718.09	8138.03	5694.73	5865.37	9923.14	13570.1	5212.55	12728.9	12027.5	9484.51	8787.23
820	FINS36	6054.62	7503.94	8309.45	11188.7	13220	13468.7	14865.9	17612.1	19381.9	19275.1	17552.6	19220.1	18783.7	20255.1	19936.8
821	FINS37	5173.79	7239.67	7505.68	9828.83	10924.6	11318.5	12831.7	13892.8	15442.1	10159.5	9295.48	14545.6	16103.7	19764.4	13018
822	FINS38	3989.05	3655.21	3268.96	3703.03	5449.11	5126.58	5397.94	6469.14	7956.67	6457.04	5728.01	6452.47	2995.87	3314.89	3307.92
823	FINS39	11406	13170	15162.8	20668.9	23752.9	21977.6	23895.4	20429.3	24201.5	24020.7	17264.5	18996.3	17316.9	18208.1	17772.7
824	FINS40	6533.2	5942.72	5154.22	11009.7	12880.6	8300.56	15438.2	15202.6	27872.1	39532.2	40640.3	51378.6	31073.6	31362.9	33940.7
825	FINS41	2750.42	2844.81	3035.98	3694.61	4238.45	4364.4	7091.38	8554.66	9295	9069.55	9748.79	8855.6	8594.17	9209.15	9941.78
826	FINS42	1694.25	1796.11	2070.84	2471.16	2760.7	2816.44	2902.97	3504.75	3594.34	4213.97	3596.54	3700.53	5741.42	6452.81	4500.67
827	FINS43	2215.66	1958.21	452.625	612.919	734.637	3109.7	639.715	1080.06	1058.12	1706.86	2062.33	2228.38	2150.31	2337.28	2428.72
828	FINS44	12814.4	13912.4	15882	21187.3	24354.8	24585.4	28491.9	32497.5	35949.5	41420.4	39894.9	47481.5	47201.5	52935.7	53091.8
829	FINS45	5026.23	4058.68	3590.82	6783.36	4372.32	5527.66	9969.94	11865	8184.68	11840.6	11080.7	18974.4	17037.3	18487.2	18313.7
830	FINS46	6871.27	8512.3	7099.22	10673.7	12382.9	14416.1	16379.2	23280.2	31416.6	22719.4	21229.1	27784.9	24734.8	27462.9	25810.7
831	FINS47	6237.91	4932.16	4607.34	5198.08	5847.41	7528.4	7189.98	7334.37	9032.96	6677.38	6513.15	8415.91	7165.13	4726.06	3802.93
832	FINS48	5047.46	4096.05	4186.44	7854.31	5363.88	5261.71	6372.03	5205.97	6454.79	5697.24	6155.44	7877.14	7647.48	6858.82	6351.06
833	FINS49	1754.55	1827.73	1937.86	3595.87	4170.9	4123.29	4022.59	5313.52	6792.45	6984.4	7738.47	8408.21	8990.68	7461.73	7591.24
834	FINS50	10939.5	10432.4	10745.9	12806.5	20211.5	22664.3	26419.9	33493.9	51522.1	35122.4	37588.5	41367	47289.8	50799.4	40702.6
835	FINS51	12604.1	12521.7	13106.6	16669.1	19352.5	20953.7	18000.9	34559.7	41447.6	32723	33115.2	41716.7	39034.5	39994.8	35199.8
836	FINS52	4776.23	5477.02	4611.04	5607.99	8224.44	9055.06	9642.86	11324.6	14461.8	15885.7	12584.6	14931.5	16884.3	15421.4	14513.1
837	FINS53	3461.7	4088.37	4712.9	6138.09	7668.21	8275.26	8787.64	10713.9	13405.6	15460.2	16254.3	18120	18165.4	20233.2	20649.2
838	FINS54	4399.35	4861.52	6347.11	8642.53	10146.3	8894.57	10148	11727.6	16643.8	15544.5	11938.7	14183.9	13709.6	15086.4	14815
839	FINS55	0.0588316	0.0669204	0.0715502	0.085249	0.0999616	0.141572	0.170524	0.804616	0.548331	0.363224	0	0	0	0	0
840	FINS56	0	0	0	0	0	0	0	0	0	0	0	0	0	0	0
841	FRAS1	172961	157431	180772	241404	260928	244543	243584	324903	404761	314966	291969	348123	366879	383995	355312
842	FRAS2	3268.04	2770.83	3346.22	3844.79	4225.13	4164.82	4680.59	5381.03	5591.88	5444.99	5873.26	6726.33	5321.88	5774.29	5459.56
843	FRAS3	22039.5	22820	23986.6	29311.3	28764.5	29513.5	30884	35918.7	41442.5	23681.5	21186.2	25149.6	22775.4	24038.9	22502.9
844	FRAS4	23502.8	22326.4	19215.9	22765.1	28663.4	19189.4	38405.9	19897.9	26450.8	53496.2	45088.2	39029.7	36946.5	48790.5	33697.6
845	FRAS5	148485	166683	175887	184106	194290	194749	203585	245642	281824	221930	195223	222971	199343	210006	206817
846	FRAS6	118993	104239	102657	117481	66419.5	55514.3	47797.2	51978.6	51884	41018.5	47375.9	47150.3	45681.5	44291.6	45899.3
847	FRAS7	55845.9	53038.4	58366.4	73362.4	81892.1	85441.8	91616.8	106751	114250	95547.6	81049	91743.5	83264.2	83065.8	81243
848	FRAS8	38057.6	42607.3	41843.2	44593.7	48252.2	47035.7	48502	61929.2	69399.8	52130.4	48054.2	57422.4	49727.8	51028.1	48666.6
849	FRAS9	42968.5	47382.9	45887.4	51887.8	57869.1	59179.7	65519.6	71932.3	77808.8	65535.2	36940.2	44615.6	39655.1	40457.4	38992.6
850	FRAS10	51256.3	45742.7	44033.4	50531.5	111324	120355	127009	144471	169380	53546.3	63401.4	79955.2	85543.6	95901.7	88290
851	FRAS11	144850	138627	132696	156973	147046	184100	152729	186697	259298	150371	148135	166452	159852	168057	163332
852	FRAS12	37512.4	41018.3	48221.6	61965.4	84142.9	85866.5	82936.2	86659.1	91514.3	138876	123751	132821	118970	130228	166693
853	FRAS13	155490	151126	156643	181158	199425	205058	206911	236303	245885	161377	142007	144277	149484	128555	93419.8
854	FRAS14	89625.6	86906.2	93223.2	119779	135073	150478	159822	185222	195316	163542	132872	155037	140606	143246	141095
855	FRAS15	89215.4	88872.6	96600.1	105692	127426	138127	138529	163238	163836	84003.3	113229	147991	112042	96846.3	81216.6
856	FRAS16	175038	171846	178183	207098	234028	245171	256106	290143	300978	244585	213380	236803	205172	189008	190041
857	FRAS17	80000.7	70475.4	70096.2	101029	88180.1	100016	126776	89092.2	87728.6	58495	98834.3	95522.7	89437.4	80368	72082.7
858	FRAS18	90012.6	82056.3	67626.1	112973	125504	142868	156766	193887	280474	195578	209208	87714.7	215297	221806	218521
859	FRAS19	98186.4	99631.3	111245	134895	134524	138194	142737	158626	194635	167464	110083	129311	96464.7	98575.5	64121.3
860	FRAS20	137694	145781	149845	175123	195073	173658	206333	231298	229030	169462	184047	214676	187163	205283	199984
861	FRAS21	24442.2	53687.8	54960.9	62299.2	67261.2	81176.6	89015.6	103355	72349.8	89575.4	79479.2	102276	108557	124858	149395
862	FRAS22	32072	34211.3	34153.6	41877.8	44864.4	43300.8	30092.4	34155.1	36751.3	22211.6	22354.6	20860.8	17427	13681.5	14820.2
863	FRAS23	128594	113823	117565	128937	142077	151720	158758	179860	187911	176832	142290	163276	141861	146538	148229
864	FRAS24	133569	137619	168497	222019	250828	276778	302001	382854	430900	344956	346088	346017	333966	387363	315517
865	FRAS25	32268.1	30660.1	37382	47087.8	50400.5	50368	52032.3	59591.2	67480.1	60308.4	57331.6	57558.9	59686	47485.2	49306.8
866	FRAS26	31975.7	32732.8	38166.4	59944.1	56290.7	59542	67254.3	78958.7	67884.9	53316.5	65344.5	65365.8	60935.9	59816.9	55063.9
867	FRAS27	177709	171435	192583	249356	283876	314224	339779	397747	434133	417993	369983	406010	383631	401971	390872
868	FRAS28	66544	67988.8	72841.5	90411.1	99771	104898	90132.8	106729	117461	35857.7	46254	52452.4	69972	68245.3	69448.4
869	FRAS29	420114	442014	476980	530378	623196	645941	678153	793947	923862	761358	611111	649645	620702	646958	586882
870	FRAS30	196627	191577	204396	251133	277827	274598	282499	319158	357217	161629	73820.7	81371.2	74243.6	76290.4	73527
871	FRAS31	126437	132660	145222	184680	220123	225056	235234	267928	286230	230777	239413	241399	231197	238147	235590
872	FRAS32	28589.4	31460.4	38112	62162.2	14073.9	69989.5	69242.4	78887.6	134507	85172.3	116855	159734	154890	161597	155392
873	FRAS33	66101	71425	74455.4	15471.6	78809.4	18190.8	21251.4	24297.7	66634.6	51787.5	45720.8	72083.6	82078.3	87321.4	68628.3
874	FRAS34	101277	103320	114208	144239	179053	187729	201334	231623	256667	182198	171966	180134	178563	192634	190773
875	FRAS35	72628.9	72723.5	83532.8	104251	107644	111489	118848	131885	140196	120530	74869.5	99087.1	96351	97801.6	96456
876	FRAS36	56608	60007.4	68963.2	89350.7	108567	114684	123868	139257	151856	153296	170246	180719	156122	159290	180269
877	FRAS37	34861	34809.3	36971.6	42906.3	48217.8	48571.3	49534.1	39076.7	44667	31990.4	49391.1	55330.8	45167.9	44587.4	45932.1
878	FRAS38	41656.7	48714	54947	63347.7	71410.9	74340.6	81814	91654.7	102722	88227.7	87677.9	102523	98569.6	101571	97836
879	FRAS39	85571.7	101986	148739	183347	215884	231974	235704	266588	275347	237649	218378	268369	260749	252640	186671
880	FRAS40	56567.9	66158.2	69463.2	119234	144223	154166	167059	189196	218553	118336	65553.1	65055	55075.9	55123.5	58596.1
881	FRAS41	248600	247011	272861	327857	376831	394383	410437	459900	500744	420864	262652	238672	264429	279628	285769
882	FRAS42	71797.1	75147	78776.6	99844.1	101640	113346	133692	185042	214438	107961	118667	137755	128993	134325	134116
883	FRAS43	37342.9	38951.2	42702.9	51956.4	61324.3	65537.6	78063.4	85559.8	102176	99501.1	104735	101938	95070.1	96344.7	102296
884	FRAS44	165838	170504	203223	256132	304378	321378	344532	383778	413019	372288	362377	370182	363509	377538	375392
885	FRAS45	222409	240512	280685	355918	422560	449839	496864	557869	613542	528899	511574	600863	584775	618048	604320
886	FRAS46	55716	54466.9	61473.5	81095.3	92107.2	104797	149136	174121	194779	180466	160008	187124	182237	183535	180401
887	FRAS47	144147	142640	150404	168817	182516	182391	181247	199615	212562	104812	17520.3	18837.8	19322	20195	19736.7
888	FRAS48	102989	97558.2	96064.1	113067	122696	125923	127829	144697	129740	125923	106639	112001	71856.8	73745.6	68548.6
889	FRAS49	34690.5	35430.3	40224.4	68920.8	83059.4	86748.5	94586.4	104823	119097	59757.3	96785.5	45381.9	49924.2	50142	48374.7
890	FRAS50	510305	520253	574422	693078	800324	847498	924407	1.09351e+06	1.1796e+06	938252	854542	922555	829394	864441	861220
891	FRAS51	41499.7	31115.4	35953.2	43471	50382.6	90469.9	53177.8	58460.9	61899	58683.3	48183.3	54947.7	54450.7	56538.8	54455.5
892	FRAS52	46177.1	35783.3	49876.1	61773	100032	102993	112929	106864	133873	114125	128495	150536	140381	97079.4	116200
893	FRAS53	32993.8	30969.7	30868.2	53468.2	47637.7	49412.5	53075.6	47248.8	52346.3	58000.3	70484.8	58342.9	75569.6	78793.3	62130.1
894	FRAS54	39726.3	44711.4	47355.7	59449.5	74346.6	79312	90142.6	101047	111213	99197.9	92857	97310.6	91818.2	91173	93877.9
895	FRAS55	7430.61	6380.93	8203.19	11375.3	11722.8	11786.6	11331.3	11221.6	10288.9	9796.53	0	0	0	0	0
896	FRAS56	0	0	0	0	0	0	0	0	0	0	0	0	0	0	0
897	GBRS1	48700	39264	41063.1	45576.6	55009.9	50343.7	53518.1	65247.3	61517.9	62149.9	68884.1	78573	81901.1	89482.9	99450.2
898	GBRS2	1074.86	1106.12	1372.63	1435.47	1377.89	1511.68	1643.96	1650.85	23434.6	1803.05	2397.36	2786.93	2867.15	2491.79	2396.53
899	GBRS3	12163.2	10085.1	10963.6	11349.3	12937	11862.1	12456.6	14480.9	14000	11796.4	13280.2	16563.5	19194.6	20662.6	21548.7
900	GBRS4	231193	159922	183132	200762	254243	286657	345492	376279	416200	267413	304771	441612	254421	403363	337791
901	GBRS5	124240	113009	118277	132718	151435	120678	124690	141572	136020	270356	246738	262278	269632	288574	318804
902	GBRS6	39885.8	32190.1	32388.1	38409.5	45359.6	40933.2	38201.8	38876.7	41506.4	29428.1	74036.6	32507.7	128871	127857	99676.9
903	GBRS7	55629.3	54999.3	62212.1	69644.9	87760	81587	87086.1	107049	100893	68291.4	71113.4	70364.3	74706.6	79471.2	93171.6
904	GBRS8	31042.5	25815.5	27715.9	26759.7	30285	28735.7	32354.3	35526.1	32471.5	31165.3	35813.7	39614.2	41628.2	43782.2	48728
905	GBRS9	89355.7	86049	121503	130218	158185	151549	172455	196438	189001	153335	118401	157450	128240	128544	136893
906	GBRS10	16130.3	11625	12542.2	101939	139165	150101	151316	163403	210234	199356	192449	223777	232707	226161	212264
907	GBRS11	86606.7	83225.5	81180.1	96345.5	109130	131818	130253	149212	189494	120118	126919	155116	144534	143856	125336
908	GBRS12	49429.5	42264.2	47979.2	54166.3	75981.6	78414.2	87063.3	83349.3	79468.9	115642	141490	138939	135105	179222	190956
909	GBRS13	109661	82700.3	91559.9	105665	127683	123027	128707	131756	109424	93402.6	116455	124394	133238	144848	175648
910	GBRS14	82297.4	79883.3	84193.2	97703.6	131262	123879	135748	173652	149417	105816	111227	110779	112469	123620	153476
911	GBRS15	59432.7	47226.8	38048.3	41458.8	59258.7	58953.8	74998.3	77740.7	217860	50515.8	61785.7	96948.2	274482	419153	346301
912	GBRS16	111459	100551	115687	129887	154511	153136	166165	196894	167936	132122	158633	173526	189762	201917	229908
913	GBRS17	89627.1	71269.9	72613.5	60080.7	86384.7	98265.5	110304	155056	76463.2	132554	119672	121993	137493	150790	162619
914	GBRS18	36869.7	33256.8	37913.3	32673.1	39765.1	35947.5	39552.1	42313.6	38718.6	33533	50373.5	33540.6	56046.3	58637.2	72020
915	GBRS19	91506	79891.7	78911.5	65889.4	83684.2	83634.5	97248	119492	135333	77526.2	98378.6	75359.1	68364	113541	127005
916	GBRS20	91575	104668	96608	109511	123526	118747	124358	143326	139769	110861	122194	139036	134555	149537	169741
917	GBRS21	99249.6	109354	119817	158498	163477	126479	146669	155716	143219	66553.5	74400.3	103851	67306.9	65044.9	119227
918	GBRS22	11273.6	14183.7	31259.4	35992.8	45709.9	41990.8	48385.4	58006.8	45582.5	62120.9	81611.6	85457.2	89476.4	103650	112256
919	GBRS23	106170	75391.1	68885	79379.9	89206.9	84419.7	89125.5	110566	106191	82169.3	89351.9	102916	110247	115971	129502
920	GBRS24	214037	199496	189829	237506	263122	262731	348031	495046	474671	411105	377504	412745	480279	440063	429502
921	GBRS25	17341.2	22437.7	20487.9	15562.5	19295.9	19845.9	38193.9	45802	44067	36582.8	32856.9	37460.4	35916.4	38085.8	43231
922	GBRS26	53900.6	56628	71205.4	86719.2	107968	117791	118717	136303	132996	117269	108004	119112	118831	114181	118119
923	GBRS27	340840	344365	406098	490611	617217	576007	656342	811073	761422	618568	596603	629847	628817	670476	788819
924	GBRS28	108207	109778	116857	139100	164957	150737	164721	207509	193971	171200	200173	208277	221160	244293	281616
925	GBRS29	358297	353965	389135	445938	522240	474105	499407	578227	552972	386806	356876	327648	328483	316656	353777
926	GBRS30	339135	327578	374352	410848	492836	488058	527263	609417	592463	312608	63832.7	73097.7	74621.3	76983	83916.3
927	GBRS31	135976	137436	142589	162884	182379	166423	187348	214353	188881	219156	189129	255428	261442	270637	306914
928	GBRS32	33863.6	35214.8	41910.9	99065.5	43209.3	81939.3	93549.9	84334.7	136954	80096.3	101016	139036	138258	144882	144511
929	GBRS33	29518.3	26358.5	20989.7	20653.1	22660.8	20423.8	23370.1	28176	29436	24292.6	28688.4	31139.4	29491.8	36562.9	43215.7
930	GBRS34	146127	143894	149192	186271	184332	174838	185866	209772	198488	159602	163674	166513	165544	205796	237119
931	GBRS35	104416	104886	114826	116616	132872	117959	147465	169420	161895	145433	142468	162458	156954	161110	180489
932	GBRS36	41253.2	45492.3	69591.3	48508.3	79169.4	106699	114894	175645	138771	150706	190737	269529	222746	228356	259238
933	GBRS37	50626.5	46765.1	44194.3	42531	46785	47823.9	46232.8	50635.2	52168.1	40394.8	55216.8	81682	103683	106911	112054
934	GBRS38	8728.27	10402.9	12923.1	14395.5	16198.7	16367.7	17095.5	19170.9	19380	18124.2	22110.8	26460.8	27723.5	31494.2	26591.2
935	GBRS39	144987	140840	162940	179970	213177	197654	228360	264642	255896	218899	203864	220720	212790	221394	237890
936	GBRS40	154105	163682	180615	238903	345635	251372	293481	424553	339625	255968	248472	273556	267409	276698	314985
937	GBRS41	302152	292045	312580	349557	490941	513803	610515	707155	651609	669725	857118	784148	874303	932082	801794
938	GBRS42	88797.9	129453	168285	159585	202244	150678	293015	360465	338430	243837	165817	244667	227908	267683	293790
939	GBRS43	87473.2	89035	98903.2	98206.6	121085	117992	152879	185699	183243	182567	177348	211387	201015	195782	223407
940	GBRS44	139392	140930	159004	176908	210793	198209	240761	283489	274774	239846	215887	301066	297126	301788	398730
941	GBRS45	220227	232866	264029	297886	339738	339666	397790	469504	477543	401301	412418	427564	410601	427891	489873
942	GBRS46	128891	127909	139514	121952	146283	189364	158859	199872	252991	254275	141686	156142	165181	183579	214304
943	GBRS47	59803.9	57198.2	72835.5	88150.9	86499.1	90176.3	94801.2	111112	148409	87713	56410.1	60753.5	59611.2	62037	66216.8
944	GBRS48	43473.3	43481.6	60150.4	49252.4	66010.9	49398.4	76991.5	92380.7	92373	74823.9	79333.7	84588.2	88692.1	118713	133362
945	GBRS49	21504	21498.2	23166.3	32669.2	26673.6	25482.6	32226.7	38884.3	45358	36086.8	40270.6	54748.3	56998.9	66445.1	78580.9
946	GBRS50	458056	438774	480958	548498	627372	584765	668413	796509	782470	658289	679077	689652	705340	744971	860934
947	GBRS51	42188	42597.9	49288.5	59024	72659.2	82187.6	93721.4	107877	95609.6	93089.8	80704	81716.1	80601.9	86985.1	99654.4
948	GBRS52	90614.5	88867.1	106957	126898	149205	157779	174354	202917	213227	177585	165571	168762	193982	201342	175771
949	GBRS53	110772	111724	148631	182383	234371	251072	282274	305868	317677	321838	277032	320845	322141	321693	337774
950	GBRS54	141411	142012	164290	190262	218364	224382	238018	274362	278836	209688	186962	235183	236829	247123	276998
951	GBRS55	871.901	902.859	951.7	1106.47	1091.99	1067.87	1113.48	1325.97	1487.93	1065.33	1312.82	1339.04	1379.65	1684.43	1878.44
952	GBRS56	0	0	0	0	0	0	0	0	0	0	0	0	0	0	0
953	GRCS1	16302.4	15367.5	13638.1	16360.6	18798	27969.9	18336.3	15077.4	22794.7	23519.1	33127.5	18842.7	25343.9	28838.6	19459
954	GRCS2	91.9303	80.875	63.5665	86.5067	92.7823	68.1394	62.5083	60.8907	116.135	74.1024	49.4376	70.4616	530.3	664.678	1348.48
955	GRCS3	1087.1	1185.8	1303.62	1485.57	1688.78	2366.67	1976.1	2061.2	2134.79	2187.95	2630.31	2234.81	2008.49	2355.83	2037.51
956	GRCS4	1472.71	1574.58	1778.35	1907.76	8269.25	3471.83	3605.45	4125.8	6297.11	2160.55	1676.64	848.393	1307.21	6872.08	7381
957	GRCS5	8318.29	8782.09	7357.8	9615.61	9721.62	11445.8	10035.5	11755.7	10742.9	12415.8	12772.6	12053.9	15533.4	20797.6	19444
958	GRCS6	2811.53	1844.63	4326.73	2134.9	2422.95	2610.53	2167.43	1702.49	1951.65	1839.86	1564.77	2627.32	2270.59	3914.13	2038.36
959	GRCS7	12480.8	13661	12963.7	16115.1	18555.2	16711.6	23001.9	23650.9	22704.3	18382.4	6569.39	8072.69	5655.57	4438.75	3165.6
960	GRCS8	1311.65	1558.98	1340.42	1784.81	2452.61	2367.92	1910.34	3150.01	3150.19	2458.95	2701.78	2981.64	2777.41	2726.77	2741.87
961	GRCS9	10368.8	12108.9	11090	13259.5	18013.3	18652.3	22546.6	24937.9	15857.5	13685.8	6653.34	5436.49	3943.6	4605.46	4100.64
962	GRCS10	5771.43	4207.16	7063.98	8267.62	3036.61	25002.8	25767.4	35168.4	12307.8	13473.5	18792.7	81856.1	95928	98672.4	93633.5
963	GRCS11	1679.81	5332.97	1681.55	1800.25	2033.56	2159.92	1843.22	2401.19	3087.86	2626.77	2554.57	3040.44	2703.56	3029.39	2881.58
964	GRCS12	1593.51	1763.21	1647.28	2499.02	2446.7	2672.89	1557.19	2103.63	1454.1	1901.12	1236.6	1661.62	2183.95	2545.83	2147.97
965	GRCS13	6419.54	8573.81	8071.45	10386.3	11567.8	14480.1	13141.8	15724.4	15795.5	18215.3	12545	11793.6	10306.1	5592.32	5515.21
966	GRCS14	19333	21632.5	21663.5	28345.1	29434.9	27278.2	38215.2	41673.2	37857.7	28441.4	11801.5	11823.2	8882.91	7701.87	5824.74
967	GRCS15	12520.1	13688.9	14414.9	17836.9	19707.6	18564.3	26362.3	28745.2	26802.9	17658.6	4874.66	108111	94846.3	15065.9	96255.1
968	GRCS16	13629.1	17514.6	17859.1	22016.3	26829.5	28069.2	37673.6	40961.9	37037.3	28160.7	11632.6	12793.7	9892.21	8223.27	6184.01
969	GRCS17	4197.84	4063.65	3598.88	4256.33	4935.18	5135.53	4804.29	5354.34	4601.18	4313.07	2641.42	2323.45	2168.82	2287.38	2487.77
970	GRCS18	681.712	1144.26	1021.15	1460.35	2257.35	2073.62	1751.39	2567.45	3265.93	1916.77	2701.47	3003.49	2809.97	2474.51	2273.56
971	GRCS19	3918.71	4546.72	4465.56	5419.8	6333.7	5954.42	8953.97	9202.41	8538.24	6545.92	2351.19	2724.88	2217.67	3482.73	2947.98
972	GRCS20	1560.17	1519.56	1352.34	1937.53	2462.93	1656.46	2174.56	2467.16	2470.29	1745.63	689.423	492.411	473.527	579.515	564.232
973	GRCS21	4116	3822.88	4348.54	4227.86	6505.27	7725.22	10482.1	7887.84	9096.62	9061.08	2643.15	2646.06	2046.85	1466.75	1110.77
974	GRCS22	5908.92	5897.95	6564.02	8031.17	7548.65	8872.78	10620.4	9844.44	9581.32	9861.98	4627.33	4132.22	3761.33	3151.88	2491.54
975	GRCS23	4370.27	5386.28	6135.12	7384.38	8168.74	8114.19	10321.4	11755.5	12623.9	9337.89	5561.76	6619.36	5818.38	4760.99	3588.65
976	GRCS24	4031.98	3842.67	4309.88	6202.98	6106.21	8190.49	6882.22	8014.07	4733.9	10750.1	10784.1	11696.5	15342.3	16522.9	15738.7
977	GRCS25	1130.86	1098.15	1748.34	2200.41	2337.63	2806.44	1243.07	2624.28	2900.89	3337.79	3417.17	2600.71	3654.26	3977.99	2795.43
978	GRCS26	1353.91	1376.65	3010.6	4487.41	4447.48	4746.07	4819.52	8242.98	6409.5	6497.01	5052.37	4000.99	5084.01	8130.47	6562.25
979	GRCS27	36412.1	10939.8	12320.8	14868	17430.6	19356.4	24677	21181.9	19527.1	18886.7	13268.5	10465.7	11703.3	10609.1	8834.05
980	GRCS28	2115.28	2128.43	4430.92	5460.24	6394.45	6250.98	6711.34	8526.55	9451.92	8928.17	6441.66	4513.65	3496.45	2846.54	3202.47
981	GRCS29	26468.9	26775.7	31513.1	27263	49307.8	58226.4	59198.2	65498	72117	67820.5	52084.8	41485.9	42594.1	36709.5	39841.9
982	GRCS30	31711.5	30929.4	25435.4	29810.9	39730	41944.7	43173.5	46361.8	45542.5	46627.8	39805.7	34426	32399.6	147285	150991
983	GRCS31	5538.58	4741.83	7040.42	8231.22	13529.4	14150.8	15308.6	27097	29218.7	25420.5	20767.4	21573.8	19238	16779.9	16386.1
984	GRCS32	35130.8	38466.3	44434.3	112370	50437	88580	100098	95281.5	162309	89342.1	120271	154471	131367	133195	135683
985	GRCS33	1409.8	1301.6	2206.5	3478.86	2673.59	2918.25	3131.89	3682.13	5760.24	6294.81	4717.69	1292.42	4609.95	4290.45	4475.37
986	GRCS34	5552.29	5104.91	6959.78	11658.3	13500.8	14228	15243.7	19098	18442.2	19891.5	20970.6	19648.4	18425.2	16344	16288.7
987	GRCS35	2892.07	2758.69	5137.04	5669.88	6408.93	6926.62	7374.02	9298.51	10162.2	10136.8	8733.53	7374.84	5855.88	5065.47	5017.74
988	GRCS36	2118.68	2140.59	2262.13	2992.88	3222.72	3556.45	3655.4	4101.05	4607.68	4708.19	5007.26	4928.63	4719.02	5774.93	5320.94
989	GRCS37	1633.84	1914.63	2123.67	2503.02	4078.72	3929.34	4386.88	4827.44	4326.24	5154.58	4769.7	3357.84	6383.68	3194.56	7162.88
990	GRCS38	2271.4	2479.66	5584.09	6420.79	7311.85	9694.24	8455.97	9549.1	10037.1	10511.4	4979.1	3824.33	3415.16	3887.85	3392.26
991	GRCS39	4256.17	4307.41	6690.78	7970.75	8989.31	9748.81	10625.5	15534.1	15920.4	15593.7	14091.4	11987.3	9938.13	7516.61	6948.21
992	GRCS40	604.795	583.506	480.305	616.633	928.761	998.112	1477.86	1107.69	1299.54	1424.91	1849.92	1500.62	1403.66	1192.42	1166.48
993	GRCS41	19184.3	17837.7	21103.2	26525.3	35849	34566.9	43561.4	49105.7	48983.5	47083.2	27971.8	37356.4	37135.4	34795	29292
994	GRCS42	2075.73	3628.05	3444.24	6695.06	5600.57	2218.76	4612.2	7835.86	7278.61	5148.45	7934.47	1271.64	1037	1196.6	3733.97
995	GRCS43	7550.59	5963.97	9856.89	12280.9	14577.2	14011.1	17951.1	22544.8	21998	9598.41	9620.59	8203.07	6660.23	7340.69	5221.49
996	GRCS44	10873	10727.5	16555.8	20600.6	23995.3	26689.4	25646.1	37390.2	45430.3	43437.8	41862.1	37828.2	35873.8	31697.5	30090.9
997	GRCS45	6862.05	12190.1	9759.99	10363.1	16425.3	16779.4	35320.9	25327.7	25678.4	27504.1	23279.9	19826.6	22944.7	20547.9	19506.7
998	GRCS46	18144.4	20853.3	22056.9	25330.4	28035.8	26404.6	37212.4	41776.3	41485.6	31799.2	10361.9	11785.3	9172.5	8014.48	5723.37
999	GRCS47	76.3075	84.6058	645.313	756.399	119.703	124.385	154.439	1530.34	1252.38	188.587	130.8	110.972	135.363	215.871	140.47
1000	GRCS48	8156.33	8781.01	12088.9	13633.1	15326.6	9229.98	18569.2	21134.2	21539.1	13361	11718.9	5850.21	4761.23	4853.2	4600.76
1001	GRCS49	1672.23	8761.13	9481.1	11113.9	12090.1	11438.7	15545	17230.9	2892.49	2507.62	2529.93	1842.57	1671.86	1665.97	1659.52
1002	GRCS50	14929.1	15572.3	17516.6	22009.6	24014.4	24862.3	28937.5	32850	33303.3	27200.1	19071.2	17238.6	15358.3	15669	13812.8
1003	GRCS51	386.92	582.305	894.038	1071.86	1857.81	1594.43	1768.5	1999.9	2422.6	2758.39	2139.72	786.246	665.706	553.819	519.941
1004	GRCS52	694.352	714.315	1089.03	1568.72	1754.18	2169	1535.42	1878.04	1648.07	2277.25	1972.71	1189.16	1684.89	1560.2	1423.72
1005	GRCS53	4075.82	4014.63	3779.27	4864.17	9306	8616.55	8760.9	9461.61	8936.06	10752.6	9252.98	6396.03	6247.3	5460.04	4947.36
1006	GRCS54	9544.65	10062.1	11049.3	14345.4	8770.4	18052.8	18259.8	23674.9	11045.2	14081.3	10348.9	9587.08	10072.3	10658.7	10054.1
1007	GRCS55	0	0	0	0	0	0	0	0	0	0	0	0	0	0	0
1008	GRCS56	0	0	0	0	0	0	0	0	0	0	0	0	0	0	0
1009	HRVS1	2800.94	3219.55	3545.81	4151.95	4864.67	4090.97	4650.35	18637.2	6573.59	22536.1	24481.5	31780.5	32989.5	27154.9	24067.3
1010	HRVS2	210.387	200.251	214.116	247.017	258.635	261.99	315.769	320.313	307.258	287.987	254.902	286.439	269.692	271.35	311.768
1011	HRVS3	246.087	142.743	163.331	161.094	222.89	100.513	274.78	375.189	428.63	414.001	391.98	783.662	551.054	1782.38	1954.71
1012	HRVS4	20287.3	24679.6	27547.2	8311.48	11672.1	13714.1	17080.8	21434.7	44920.1	35353.1	39991.8	76296	75801.9	80004.4	74661.2
1013	HRVS5	1387.91	1117.68	1168.65	1320.62	1538.16	1492.6	1742.73	2017.05	11544.1	2811.88	2686.64	16059.8	15195.5	15109.4	15560
1014	HRVS6	1721.46	1662.15	2027.18	2157.93	2427.73	2058.66	2287.34	2544.74	799.506	826.468	677.562	913.512	691.028	787.167	6627.57
1015	HRVS7	905.362	791.891	863.275	1174.5	1340.68	1231.93	1357.14	1559.36	33128	32506.9	32923.6	36366.4	42499.7	49763.6	53602.2
1016	HRVS8	1027.05	965.248	939.679	1130.16	652.709	629.471	667.557	743.841	951.377	756.093	806.094	1092.5	780.782	922.724	798.968
1017	HRVS9	543.902	394.413	422.953	637.569	708.346	702.892	823.422	945.567	1021.18	999.029	914.743	1139.86	947.856	904.07	901.658
1018	HRVS10	50.25	50.3506	90.7395	195.396	301.944	363.9	265.1	255.843	278.567	346.122	248.133	275.316	271.612	196.659	172.953
1019	HRVS11	1485.35	1452.26	1406.92	1820.67	2216.97	2320.07	2668	2809.62	3594.12	8685.95	12243.4	3497.16	9340.3	9152.78	8991.89
1020	HRVS12	265.309	1156.28	1845.2	2126.07	1570.04	1863.31	2437.28	448.261	2729.76	1675.7	1962.3	1074.49	4399.59	4843.97	6872.53
1021	HRVS13	475.548	456.952	422.502	479.598	544.325	526.329	656.104	750.476	898.081	1997.89	721.695	1150.59	919.391	3072.71	2628.62
1022	HRVS14	13973.6	18046.1	23041.7	29912.1	29599.2	30864.5	35382.3	53771	77134.3	65856.8	62282.3	64765.9	68284.5	80331.8	84123.2
1023	HRVS15	471.754	276.271	451.405	669.611	795.683	993.468	1364.48	1424.78	1912.86	1172.49	2547.62	2736.14	3138.76	2898.9	2563.79
1024	HRVS16	1103.26	1039.94	1332.28	1519.29	1804.09	2012.63	19881.8	30540.7	45308	40721.5	35860.5	38956.8	39843.2	48098.1	45768.6
1025	HRVS17	451.037	427.464	4418.42	347.854	7281.71	6953.17	9127.38	8125.28	9359.59	1674.43	913.58	9489.68	8960.6	7608.19	6727.19
1026	HRVS18	537.05	662.979	728.7	2983.23	3916.92	1395.13	1829.83	2090.53	2518.12	4094.63	4747.96	584.764	661.083	3549.18	3835.78
1027	HRVS19	488.697	519.68	563.184	5612.44	6958.42	7501.35	9812.62	12027.5	12301.3	1299.42	1101.16	7852.25	8362.41	7284.4	7534.2
1028	HRVS20	152.029	2300.43	3175.09	3915.84	3740.21	361.135	340.655	435.347	461.09	422.552	444.969	432.56	362.143	276.699	215.85
1029	HRVS21	542.985	463.12	536.591	253.98	471.468	393.73	371.595	1891.03	469.884	340.901	270.795	1042.59	147.335	219.492	1475.48
1030	HRVS22	616.828	603.359	735.886	1147.9	1323.07	1486.32	2023.78	2154.97	2763	2035.33	1254.68	1202.76	1017.01	839.434	753.124
1031	HRVS23	311.744	463.213	370.331	444.751	724.409	836.207	977.366	1406.8	1156.82	912.89	789.062	792.967	810.401	1213.91	894.942
1032	HRVS24	1251.91	1167.73	2399.34	16594.9	6756.44	6183.42	8676.59	9626.82	12463.2	9558.61	7894.29	10764.5	10341.6	29396.5	33620.6
1033	HRVS25	164.708	200.783	256.36	394.336	527.664	639.02	618.223	755.115	849.99	724.622	647.934	697.662	646.221	835.803	817.408
1034	HRVS26	336.658	234.692	348.643	526.145	626.209	1517.89	718.967	563.782	973.477	512.854	913.238	1072.46	995.95	1537.76	1417.65
1035	HRVS27	15836.9	21094.1	23643.5	25009.4	27648	25024.9	29834.6	10477.6	12293.9	10157.8	5992.71	6347.2	5151.67	47841.4	54942
1036	HRVS28	2071.12	2059.36	2501	3911.18	4446.87	3855.97	5486.08	6264.11	7349.67	3864.25	3001.18	4007.34	3662.05	4004.52	3965.21
1037	HRVS29	5947.04	6266.08	7510.46	10944.1	12373.7	12870	16360.2	18364.7	21890.7	18386.2	13514.8	15994.5	13457.1	12386.6	12014.3
1038	HRVS30	2140.45	2341.02	2545.79	2994.76	3492.2	3383.13	3675.88	4811.34	5576.81	5048.2	4176.05	4726.89	4693.22	5491.79	5409.54
1039	HRVS31	5744.22	6318.84	6216.66	8164.5	16161.4	9894.29	19077.4	28812.5	39668.7	37473.3	35168.9	34555.3	38714.2	46931.8	53691.1
1040	HRVS32	8411.61	8705.76	9149.34	12319	3136.81	12959.7	14865	15903.6	26139	14624.9	19138.5	23921.3	22676.5	24699.3	24408.8
1041	HRVS33	1919.67	1754.9	1320.61	1024.79	20.268	2413.21	24.0186	26.2714	3545.51	3779.67	3240.63	859.055	787.594	3882.35	4524.07
1042	HRVS34	677.955	743.087	849.661	1393.74	1548.27	1676.67	2386.59	2860.63	2985.08	2414.86	2022.37	2367.68	2290.37	2011.24	1959.74
1043	HRVS35	343.222	246.185	314.352	500.425	604.485	459.255	515.119	741.71	652.902	1011.3	999.009	1034.94	904.494	955.58	983.035
1044	HRVS36	1235.68	886.089	1059.78	1372.58	1706.11	1593.79	2121.65	2614.97	3292.89	3422.48	2814.39	3600.41	2612.33	3442.81	3604.52
1045	HRVS37	1652.59	1336.48	1327.12	1078.89	1497.94	1555.56	1837.88	2130.95	3481.66	3570.97	4059.17	4233.73	5229.09	6466.77	7281.74
1046	HRVS38	580.308	648.966	707.973	1156.81	1320.79	1333.21	1543.69	1701.33	2034.49	1865.59	1679.96	1965.93	1822.72	1541.47	1836.54
1047	HRVS39	2048.74	1424.54	1765.93	2776.45	3253.44	3416.64	4175.74	4878.06	5112	5127.87	4696.41	5377.43	4525.05	4362.48	4449.42
1048	HRVS40	231.149	443.247	630.677	833.746	313.956	457.414	1474.38	790.41	743.637	1766.21	2630.28	3200.03	2780.82	2902.41	2823.91
1049	HRVS41	2117.24	1808.75	2900.65	4475.88	5227.53	6309.57	8435.43	8919.15	12080.3	8978.17	6657.33	7170.6	5654.56	5326.24	5120.79
1050	HRVS42	722.057	941.487	1300.09	2294.36	2725.25	3242.43	4378.61	4362.65	5721.73	4586.35	2930.33	2856.26	2883.95	2774.46	2623.34
1051	HRVS43	590.47	518.097	657.776	1189.32	1350.93	1513.02	2058.9	2117.65	2934.62	2174.88	1380.39	1383.36	1250.79	1295.5	1205.96
1052	HRVS44	1612.8	1256.28	1272.98	2750.73	3664.15	3971.2	4801.02	5767.13	6089.89	6731.7	5521.59	6650.67	5749.39	5961.89	6102.8
1053	HRVS45	1725.01	1134.74	1569.19	2264.43	2656.53	2700.17	4376.81	6036.16	6060.26	6367.72	4678.28	5728.03	5528.02	6176.98	6120.5
1054	HRVS46	1374.8	1185.47	1557.08	2195.8	2471.29	2845.94	3667.79	4656.81	4935.2	4812.33	3940.34	4191.89	3501.31	3354.27	3305.15
1055	HRVS47	250.294	133.58	184.159	291.488	484.867	458.792	566.308	774.503	981.753	713.845	589.148	614.004	546.333	659.126	648.248
1056	HRVS48	475.06	333.132	499.89	608.543	672.427	953.751	1213.68	1506.87	3081.97	2320.54	2087.47	2293.36	1846.67	2370.35	2320.11
1057	HRVS49	320.386	331.744	400.183	583.307	707.166	552.624	646.332	859.297	1374.72	765.808	636.576	668.614	573.799	716.866	698.818
1058	HRVS50	1177.28	1040.43	1161.73	1740.14	2091.55	2363.71	5013.97	4238.95	6768.71	6455.73	4066.35	6383.13	5310.02	6818.9	6874.22
1059	HRVS51	262.343	237.075	265.599	326.57	1452.31	1426.87	1487.57	1640.16	1847.48	534.265	439.713	590.395	464.207	489.752	5604.35
1060	HRVS52	926.143	931.076	3655.75	1566.2	1956.47	1909.93	2344.06	3322.14	3745.85	3788.43	3141.06	3953.89	3280.37	9709.3	10811.6
1061	HRVS53	6586.36	4384.69	4152.94	3194.21	3216.86	3650.98	4251.01	4407.32	5782.75	6169.93	7530.48	9499.91	9790.28	11005.5	12642.3
1062	HRVS54	955.547	352.232	856.096	1303.16	899.91	1164.41	1194.62	1575.02	3349.01	3926.31	2623.05	4134.64	2953.78	3081.33	3118.91
1063	HRVS55	54.2419	23.7611	62.9365	54.7224	77.8374	96.135	89.018	148.054	154.773	216.185	162.653	177.277	154.085	166.292	171.101
1064	HRVS56	0	0	0	0	0	0	0	0	0	0	0	0	0	0	0
1065	HUNS1	9450.95	23717.4	12997.7	16722.4	25185	23854.3	23967.7	50107.7	60221.5	47569.7	53012.2	58127.4	64628.5	57631.1	57229.2
1066	HUNS2	449.154	514.191	615.138	799.68	913.257	1024.86	971.798	1320.38	1534.87	1363.92	2440.57	2600.47	2475.69	2035.11	1849.56
1067	HUNS3	58.5794	71.9052	101.14	111.256	132.942	141.234	150.147	231.384	212.203	174.976	197.4	198.023	190.65	205.521	212.001
1068	HUNS4	572.154	380.809	745.068	535.074	4552.62	7950.46	1048.41	7488.09	1410.95	1068.2	1227.91	1577.12	1155.07	34417.3	1192.03
1069	HUNS5	6397.07	6960.55	7695.91	8968.47	10023.2	9729.6	9154.66	11463.8	12096.5	10617.2	12778.1	12227.2	11393.4	11619.8	11570.7
1070	HUNS6	3350.55	3797.16	3991.66	3918.43	3471.29	3068.9	3427.16	3923.22	3585.19	2494.65	16131	21901.5	19995.9	20621.4	20604.8
1071	HUNS7	1277.83	1663.01	2285.4	2206.36	2876.95	3204.17	2681.45	2727.45	2968.13	2567.5	2080.16	3226.39	1858.33	2108.34	3060.73
1072	HUNS8	1743.84	1947.35	1608.42	1796.6	4352.69	4596.71	5186.64	5610.16	2025.47	1699.66	5223.17	6007.56	2306.43	2353.98	2349.22
1073	HUNS9	2540.41	2908.2	3703.82	4585.85	5146.82	5827.75	5614.28	6429.72	7523.49	5474.63	5062.99	6088.7	5199.35	5368.83	5631.5
1074	HUNS10	4694.26	4664.1	5461.31	4510.93	5259.88	17626.9	10150.4	15247.5	14348.2	7610.15	11290.3	13345	11566.8	11827.2	12744.8
1075	HUNS11	2801.11	9312.86	8459.19	2949.38	5271.25	15598.8	18234.7	21907	19651.5	14009.2	16338.8	18508.7	18200.2	22510.8	22692.9
1076	HUNS12	2181.2	2881.52	3261.67	4220.44	11410.5	9915.66	4499.41	4516.74	5883.11	6153.42	6476.11	10556	8353.86	8615.16	10106.1
1077	HUNS13	4933.62	5390.38	6737.26	8047.66	9319.23	9706.57	8110.11	10614.2	10542.8	8116.79	33004.3	34511.7	33812.9	35353.5	34622.6
1078	HUNS14	2213.39	2796.78	5532.51	13657.4	15640.6	18198.4	16749.6	8868.71	23637	22252.4	21736	22935.8	20992.8	26100.1	28455.4
1079	HUNS15	6904.95	2763.3	18715.2	20993.7	25703.5	27501.6	43859.2	52885.9	56061.4	30484.8	14023.9	23854.5	18128.9	14884.5	14988.2
1080	HUNS16	5615.3	6407	8131.53	8359.22	9513.51	11372.2	8412.32	11193.2	10918.4	8008.51	7396.84	7508.4	6228.61	6885.9	8561.75
1081	HUNS17	4885.17	5172.14	3858.79	13852.7	8633.76	12869.3	7954.86	8063.75	7671.38	12182.1	9904.35	11162.8	11410.8	14037.1	30094.8
1082	HUNS18	12271.6	13682.1	14315	13313.6	13414.3	14665.2	14062.6	14837.4	16698.5	8919.64	11418.3	13050.8	13109.4	12426.9	12592.7
1083	HUNS19	2853.53	2884.02	3556.22	2863.47	2935.72	4275.55	27756.9	37602	39661.1	4784.34	29430.4	36150.4	31524.4	33249.5	34407.9
1084	HUNS20	55485.1	59157.8	66604.9	83945.7	102657	115797	121142	153431	153272	109645	122274	148590	142083	157865	166405
1085	HUNS21	530.221	489.562	784.625	1417.33	1178.18	1003.41	1070.6	1589.06	1592.64	1775.7	1872.31	1815.16	1548.98	2051.97	3077.92
1086	HUNS22	912.292	1206.44	7711.44	5824.41	17840.3	12162.4	2569.04	16433.5	17080.1	16613	7926.73	1855.2	8382.8	9508.38	6758.96
1087	HUNS23	828.763	939.443	1216.29	1618.77	1828.58	2055.4	1900.39	2473.74	2836.64	2868.14	4800.6	4343.77	2809.7	2757.92	2661.67
1088	HUNS24	7467.04	8853.19	12169.3	24003.5	15142.6	17272.1	22088.1	24158.2	27550.4	22741.7	25974.4	22132.7	16968.5	14143.8	16748.2
1089	HUNS25	1375.82	1274.48	1466.02	1783.39	2080.91	2627.34	3119.67	3574.19	2851.5	2860.23	3395.18	2233.07	2506.53	2644.15	1898.92
1090	HUNS26	631.914	394.847	1237.56	1955.93	2246.7	2318.85	1608.83	858.126	3593.25	2701.23	1695.95	3846.68	1719.47	1889.93	2077.16
1091	HUNS27	18309.5	21542	23189	26691.1	7034.25	9545.41	8478.62	8046.12	9819.99	10239.7	9112.08	8553.69	7306.9	8799.7	8908.16
1092	HUNS28	1138.05	1258.05	2062.4	1941.17	2251.41	4150.96	3906.48	5605.8	6182.45	2567.71	2246.81	2263.26	2255.87	2277.77	2489.16
1093	HUNS29	11939.8	14065.1	18045.5	22446.6	25170.9	27943	25006.7	28601.7	37230.5	23960.2	27086.9	26002	19533.4	20576.7	19520.9
1094	HUNS30	3326.07	4056.58	5657	6091.75	7971.55	7557.94	8704.36	9508.06	11409.2	7952.35	5689.15	4389.53	3720.92	4668.49	5058.07
1095	HUNS31	11176.2	11784.9	7786.63	7493.16	15518.6	14740.5	13717.8	16385	15639.3	15500.5	13954.7	11661.1	15354.4	16222.4	18855.9
1096	HUNS32	188.867	241.9	366.855	464.329	470.664	675.854	480.199	587.881	827.921	654.361	611.556	571.881	8072.6	8767.23	8254.92
1097	HUNS33	2757.74	2438.73	1872.26	1943.13	315.458	340.796	2954.92	482.027	4135.36	427.388	1615.61	1429.88	5719.69	6266.09	8183.06
1098	HUNS34	985.248	1034.62	1337.38	1676.6	2365.98	2552.65	2544.83	3340.06	6902.2	5396.38	9355.32	9951.99	8592.54	9188.98	10902.5
1099	HUNS35	935.4	1029.47	1513.1	1584.49	1935.22	2148.47	2334.33	2772.23	3388.63	2693.92	2359.78	2445.09	2412.61	2451.26	2681.39
1100	HUNS36	454.723	634.388	830.805	1006.53	1155.65	1201.08	1211.84	2221.57	1813.08	2389.66	2347.37	2470.16	1736.7	1892.17	1926.45
1101	HUNS37	643.676	607.745	816.537	1051.03	1183.25	1267.56	1095.7	1281.68	1344.54	2071.61	2440.31	3819.71	1788.72	1813.24	1822.56
1102	HUNS38	1428.97	7854.89	9994.98	10692.2	2202.36	2873.35	2110.38	3591.53	4162.34	3948.3	3034.67	3564.37	5524.11	4453.44	3983.76
1103	HUNS39	3704.69	4098.38	5224.94	6765.3	9523.09	8966.09	8576.07	9690.28	11610.3	10169.7	7034.77	6983.36	3247.24	2797.38	2957.21
1104	HUNS40	2709.86	2910.36	3809.92	5902.56	6965.74	7455.74	7276.96	8519.19	10559.4	10009.2	7097.72	7629.4	11819.4	13651.9	14880.7
1105	HUNS41	3419.21	3649.1	5417.85	6572.56	8521.52	12973.6	10626.2	12012.9	13909.7	10890.2	9235.32	12451.4	10684.5	10816.2	11333.4
1106	HUNS42	875.592	888.935	1252.15	1576.19	2087.75	2265.09	2666.13	3021.44	3803.51	3111.01	2360.02	2599.33	2217.75	2406.46	2040.18
1107	HUNS43	888.991	991.35	1382.07	1677.7	1986.98	2405.34	2320.86	3205.66	3644.23	3092.82	2944.38	2635.75	2291.84	2282.1	2370.02
1108	HUNS44	8787.9	10076.7	13507	16458.9	19840.4	22239.9	22294.2	26426	31753.3	27871	25017.4	21679.8	18442	20577.6	19653
1109	HUNS45	4218.24	5258.27	7195.01	9707.77	11150.1	12029.1	11710	14301	17870	15091.3	14860.4	15399.1	13902.4	14174.5	12144.3
1110	HUNS46	3159.38	3336.12	4708.92	6510.4	8644.81	9213.61	8680.43	9979.57	11470.1	7284.42	6642.14	6533.49	5252.9	5987.65	6677.28
1111	HUNS47	1211.93	1489.97	1846.41	1977.56	2165.45	2461.95	2244.86	3289.07	3533.45	1032.5	1469.04	1012.57	871.566	927.887	2598.98
1112	HUNS48	924.31	1874.01	2383.48	3184.1	3341.43	4941.11	3342.6	3862.12	5081.54	3929.78	3824.44	2990.23	2399.98	2446.31	2440.23
1113	HUNS49	1749.61	2120.81	2824.63	3363.52	3906.05	5149.17	4587.88	4340.19	4088.66	5395.87	4028.08	4086.23	1435.15	1578.48	2121.11
1114	HUNS50	6321.96	7402.93	11907.8	13988.6	21352.5	21751.4	19317.9	22873	28894.5	23346.1	21532.6	21282	17283.3	18284.7	18898.8
1115	HUNS51	2064.31	2221.9	2829.31	3538.28	4448.41	4814.83	4843.16	6606.06	8581.95	6954.28	6209.85	4976.66	5507.91	7119.33	7720.61
1116	HUNS52	684.783	784.764	1092.58	1395.81	1541.79	1900.17	1726.25	1898.42	2431.67	2662.31	2526.46	2233.19	2239.41	2202.86	2544.32
1117	HUNS53	869.964	966.059	1270.4	1574.95	2037.34	2367.29	2288.22	2520.13	2805.08	3825.37	2945.98	2916.92	2961.62	3085.02	2532.66
1118	HUNS54	2109.97	7447.74	3176.13	3804.66	3927.34	3548.74	2148.2	2471.83	5125.61	6626.86	4890.64	4963.93	3667.46	4079.4	4414.83
1119	HUNS55	0	0	0	0	0	0	0	0	0	0	0	0	0	0	0
1120	HUNS56	0	0	0	0	0	0	0	0	0	0	0	0	0	0	0
1121	IDNS1	36930.9	35978.7	45641.4	52655.4	53036.1	53123.4	65575	81219.7	101923	118282	142764	164788	176607	164881	160778
1122	IDNS2	11560.2	8331.06	12260.2	14069.7	16382.2	17609.7	30613.7	38468.7	42543.6	64432.1	89099	96667.8	101160	100478	105328
1123	IDNS3	9890.52	9042.03	11021.1	12475.9	12743.2	12427.7	15209.7	20710.6	28644.9	36060	43513.3	51838	56530.6	52955.4	54272
1124	IDNS4	106181	48593.9	57276.8	52116.8	64211.1	74377.4	135454	270870	126687	279585	408159	577527	563211	621001	566883
1125	IDNS5	42605.7	36122	66969.2	76970.4	83282.7	86771.1	118270	159010	180157	216120	242128	302023	307187	286001	296248
1126	IDNS6	41128.2	31949	37720.8	49452.6	51994.8	46942.8	51274.8	48076.6	50754	48077	58070.3	62051.5	64755.5	63854.9	62177.7
1127	IDNS7	45334.4	92393.5	96136.2	101856	58203.1	58983.9	76224.6	85737.2	59270.2	93115.5	132264	139846	141697	141482	149227
1128	IDNS8	15264.9	14204	23129.6	24949.1	27467.3	28440.1	30977	37914.2	38098.5	40641.5	46273.8	54427.8	53502.1	47478.6	42250.8
1129	IDNS9	864.349	681.292	1563.6	2043.05	1462	2339.29	1973.92	5087.42	5174.03	5964.7	6692.43	7188.87	5923.8	5068.07	4434.44
1130	IDNS10	25364.4	24247.4	28970.7	59277.5	57445.2	89974.3	125693	141579	174417	126320	235495	282116	218305	215027	225902
1131	IDNS11	10181.4	9569.89	13288.2	17517.9	36219	21220.7	35085.4	38095.5	48126.1	43588	104776	105407	123509	121319	118769
1132	IDNS12	851.073	1681.45	1921.84	2550.39	2340.09	2743	6012.1	11043.4	21648.2	25132.7	28742.3	32954.8	34117.4	36104.8	31879
1133	IDNS13	6479.47	15617.4	19626.4	28503.9	26596.7	34342.7	48672.4	66200.5	73800.1	74995.8	113144	117568	119524	110273	112330
1134	IDNS14	40576.4	47738.4	53487.6	62097.7	60592.9	61338.9	89565.4	57153.1	66309	104644	157203	169795	183371	184973	197762
1135	IDNS15	37506.7	35689.4	47000.5	56884.3	68627.7	72414.8	91702.6	109037	123690	279356	314871	376023	193928	156410	164248
1136	IDNS16	24494.9	19882	29173.5	34961.2	36302.4	34721.6	49460	61626.2	75417.8	106782	156424	166286	180874	187211	193562
1137	IDNS17	22123.8	18542.9	23238.5	33621.3	52440.2	59606.5	70905.3	46734.1	56261.8	46817.8	76838.4	74041	74783	69034	106032
1138	IDNS18	2826.54	3219.87	4888.37	5047.22	6048.64	4972.04	5878.96	21780	25383.9	37290.5	50391.9	53799.9	58367.3	60460	63417.1
1139	IDNS19	8787.81	10753.5	9868.08	16073.1	16234.7	10613.2	10058.8	10581.8	12563.9	13945.5	12269.3	12497.1	12267.5	12323.5	54641
1140	IDNS20	6484.48	5336.99	15594	17324.2	18177.1	20009.9	33299.3	36104.5	36364.7	43851.3	65630.1	76337	77685.5	80804.9	83010.8
1141	IDNS21	905.108	617.409	1137.55	1290.92	1486.75	2543.88	3574.45	3054.48	4388.89	4011.97	8338.18	10916.1	11470.1	10687.5	14519.2
1142	IDNS22	1710.69	4812.83	2719.25	4336.67	3610.61	4751.33	6899.83	7429.16	5174.45	21140.2	29217.7	31864.5	31922.6	31519.8	26934.3
1143	IDNS23	0	0	0	0	0	0	0	0	0	0	0	0	0	0	0
1144	IDNS24	21852	20265.7	26182.4	33486.6	41409.6	40123.7	37029.8	36828.6	43016.3	44712.9	49406.9	66788.3	73314.9	65596.1	64916.1
1145	IDNS25	1439.96	1599.72	2311.2	3029.2	3293.44	3414.57	2714.83	2631.85	2763.03	1102.46	920.205	1036.65	974.583	309.497	567.394
1146	IDNS26	0	0	0	0	0	0	0	0	0	0	0	0	0	0	0
1147	IDNS27	2888.19	7017.65	9649.6	12673.2	8793.27	8852.45	24060.3	20998.6	26930.8	58764.2	107788	114704	115535	134070	138216
1148	IDNS28	16939.1	15132.8	17371.1	23972.5	16423.4	15985	40583.5	55483.5	64559.5	71224.2	112048	126526	134578	136922	147260
1149	IDNS29	59376.4	55364.1	72911.8	90677.3	93832.7	96661	131000	144512	160615	186541	267095	301555	319955	311815	325547
1150	IDNS30	40820.9	37952.7	47795.5	57735.7	58116.1	52398	69798.9	89193.6	97141.6	135927	182998	209929	223890	213209	225169
1151	IDNS31	16317.5	16410.1	19379.8	41791.3	32303.1	46373.8	77877.7	68010.2	82007.3	97403.2	129410	144835	150578	160263	175838
1152	IDNS32	15528.1	9222.48	12341.1	10215.6	10618.5	5338.4	6029.78	7329	30047.7	40086.9	45528.9	50032.6	73781.4	54106.2	62430.9
1153	IDNS33	3186.23	2464.28	2545.75	5392.65	5311.77	3953.4	5226.23	5565.27	2663.96	3611.55	6579.14	7903.53	10425.9	12972.8	65121.4
1154	IDNS34	3783.04	4871.35	5056.05	5203.52	4801.42	32294.7	8915.14	7307.88	8353.13	23252.1	38959.2	43751.6	48907.4	53767.7	64263.5
1155	IDNS35	1024.15	1004.14	1347.47	1756.25	2021.15	2147.66	2921.43	3701.97	4179.58	3833.39	5166.58	6464.86	6505.11	6524.14	6223.36
1156	IDNS36	7635.11	9238.37	13641.8	18101	19417.8	22320.5	35860.5	40203	38626.1	48459	73412.7	79708.1	85688.6	92079.4	100299
1157	IDNS37	1693.1	1669.94	2244.86	2919.44	3394.6	3624.07	3674.12	10475	10928.7	10884	41268.5	44908.1	48934.5	47987.6	38438.2
1158	IDNS38	1850.69	2846.55	5318.11	9026.29	10515.8	10970.6	11268.1	13268.4	12861.6	14778.9	22582.7	22098.8	24008.4	23935.4	23414.7
1159	IDNS39	7522.8	7321.51	9947.35	14454.5	17006.1	18821.1	22392.9	24429.6	25793.8	24804.1	35299.5	40220	41480.1	41102	98647.5
1160	IDNS40	1676.27	1646.78	2210.56	2883.57	3380.77	3555.26	4582.8	2533.18	1390.36	19928.9	34373.5	36967.5	38868.1	39706.3	42143.4
1161	IDNS41	20832.3	14597.2	20606.3	31855.4	34757.1	39218	48988.9	43976	45769.4	31800.9	42498.6	51049.5	58981.5	62181.4	58114.7
1162	IDNS42	8102.44	8523.8	9881.64	12563.1	12558.3	12328.1	14808.1	15766.4	18406.5	19568	22778.1	26078.4	30329.8	31971.5	29486.3
1163	IDNS43	0	0	0	0	0	0	0	0	0	0	0	0	0	0	0
1164	IDNS44	13470.1	13466.8	29370.8	47698	61809.9	68751.8	74911.5	54032.4	22463.1	16267.4	20392.3	22088.2	25388	26209.7	25997.6
1165	IDNS45	14893.7	10728.2	9264.57	11529	8463.46	1890.7	3732.58	4432.92	6782	40532.5	63691.3	69852.2	73601	82182.3	90802.9
1166	IDNS46	0	0	0	0	0	0	0	0	0	0	0	0	0	0	0
1167	IDNS47	0	0	0	0	0	0	0	0	0	0	0	0	0	0	0
1168	IDNS48	0	0	0	0	0	0	0	0	0	0	0	0	0	0	0
1169	IDNS49	0	0	0	0	0	0	0	0	0	0	0	0	0	0	0
1170	IDNS50	16450.6	11521.1	9985.87	12398.6	9134.25	2075.18	4122.03	11867.5	15168.6	15693.2	22808.4	27900.5	28853.4	34995.4	34198.9
1171	IDNS51	742.66	1448.42	2246.96	5506.68	5513.67	10486.2	7412.59	5998.56	19184.1	32952.8	50046.8	56073.3	60487.8	57971.4	64356
1172	IDNS52	1431.66	2710.69	3522.63	8725.56	8222.93	8952.74	22335.2	20129.8	9683.9	9123.67	8381.58	9230.47	12461.9	11199.5	10196
1173	IDNS53	2458.99	2042.43	2690.7	5203.32	1961.11	6709.79	3314.31	10677.4	9546.58	15407.8	23092.6	25935.8	27904.8	28224.9	31771.9
1174	IDNS54	2464.26	2372.81	3753.55	7441.08	5566.57	3957.38	10833.1	10998.8	8876.85	9499.08	36725.4	40873.8	42093.6	41757.5	46028
1175	IDNS55	0	0	0	0	0	0	0	0	0	0	0	0	0	0	0
1176	IDNS56	0	0	0	0	0	0	0	0	0	0	0	0	0	0	0
1177	INDS1	134869	136335	143758	172997	193062	219489	255902	309394	322430	330160	427039	557613	522531	535977	549314
1178	INDS2	29461.7	35135.8	33029.5	40550.3	49002.2	59239.8	66706.1	87841.3	97344.3	95740.8	120333	141265	119026	110659	108971
1179	INDS3	11385.1	11472.1	14059.4	18144.1	20755.4	22482.3	27582.3	35235	37291.6	38339.4	51350.8	61710.4	56004.6	53179.1	60958.8
1180	INDS4	28508.4	28956.2	31974	38780.8	64922.1	151840	190028	136642	298301	153932	230481	260873	155151	137964	119250
1181	INDS5	54778.8	53747.8	68633.6	88363.4	104138	112766	141003	177390	190725	186174	246924	306230	224592	217607	236044
1182	INDS6	95992.2	87859.8	92089.5	108982	132459	143333	163091	184419	187138	183666	281179	285329	282848	297248	312596
1183	INDS7	26749.4	30496.4	26980.5	32084.3	32291.1	38155.5	52876.7	77600.4	90005.6	92543.9	91023.3	104170	147064	137888	136340
1184	INDS8	11007.5	10909.4	13619.7	17059.4	20364.6	21759.8	26133.7	35093.2	37187.3	36027.7	48803	60442.5	51244	48544.4	52559.9
1185	INDS9	3540.11	3558.61	3813.49	4728.22	5783.1	6347.14	7061.54	9236.77	9803.14	9890.76	13324.3	16355.4	14425.1	11194.1	11961.3
1186	INDS10	68803.1	84547	96545.2	100028	114016	136851	215111	259125	291989	285267	357251	438189	322885	331333	353682
1187	INDS11	84300.8	90022.3	88912.7	95266.7	111704	153187	165103	193932	292027	211418	282009	445725	280814	293099	306093
1188	INDS12	5976.29	6051.77	5731.23	6231.47	7604.46	8722.74	10557.7	12402.6	15009.7	12737.4	17226	22412.3	19810.6	19826.5	20968.3
1189	INDS13	19721.9	20855	22432	27697.5	32346.7	34485	37454.4	47027.3	54553.1	59090.9	74213.1	82024.7	90997.6	93806.6	100508
1190	INDS14	62494.8	72267.1	71540.8	78007	94701.7	111330	135438	185798	221654	208089	249737	302148	279829	489955	527827
1191	INDS15	85469.6	88916.8	100959	131976	177296	205663	270722	349291	579425	525044	691780	748651	696427	740452	783561
1192	INDS16	50338	53115.9	54500	68979.6	91325.8	105932	141486	195352	223283	219697	271599	320410	295409	259869	271140
1193	INDS17	4493.81	4294.61	3001.04	4003.01	5296.35	9810.93	19352.2	23876.8	27620.5	27207.5	29222.7	28189.8	34907	32609.2	34869.1
1194	INDS18	35904.5	42141.3	39505.5	46097.8	53706	65306.2	75899.4	93084.6	112935	109958	141160	148761	137368	138212	142422
1195	INDS19	14261	13611.4	14533.8	16600.8	18317.8	21896.5	25825.9	34971.7	50734.9	43831.2	64672.8	71578.3	64280.1	65516	71857.7
1196	INDS20	36558	40500.9	45968.8	56456	58886.9	52311.8	56559	63030.9	69945.1	82645.9	109160	128315	133004	137425	144936
1197	INDS21	13044.8	13724.5	17257.2	21557.2	24829.4	22240.5	19128.8	24713	27312.5	31004.4	38865.5	58335.4	49876.5	48988.3	38346.5
1198	INDS22	16043.2	24335.8	60222	69692.7	55922.4	71057.4	86245.7	107354	136530	165021	146418	135158	256234	235015	237472
1199	INDS23	0	0	0	0	0	0	0	0	0	0	0	0	0	0	0
1200	INDS24	128053	140109	153350	146794	157875	174170	199543	226856	250780	260923	320396	342669	437785	439324	377351
1201	INDS25	11557.5	14088.3	13980.8	16722.5	20704.7	23978.7	25359.7	31843.6	35122.6	35631.2	39551.6	46574.6	40331.8	37835.5	38887.4
1202	INDS26	0	0	0	0	0	0	0	0	0	0	0	0	0	0	0
1203	INDS27	117267	148310	141700	141663	178538	203099	253779	313743	385183	344596	459689	549620	459590	467042	468943
1204	INDS28	23155	26204.3	21910.2	26684	33778.3	49982.7	46438.5	59381.3	66319.3	66372.8	111539	102675	95485.9	98292.2	103560
1205	INDS29	110160	113205	120058	148996	172663	209408	248435	311434	337849	346306	453494	514891	518641	546930	582626
1206	INDS30	157344	169803	175506	207857	249719	313743	342925	432298	475222	482099	629565	715464	684275	718699	764517
1207	INDS31	149250	168602	185719	230701	280273	316536	371204	454576	495940	510334	603343	686441	629683	611595	646018
1208	INDS32	16446.1	15793.3	18707.7	28465.5	6221.53	30429	37914.5	41998.4	65113.8	43096.6	61841.6	85928.2	79043.8	77348.4	73187.1
1209	INDS33	2286.7	3082.32	2487.06	3704.48	4058.39	6173	16815.7	25698.8	29589.4	19588.2	33789.8	52267.3	38526.7	36626.1	21610.8
1210	INDS34	21445.6	24707.7	24623.9	28259.8	34256.4	39928.2	44660.7	120697	137524	42575.4	71435.1	60977.3	55077.3	55126.1	56925.6
1211	INDS35	0	0	0	0	0	0	0	0	0	0	0	0	0	0	0
1212	INDS36	30779.1	33123.7	38681.8	49856.5	60206.9	71847.7	78912.8	99076.8	103135	103426	132793	146822	159808	160468	174118
1213	INDS37	0	0	0	0	0	0	0	0	0	0	0	0	0	0	0
1214	INDS38	0	0	0	0	0	0	0	0	0	0	0	0	0	0	0
1215	INDS39	15987	18794.9	20649.8	27396.5	32036.3	35299.1	35289	41714.1	45927.8	48199.2	53486.6	56283.7	62436.8	63660.9	69362
1216	INDS40	17065.6	15740.7	17469.3	20578.1	27025.7	32475.8	39592.2	51441.9	69897.7	71434.3	99274.3	316594	77814	102776	175014
1217	INDS41	75202.5	91357.6	101560	125795	140776	156013	176106	216469	241740	249456	316492	379279	331143	316376	330509
1218	INDS42	38604.2	44460.4	48355.6	58069.9	58872.7	66869	74701.1	91153.1	101939	101637	132213	150403	145619	147905	156360
1219	INDS43	0	0	0	0	0	0	0	0	0	0	0	0	0	0	0
1220	INDS44	7387.16	9259.53	9122.13	11446.9	14403.4	17455.9	2872.42	4137.12	5877.06	6036.87	7503.68	9507.65	10874.3	9321.73	10513
1221	INDS45	629.141	798.631	954.269	1322.68	1523.56	1884.03	2324.08	3168.69	4688.73	4915.76	5973.2	7754.72	8837.87	7521.56	8439.76
1222	INDS46	37405.8	43194.9	48792.8	80457.1	38891.7	48700.7	144947	231319	298443	261667	308137	250351	71413.5	80813.6	98580.5
1223	INDS47	0	0	0	0	0	0	0	0	0	0	0	0	0	0	0
1224	INDS48	0	0	0	0	0	0	0	0	0	0	0	0	0	0	0
1225	INDS49	0	0	0	0	0	0	0	0	0	0	0	0	0	0	0
1226	INDS50	3473.03	3843.85	4645.47	6328.13	7713.55	9098.98	9860.38	12481.2	14263.6	15260.5	18911.2	21222.5	23781.2	24552.7	26717.2
1227	INDS51	0	0	0	0	0	0	0	0	0	0	0	0	0	0	0
1228	INDS52	1243.62	1370.64	1433.26	1717.5	1548.61	1509.09	3044.63	4161.78	4877.13	6294.27	8977.45	12056.1	11218.7	7688.62	9232.64
1229	INDS53	1101.53	1220.83	1317.6	1712.59	1735.86	2071.78	3122.33	4415.65	4079.79	4558.79	6795.9	8428.82	7635.11	4780.6	6044.56
1230	INDS54	21318.2	19983.5	20704.8	21802.3	26051.4	30570.8	32103.1	38650.5	37254.4	39511.7	58373.6	59566.9	52972.4	57984.3	62140.1
1231	INDS55	0	0	0	0	0	0	0	0	0	0	0	0	0	0	0
1232	INDS56	0	0	0	0	0	0	0	0	0	0	0	0	0	0	0
1233	IRLS1	15790.7	15166.5	16003.7	19444.3	24328.8	22815	27221.7	30476.5	32755.5	34778	40040.5	53080.3	30073.1	36081.6	35720.8
1234	IRLS2	526.629	419.919	525.209	637.679	682.339	619.724	953.87	1115.08	1097.66	491.119	7311.2	8228.69	4013.91	7444.83	3115.21
1235	IRLS3	1360.77	1891.07	1994	1917.27	3108.34	2373.57	2705.88	3595.62	3908.64	3048.75	3628.88	6008.88	5321.05	6521.1	7307.7
1236	IRLS4	5448.74	6936.43	6788.51	9482.28	9395.37	12788.4	12694.3	18507.6	20174.9	6988.53	6859.92	7760.94	9809.69	9977.63	8496.28
1237	IRLS5	8869.85	10646	9257.72	13262.7	16911.2	14288	14624.5	17729	21180.5	17823.8	28660.2	34038.6	42685.5	46691.3	34385.4
1238	IRLS6	569.601	2641.3	6699.15	6512.08	7979.92	6988.55	6298.24	7676.66	7378.32	6937.06	6814.25	7052.06	6343.58	804.708	1957.97
1239	IRLS7	7771.09	7693.05	8670.92	10933.3	12729.9	13775.6	17388	20255.3	36146.5	6747.42	18813.2	18198.3	19673.4	20720.1	26248.7
1240	IRLS8	2378.19	1489.54	972.845	2349.71	2947.93	2594.44	3103.25	2327.09	3477.71	3560.3	3338.59	2742.35	1836.58	2669.6	2223.4
1241	IRLS9	3501.15	11243.4	8794.51	11681.3	11479.9	12743.1	14485.4	10443.5	10375.5	7491.64	2626.59	2684.71	2545.64	5533.83	9425.96
1242	IRLS10	563.987	242.531	4184.49	398.662	690.94	453.808	477.106	8687.08	899.762	291.037	10490	1022.28	1282.06	500.49	376.809
1243	IRLS11	20924.1	11154.3	10840.9	13435	17649.2	17482.9	19118.4	36338.3	43583.5	26518.8	21051.1	31883.9	32244.9	33661.3	28262.6
1244	IRLS12	49298.4	55465.9	80227.4	92242.6	96877.2	112090	87169.3	100778	111473	166668	170000	170926	108529	99701.3	97618.8
1245	IRLS13	2836.63	4166.49	5254.23	8116.63	9906.08	11053.1	12612.7	14345.3	11529.4	5216.85	11258.7	17355.1	14976.3	5944.47	20710.7
1246	IRLS14	9756.44	10686.2	11494	15561.2	21036.1	24579.2	27343.7	33701.7	24498.7	10394	21424.2	19648.9	20057.8	23240.7	28796.6
1247	IRLS15	737.315	1770.26	1220.79	1834.97	5176.76	510.084	2645.97	2958.59	3174.2	921.45	1587.89	1545.1	1337.94	1014.58	1723.81
1248	IRLS16	9189.57	10885.7	9946.24	12834.5	16462.3	20166.8	22399.5	19692.7	22553.6	10861.3	4522	4431.89	5347.09	6591.15	7107.92
1249	IRLS17	44149.9	53284.4	50947.8	60642.7	87365.1	111362	161532	83786.9	83550.1	63068.4	54659.7	63613.7	63812.7	44120.2	38932.8
1250	IRLS18	2878.77	2804.26	3349.38	2820.7	1459.1	2566.93	3567.03	9066.71	8376.36	2179.68	3752.17	6798.77	7088.11	3292.47	3077.92
1251	IRLS19	2765.2	2235.68	4855.35	10171.9	11248.8	13503.4	5712.41	31027.5	27152.6	8260.92	15064.6	23673.4	14861.6	18473.7	27461.1
1252	IRLS20	8084.88	7495.02	2140.1	3115.22	16748	18944	3654.9	22989.9	19081.6	2408.2	2326.44	4678.46	5481.76	884.544	821.604
1253	IRLS21	1193.32	1413.23	1229.27	3149.68	517.948	2588.21	801.741	4498.09	888.151	4749.68	1088.03	1478.89	2480.73	564.352	135.53
1254	IRLS22	5734.4	9691.42	10016.7	7987.53	7858.67	8736.92	14155.9	19907.5	55158.4	61449.7	2814.43	21012.8	10387.1	19206.5	12373.9
1255	IRLS23	1742.58	2010.83	1898.6	1638.83	1566.89	1832.32	2238.86	5397.06	5251.15	3513.7	2936.33	5137.53	5117.03	4743.5	5858.83
1256	IRLS24	6315.78	9163.94	10242.7	12651.9	11607.8	16847.3	17720.8	23582.8	27322.7	26180.2	16550.1	19005.9	23504.5	19049.9	19011.5
1257	IRLS25	1179.62	1516.25	1504.92	3586.69	2969.8	5032.8	3917.9	4527.54	4038.08	2702.93	2940.62	1757.78	1016.29	1900.74	1230.28
1258	IRLS26	2806.06	3465.01	4034.08	5998.34	6656.44	8885.2	9363.59	11550.3	10093.9	5126.21	2393.97	3609.35	4611.92	4268.54	4345.27
1259	IRLS27	26793.8	31119.1	30438.4	42216.9	56161.2	64729.2	76069	93898.2	75039.1	23191.7	17285.1	20111.6	24785.9	30466.1	33096.1
1260	IRLS28	7523.91	8484.22	8920.67	6487.47	10846	9799.94	12215.9	13819.7	12568.7	7662.79	8437.47	10022.2	7360.81	9544.81	10710.8
1261	IRLS29	22559.8	19352.6	23194.8	27494.8	31591	35184.5	47699.3	145619	193804	168236	188014	192753	34322.6	42102	37040.5
1262	IRLS30	19832.8	21437.4	22747.3	28187.5	36289.3	35464	43723.3	59270	64596.2	31680.5	2873.81	6134.63	7289.54	9085.73	9130.42
1263	IRLS31	3818.74	5869.08	6754.8	8759.44	12609.4	7383.77	9661.03	10694.2	14069.4	14636.7	17745.1	9208.56	5189.35	5485.12	4834.02
1264	IRLS32	160.383	6079.98	594.128	1619.59	1010.9	8692.67	11687.8	2262.18	20453	13106.6	18892.2	25418.1	24374.4	26093.2	26127.8
1265	IRLS33	7205	4369.65	7689.6	1331.75	1712.52	1403.17	2589.39	4641.01	12401.1	10707.7	27243.6	34195.4	33662	17023	42077.7
1266	IRLS34	3011.71	2965.73	3373.01	5218.88	5736.37	7111.54	9269.5	7788.69	13564.6	9804.98	9409.28	9189.55	9757.14	8032.01	6762.92
1267	IRLS35	7869.19	7916.83	6622.65	7097.43	2838.54	3285.11	4229.67	3376.39	8041.48	17046.5	16761.4	15204.8	14816	14734.2	15686.9
1268	IRLS36	16318.4	10232.7	20733.5	27303.9	29408	29121	20673.2	4735.94	47714.2	11096.4	38089.7	33453.7	26691.4	14463.3	16603.5
1269	IRLS37	19898.5	13196	11656.4	13071.9	17052.3	15938.5	23798.8	27844.7	45900.7	46923.7	35878.6	45321.1	47576.8	56062.7	53396.8
1270	IRLS38	541.047	559.708	685.747	4918.81	5598.71	7775.27	4392.85	4236.82	1593.93	808.668	873.692	1141.99	567.935	2172.94	1686.47
1271	IRLS39	13203.4	9099.7	9259.02	13229.2	13514.1	11770.5	10675.3	17432.1	17279.4	13553.5	19342.3	12149.9	11417.6	8751.04	6598.77
1272	IRLS40	15861.4	14575.1	16301.1	16359.2	18846	37970.8	43685.3	36717.1	74908.8	74512.4	97737.1	95443.8	88376.4	121287	121014
1273	IRLS41	22896.8	16406.7	29190.7	27850.7	28111.8	62372.8	68242.1	116709	93594	49930.2	44751	41412	33506.5	28979.2	185228
1274	IRLS42	22485	30576.8	54708.1	65843.3	73812.5	55633.7	63097.8	56657.8	76563.7	64000.8	68626.8	93216.9	86035.5	94874.7	91782.7
1275	IRLS43	4531.62	3939.84	7304.3	9815.99	11950.9	18765.3	25599.6	30109.2	27011.4	19507.7	9254.9	13895.1	13162.4	13005.2	14506.1
1276	IRLS44	4872.02	4784.52	6771.75	9218.1	13409.3	10712.2	13301.9	18041.5	16320.2	20333.9	20736	18480.4	16490.1	15525.3	17273
1277	IRLS45	18030.7	17606.4	19542.3	25592.1	31676.9	42815.6	26715.3	35170	41471.4	27943.8	53133.3	29938.7	32679.9	33007	33590.4
1278	IRLS46	9412.84	9680.21	15285.6	23659.9	25973.1	24375.4	20290	31657.4	36969.1	25820.1	15571.9	10734.4	9685.25	9707.6	10300.4
1279	IRLS47	1241.44	1208.57	1839.89	2536.12	8550.71	8458.71	10414.5	21417.3	10227.9	7933.69	12204.2	3232.24	1123.43	625.395	909.975
1280	IRLS48	4198.85	4905.51	4401.82	4337.05	8460.09	8600.07	8690.75	13392.3	17531.4	17402	7138.05	1826.74	1072.28	2818.9	1827.07
1281	IRLS49	3091.94	3340.02	3633.97	5145.11	6891.49	6497.98	6386.21	7005.36	11604.9	7472.27	17758	6780.48	5745.66	12936.5	11358
1282	IRLS50	22081.4	20109	19980.7	25126.9	26965.1	39270.3	42653.1	59117	109642	82351	33551.6	16304	17313.5	20797.7	20424.1
1283	IRLS51	4302.67	5147.76	7359.32	9757.5	14020.1	11834.7	10808.1	14696.9	11627.4	6470.61	11489.4	9764.97	9664.55	11245	12552.2
1284	IRLS52	2169.42	2578.98	3665.55	5024.8	6464.89	7949.27	7768.61	9337.96	11761.4	13518.5	15674.2	13078.4	12466.5	14439.9	13690.7
1285	IRLS53	1826.72	2247.16	2809.11	3770.36	5360.05	5480.23	5398.43	7504.84	9499.7	19181.6	23339.7	33498.3	34350.4	38050.8	39161.8
1286	IRLS54	6225.69	7520	5260.42	7513.6	7427.24	7679.54	7108.85	10758.2	8443.23	16388.3	7683.44	15918	12042.3	12986.9	12365.5
1287	IRLS55	0	0	0	0	0	0	0	0	0	0	0	0	0	0	0
1288	IRLS56	0	0	0	0	0	0	0	0	0	0	0	0	0	0	0
1289	ITAS1	68416.8	70828.9	67294.7	90257.6	102688	100793	101930	120774	137554	118867	129453	135913	130176	135892	129312
1290	ITAS2	2252.45	1964.64	2208.8	2901.01	3411.17	3301.02	3639.63	3958.72	3660.52	2150.74	1915.64	2113.75	12080.5	12936.5	12297.5
1291	ITAS3	1631.77	1586.89	2463.49	3963.92	4454.28	4514.61	4897.68	5455.2	5683.06	5679.35	6528.63	7087.88	7480.79	7513.48	8737.32
1292	ITAS4	33036.5	29728.1	32056.6	36144.8	47728.7	58098.6	67765.4	64080.7	88583.1	11489.7	31760.9	44915.7	30164.5	77969.3	17629.4
1293	ITAS5	83447.7	85416.3	87949.7	122330	137314	141419	144645	173203	195657	178680	279136	292270	261644	265837	265077
1294	ITAS6	166015	167538	160388	180484	210659	182200	187109	208200	210929	167469	204454	242270	214814	233523	217269
1295	ITAS7	85073.5	85746.2	93210.4	114647	131992	133960	136332	156334	158956	123830	111475	117502	95199.2	84493	83763.5
1296	ITAS8	11929.5	11213.6	11493.7	14977.5	15386.9	16374.5	17935.5	20574.1	20018.8	13613.1	15521.9	37561.2	70313.5	70079.2	71361.4
1297	ITAS9	23646.2	25260.2	27471	34762.8	38020.6	40004.1	42109.9	48245.9	48963.7	35157.2	41121.2	44389.3	39837	40282.1	41102.7
1298	ITAS10	70577.6	61038.5	58799.6	73535.1	95235.6	132927	173940	196676	241690	87290.4	212412	262270	301317	273487	257629
1299	ITAS11	97317.3	59887.2	83337.1	84086.3	102762	119892	153142	193214	200936	88326.7	137283	149805	136295	155333	137650
1300	ITAS12	48909.4	53857.2	77302.7	95202.4	114928	113610	105387	120999	140767	85126	80411.3	82584.8	120697	128046	47469.1
1301	ITAS13	132129	132403	150074	175128	197273	194538	194399	223252	232642	170412	200829	226502	193941	210520	205054
1302	ITAS14	312098	332597	358522	424281	475161	463950	509388	525786	614716	442955	469093	466452	425510	424426	464775
1303	ITAS15	81154.3	71658.8	74511.8	78705.9	117932	126321	201654	217968	416642	96332.4	347196	416854	415388	171241	386161
1304	ITAS16	233431	241557	265459	321358	364899	374556	423402	503516	533278	353619	339845	374336	374370	363833	355290
1305	ITAS17	75946.6	74186	83050.9	84725	108188	111839	118852	124176	115637	66746.8	125529	123572	107536	98519.4	87152.8
1306	ITAS18	106939	106704	120139	145956	162771	163328	222014	196593	202700	145030	158341	176503	159465	150252	136485
1307	ITAS19	202891	184624	201609	240415	279770	289628	325724	379001	424089	315375	299549	334585	313688	323998	317562
1308	ITAS20	113115	115077	120034	145415	172004	162537	185520	236394	213081	150118	163267	185917	235390	192244	186923
1309	ITAS21	31461.3	30237.3	38816.5	35176.9	75858.6	66448.7	61952.1	74387.8	87093	102689	34596.3	89148.6	49705.7	35280.9	40082.9
1310	ITAS22	61601.7	61822.3	70807.2	87427.3	101634	107290	109617	125942	136095	131325	132031	127595	134677	130979	132622
1311	ITAS23	59409.8	59059.5	63348.5	78677.6	92627.6	93855.6	101259	118300	135897	81232.7	78803.1	88799	71940.7	83612	81645
1312	ITAS24	158535	169473	119394	226588	254548	271286	317872	344967	434947	370690	350853	375497	360103	391022	372831
1313	ITAS25	5568.86	6630.5	7123.71	8813.15	9640.62	10665.8	14473.2	13614.1	19464.7	12891.1	6731.93	7791.55	7077.79	7831.2	8441.82
1314	ITAS26	76611.7	54292.8	89050.1	63650.3	74792.6	76622.1	87446.4	85747.7	102504	89794.4	99800.7	120332	107094	116321	112400
1315	ITAS27	337984	348563	389641	502290	592411	622814	649124	743962	843474	719267	672133	710709	588580	550193	538301
1316	ITAS28	66081	67255.2	72284.6	75992.1	88355.5	95482.1	99144.9	116330	127484	122291	126632	165256	107115	99174.6	97345.1
1317	ITAS29	472597	490193	520898	619191	722859	714294	802968	904790	1.02241e+06	770906	700901	716599	632074	633203	616349
1318	ITAS30	315922	329808	346371	430371	493108	501148	527130	608741	669356	378602	151880	157182	103948	114057	110629
1319	ITAS31	129215	133400	137712	179072	203029	210751	227261	255657	294813	266935	289531	307809	339530	354686	347540
1320	ITAS32	7583.11	8837.44	41673.3	11455.7	21673.7	54788.5	64575.7	70544.6	104399	95093.9	39494.2	45193.2	35179.4	10227.4	10496.4
1321	ITAS33	22587.4	24228.7	21869.9	28332.1	29830.3	33447.5	34745.7	36963.2	37724.7	10461.8	13490.9	15202.4	11629.3	14114	14446.4
1322	ITAS34	92555.7	95840.9	115759	145540	164522	169211	176064	200950	218870	180374	220598	207959	196718	237968	238779
1323	ITAS35	41596	44471	47676.1	57922.1	64151.1	67122	67238.1	80289.3	83728.1	69026.8	81897.1	73145.9	76272.1	74163.1	73309.7
1324	ITAS36	96089.5	97442	107565	156155	182068	183382	195588	227223	252475	224887	219921	232009	182433	208870	217545
1325	ITAS37	33059.8	27013.4	28162.9	35063.4	39925.4	13077.4	13389.7	14728.7	48246.1	9162.99	23784.3	24712.1	24296.3	24565.3	23761.9
1326	ITAS38	16816.1	16907.4	18022.4	22158.3	23905.8	23210.6	23278.6	25562	27604.8	25569.9	10946.2	11577.9	28767.6	29477.3	27551.3
1327	ITAS39	113249	141245	160708	198481	240483	263852	264771	294045	317973	234875	197248	169010	81406.7	84407.4	75047.8
1328	ITAS40	127215	135821	169523	210198	242009	160278	167582	192922	243889	72059.7	130859	134765	122849	124247	70003.8
1329	ITAS41	168688	162950	163076	211148	248342	255154	274707	314860	349367	352080	358833	376022	364305	357576	363670
1330	ITAS42	11570	24714.3	27930.1	37221	44689	54468.1	21749.1	65059.7	65958.5	42799.3	46134.4	50821	46863.1	56611.9	57296.3
1331	ITAS43	30489.5	29275.3	30400.3	42833.6	55454.7	64007.3	72204.7	86862.7	93998.1	71670.2	44065.7	45970.3	51226.8	37471.1	39776.2
1332	ITAS44	175410	184390	219083	281228	329684	335645	356731	405564	453339	434330	336272	337749	396174	407325	414747
1333	ITAS45	237454	246884	261160	348415	403583	404503	417028	471385	528762	532159	512143	518267	473443	473681	470666
1334	ITAS46	121716	124987	153100	195495	227804	228202	238189	268570	301019	285451	273893	273980	248352	246225	244511
1335	ITAS47	29343.3	29215.1	34902.2	40160.9	44763.2	45988.8	51561.2	60694.1	67053.6	29079.6	18770.3	28514.4	14601.1	17311.4	17825.9
1336	ITAS48	77824.7	78869.1	81225.1	103285	117686	115363	120479	137255	155263	136449	159145	152241	154061	146930	142655
1337	ITAS49	98144.9	101390	110656	138489	159462	159711	165595	187352	212904	203103	212197	215446	132675	69821.4	151042
1338	ITAS50	258331	275576	309248	401750	456764	484534	509338	582568	645118	593017	557073	584742	568739	559656	562679
1339	ITAS51	7071.7	7104.13	7033.15	9555.33	10597.9	10802.8	10924.3	12688.2	14401	27825.1	35763.1	38421.6	36821.2	36024.4	35786.8
1340	ITAS52	40081.7	48669	38754	68939.9	76356.8	55502	78632.9	90044.9	110759	76027.3	68448.3	70118.8	40264.4	42891	45314.3
1341	ITAS53	30954	32597.1	38804.9	51990.1	61848.6	63346	67487.3	76245.2	95262.2	114019	112589	111605	104627	112952	123263
1342	ITAS54	121364	130840	144459	181234	207190	208233	217297	249910	276353	274896	285091	286052	249541	254725	291653
1343	ITAS55	30.3665	33.5433	41.0007	48.2743	57.3325	59.4004	63.7318	73.8667	83.5636	57.748	0	0	0	0	0
1344	ITAS56	0	0	0	0	0	0	0	0	0	0	0	0	0	0	0
1345	JPNS1	208530	177355	172153	168177	206935	193683	177575	178152	215599	256994	268236	328601	295405	236175	202829
1346	JPNS2	11170.9	8334.89	8894.38	9159.49	7819.7	8464.43	8399.66	5758.94	5525.48	9468.76	8450.27	9889.33	9155.98	8086	7329.07
1347	JPNS3	102299	87032.5	81942.6	77888.6	93413.9	88709.2	82944.7	84568.8	99285.4	118141	123254	153062	137597	110897	94335.9
1348	JPNS4	88431.8	81944.5	78642.6	82564.3	129979	115171	122546	129257	176045	208336	240700	276653	263212	201495	188891
1349	JPNS5	372376	331436	318777	328236	382465	366614	342411	350927	424301	500864	504192	592383	552353	443818	398589
1350	JPNS6	320426	261167	246632	271931	276572	280368	268579	263059	261717	311820	353666	379050	388656	319415	308377
1351	JPNS7	262585	212493	193360	193190	216957	213440	205724	199826	192025	213428	207086	222812	237329	255450	227035
1352	JPNS8	306025	251853	234729	246685	271219	204786	220952	257175	304970	222944	242977	280248	260378	207846	187641
1353	JPNS9	180091	166862	161476	172655	217748	184169	176300	174101	188044	210600	224741	233204	238212	190961	176568
1354	JPNS10	493121	485869	473678	514463	564551	648559	666963	692953	840450	668991	729170	829698	804393	668625	613609
1355	JPNS11	289705	252242	236811	309216	361994	387359	401026	504904	591360	472880	684669	725884	694608	630281	604169
1356	JPNS12	183380	183230	181272	201256	236894	231823	216209	211900	247774	314776	351207	430877	438673	383001	336067
1357	JPNS13	568466	479490	460408	489940	563819	570166	560005	555481	592606	538179	608573	655802	660284	589768	542411
1358	JPNS14	441246	366470	319566	322839	365929	367027	352847	346664	363314	360606	371052	422817	404177	417827	375013
1359	JPNS15	623245	501832	543971	570839	763170	857538	958426	1.11323e+06	1.58802e+06	1.23616e+06	1.53088e+06	1.45536e+06	1.58904e+06	1.69542e+06	1.56544e+06
1360	JPNS16	775535	642714	528346	490906	693765	750908	741624	645115	691905	714324	751971	752203	767816	721532	1.08888e+06
1361	JPNS17	744533	614264	548018	633969	721799	889373	898512	1.05319e+06	1.20442e+06	832984	821400	830439	943684	1.15857e+06	967516
1362	JPNS18	462641	362836	289461	369764	430554	358641	398354	370816	370383	329187	357983	367714	378616	322477	288885
1363	JPNS19	191441	139490	129114	141168	170200	184476	193092	197467	209830	107554	208662	264231	155654	262992	251049
1364	JPNS20	514431	475713	505759	560828	600917	651940	689809	680561	751651	587276	782963	823761	848916	780434	774756
1365	JPNS21	163074	153655	151899	163803	168060	151824	159847	164128	238424	216725	231240	286610	315632	251146	221954
1366	JPNS22	305953	269349	250097	260914	287341	289728	269499	264036	276432	288171	294669	325211	342357	325594	293098
1367	JPNS23	0	0	0	0	0	0	0	0	0	0	0	0	0	0	0
1368	JPNS24	733006	649679	609377	646698	728330	703275	689954	665651	817856	918885	1.01848e+06	1.08496e+06	1.05601e+06	835452	812762
1369	JPNS25	128870	123296	121397	134006	147645	144077	126583	121718	134423	214703	230081	252146	254876	206885	189378
1370	JPNS26	136986	132806	127526	137426	149112	147595	135740	135074	155383	184158	191152	213462	214701	168501	155866
1371	JPNS27	308536	282954	274973	293541	327914	315257	307604	313022	354835	392647	410872	476759	490667	428485	373372
1372	JPNS28	449400	379662	353486	419166	467007	445885	426767	393821	387458	418471	502647	497189	511788	496965	453086
1373	JPNS29	1.79226e+06	1.58002e+06	1.44632e+06	1.55938e+06	1.72409e+06	1.7658e+06	1.70192e+06	1.74151e+06	2.05046e+06	1.80255e+06	1.95839e+06	2.23931e+06	2.28703e+06	1.90365e+06	1.25663e+06
1374	JPNS30	336233	295222	277405	290740	307692	283104	267504	278860	197937	435447	447885	486622	489995	368558	332319
1375	JPNS31	536429	465219	442828	469141	537911	529518	567658	574520	661453	738310	816087	895967	890757	882112	705274
1376	JPNS32	119757	111937	120647	218881	101570	162047	187692	201814	298346	221976	218866	281596	348849	294249	271914
1377	JPNS33	66557	57686.5	54581.6	58773.7	61099.2	61965.6	60909	61190.1	78201	52182.1	50269	60440.9	55325.1	47363.5	43592.6
1378	JPNS34	165624	158519	153981	165699	168674	173522	168409	165627	166721	162282	168540	160055	153567	126152	115383
1379	JPNS35	111615	102756	100309	107805	115169	114434	107861	105366	101305	120141	128154	157337	161095	113732	103915
1380	JPNS36	450229	366662	354630	414837	422776	408349	403221	400424	490455	641536	651877	538096	698854	610953	557443
1381	JPNS37	29126.6	25650.3	27642.2	30738.8	34509.6	36130.1	34817.3	36353.8	41042.1	39094.6	40394.8	44210.9	44693.2	37187.4	33803.2
1382	JPNS38	45637.5	41279	44107.9	49028.1	54965.9	56463.7	54503	56441.8	65533.8	67381.2	69481.5	77302.8	78210.2	64640.8	58954.3
1383	JPNS39	379016	341873	326168	341399	347969	332741	316560	313769	344556	309180	327669	378187	372705	315317	289610
1384	JPNS40	464291	375438	364804	394812	424388	422356	410094	418285	477896	393077	419145	534434	443301	359371	320561
1385	JPNS41	710890	624489	609092	656269	689129	601127	629051	634650	705544	672271	690122	749113	743310	553778	505373
1386	JPNS42	88040.9	73629.9	91470.8	100237	101473	105660	101515	102999	113177	227424	142368	154355	153850	233904	211349
1387	JPNS43	0	0	0	0	0	0	0	0	0	0	0	0	0	0	0
1388	JPNS44	220879	192717	182845	192617	196403	158784	149869	152199	163826	189058	199426	218382	196833	174108	161008
1389	JPNS45	0	0	0	0	0	0	0	0	0	0	0	0	0	0	0
1390	JPNS46	0	0	0	0	0	0	0	0	0	0	0	0	0	0	0
1391	JPNS47	30792.9	26661.9	25743.4	26945.5	28573.9	26737.9	25157.5	46509.6	49920.3	57378.4	59941.3	77424.5	75574.6	55756.4	50954.7
1392	JPNS48	207160	180355	170472	216840	242661	233647	231265	237261	254766	254259	276315	405020	291964	222790	203899
1393	JPNS49	1.06859e+06	960342	914907	973709	1.08292e+06	1.11148e+06	1.07147e+06	1.08325e+06	1.23247e+06	1.28704e+06	1.32327e+06	1.44795e+06	1.48308e+06	1.32875e+06	1.18379e+06
1394	JPNS50	409983	364876	346034	356553	379915	381206	400401	393531	381558	321331	332018	357939	376391	355591	318098
1395	JPNS51	85374.1	61260.7	81830.2	97912.4	111603	106031	103799	101400	90744	173245	131268	115159	113351	89782.6	81397.5
1396	JPNS52	15266.2	13835.1	13572.3	14202	14721.9	14200.4	13157.6	22726.7	22213.9	23716.5	24853.2	17118.7	17260.3	13337.2	12016.5
1397	JPNS53	90459.1	85103.6	82958.2	90875.4	105514	105859	100847	100984	128101	164140	181533	213179	218110	194187	166750
1398	JPNS54	277133	194042	192047	215930	247117	233119	216639	207477	236333	283420	303081	335812	341066	280086	253192
1399	JPNS55	103128	86285.9	81418.1	86012.2	207154	229821	217203	214285	236389	210193	214205	232717	239673	238563	212316
1400	JPNS56	0	0	0	0	0	0	0	0	0	0	0	0	0	0	0
1401	KORS1	53482.8	47499.9	38969.5	40718.6	64447.8	51598.3	76260.5	58861.8	63678	61450.1	76016.5	73827.4	84858.8	93505.5	92997.6
1402	KORS2	999.65	888.189	939.636	1199.72	1542.22	1684.82	1729.62	1725.57	1725.53	12632.9	14502.7	12821.6	16147	18844.1	18165.8
1403	KORS3	13299.8	11605.2	12653.8	14200.4	14884.1	17045.1	17223.5	19605.5	21887.9	23974.3	28672.8	28574.4	30770.9	32572.6	31555.5
1404	KORS4	8783.82	8972.93	11955	12815.2	15212.5	15623.2	17273	18214.7	19770.8	13703.3	18033.4	18864.3	23362.1	22149.6	23865.5
1405	KORS5	49632	44665.4	50459.3	51628.9	56539.3	64202.6	69452	84234.5	84146	89783.2	94532.8	108084	131573	175963	174246
1406	KORS6	112276	91039.1	94515.6	99276.4	106858	99377.1	103506	104619	127279	116006	146712	230485	281850	183447	179211
1407	KORS7	26597.6	26355.6	29192.4	33571.1	36931.5	41279.8	46471.5	47531.2	44377.5	36555.7	41051.6	41625.7	37811.7	43113.3	47004.4
1408	KORS8	34843.2	31510.2	36177.4	37632.3	65110.2	73591.8	45280.2	49648.3	45687.7	45238.1	58094.3	62655.3	51249.1	56514.3	57014.4
1409	KORS9	15778.8	16283.2	19708.4	21370.1	23421.7	26425	32456.4	33973.4	35703.5	35248.8	39494.3	42260.1	43596.3	47233.6	48339.3
1410	KORS10	80027.5	73891.2	76131.5	90365.7	111741	138984	176011	118846	220972	88957.7	117432	145651	163996	197621	187117
1411	KORS11	198002	183333	191158	249777	267285	306515	377569	483835	493851	426610	563118	671204	664227	694179	747562
1412	KORS12	17021.8	17674	20142.8	23341.9	26836.5	33220.2	38134.1	54543	46148.8	37378.9	44846.8	48098.4	55284.4	59195.9	70045.4
1413	KORS13	59291.4	54060.9	64441	77548.5	85073	95194.7	110919	124437	118989	111198	127753	107028	96664.8	128758	144611
1414	KORS14	63611.1	59802	70084.4	83441.5	92488.7	102108	120712	132272	131199	127647	147480	157625	139134	147423	160675
1415	KORS15	162655	145550	145406	235122	321091	356923	380232	392802	691354	547262	672064	802184	843821	470542	823375
1416	KORS16	113052	106926	126413	153954	199638	254755	307684	352361	333457	289477	362490	428265	403602	413371	441376
1417	KORS17	371670	328897	293854	367743	574008	657080	775084	726115	711088	648086	978210	1.08631e+06	1.10749e+06	1.14741e+06	1.02622e+06
1418	KORS18	139967	118055	142667	169608	210737	233829	276780	310023	287665	266209	331417	388131	338505	343024	365869
1419	KORS19	74415.7	69559.2	77646.2	97552.7	143857	182501	233706	270668	249856	292559	288645	339241	308926	313834	334775
1420	KORS20	51395.3	48140.7	59756.6	115878	148840	175982	231480	284975	279432	197969	326218	415908	457962	459476	447871
1421	KORS21	24245.3	22883.9	27085.4	35586.2	40429.2	52099.3	166207	228594	187239	122086	181814	249687	242681	242095	261929
1422	KORS22	14798.8	10553.8	16176.3	17536.5	25960.1	36829	93167.5	90602.5	86474.5	71195.8	105092	156534	143686	146325	151983
1423	KORS23	0	0	0	0	0	0	0	0	0	0	0	0	0	0	0
1424	KORS24	75183.8	67071.7	77147.4	91360.1	98565.9	114306	149367	159957	145928	139511	182927	137179	146977	239149	357629
1425	KORS25	12528.7	11456.1	12445	15267.5	18370.1	22842.2	34953.1	39828.6	36727.6	22066.2	21369.5	28839.8	29950.2	31135.8	37252.9
1426	KORS26	10669.9	10440.2	11834.6	13788.3	16300.3	19469.5	35559.9	16247.4	25246.1	18761.7	31308.3	47947.8	42919	69450.6	71428.7
1427	KORS27	13079.2	12866	14114.2	20351.9	22620.9	21766.7	32598.5	38257.3	37362.3	33900	37931.6	39521.9	39438.2	43902.4	49082.8
1428	KORS28	25264.4	22459.3	26187.9	32461.3	36648.1	40652.7	46286.7	49663.9	26919.2	28444.1	47804.1	42617.7	50268.7	51686.1	50460.8
1429	KORS29	108967	105490	120485	137512	157965	164025	200329	214250	226356	201480	274428	341118	296370	309680	298466
1430	KORS30	163869	146512	167517	192064	210136	234209	291808	301522	269035	284819	340965	396697	367951	384673	372475
1431	KORS31	43523.8	36903.5	41580.4	46997.8	68164.1	80574.3	105607	138227	199761	177848	234936	239452	187685	192430	206607
1432	KORS32	32214.7	29444.2	35898.4	55121.2	10891.1	65793.3	64912.9	71097.9	117952	66546.9	98443.7	132127	125164	132088	136233
1433	KORS33	7759.93	6823.52	7557.67	8550.72	9247.22	9538.58	88260	111849	42178.7	40544.8	47435.9	50041.2	76390.9	22330.4	83398.9
1434	KORS34	22789.3	11793	14050.6	41847.4	53164.3	60098.6	96522.7	114749	117024	106669	139828	155318	139931	138514	145751
1435	KORS35	5027.26	3997.82	4287.26	4867.72	5601.56	6454.89	8088.01	8870.45	16564	15285.3	23143.2	23489.1	25057.9	26234.5	29595.3
1436	KORS36	25553.7	26068.9	31167.7	35756.8	40401.9	47461.7	51761.5	93326.4	86146.5	91000.7	99871.5	112726	113671	123015	128604
1437	KORS37	8396.28	7289.18	9834.99	12608.1	14981.9	17930.4	21556	23372	30396.1	59983.2	73336.6	78476.2	92060.8	92980.7	96924.7
1438	KORS38	22355.7	13011.9	17391.4	18860	22040.3	26684	45437.4	67493.2	59072.4	60698.1	67493.5	83081.5	78486.3	84636.2	88437.4
1439	KORS39	16439.8	18248.7	21221.4	18392.6	19863.9	22854.9	29426.8	44005.4	39016.2	40427.5	51312.6	42652.5	52456.5	54052	55850.1
1440	KORS40	58577.2	56624.4	73680.8	81033.2	90961	102439	113376	114801	68298.5	66179	76841	81608	74507	75351.6	77022.6
1441	KORS41	33666.9	57288	80924.3	81374.8	84873	96296	134423	192329	196600	227754	271759	281673	331400	314617	362478
1442	KORS42	11959.2	11618.5	13588.8	14637.3	15193.1	17601.3	15671.8	15402.6	35354.6	41516.8	29138.7	34711.6	30965.2	30932	57938.9
1443	KORS43	9335.44	9114.41	10628.2	11451.2	11933.7	13716.2	15736.6	32130.4	26541.6	26072.5	32914.8	35549.8	38299.9	38177	41284.8
1444	KORS44	60229.5	55524.4	64374	70992.6	78873.3	91043.7	107253	126054	113199	112064	108897	114042	116438	123662	134467
1445	KORS45	15152.9	16785.7	35300.4	43331.1	50694.8	56969.3	65575.9	79240.9	77075.6	50277.6	63031.7	76860.2	73006.8	76134.8	78426.4
1446	KORS46	38090.6	37611.6	45657.7	56056.6	65657.5	73800.8	102675	122479	147192	140423	172669	197237	183225	193869	202785
1447	KORS47	59947.5	54751.7	68596.6	82754.1	101116	117642	80797	75387.9	60916.5	51986.5	50177.9	58913.4	52634.2	54795.9	56066.1
1448	KORS48	3998.21	5060.82	6069.85	7398.17	7915.68	8358.63	6309.08	4664.88	5764.16	6230.75	7381.31	7378.17	8996.55	9949.24	10159.3
1449	KORS49	32968.7	7422.22	9414.82	9612.25	12596.5	14261.7	24544	32572.2	139850	24791	28460.1	31278.3	33434.6	33560.1	33730.4
1450	KORS50	45639.2	42845.2	50954.6	57246.1	63412	73248	94129.3	125335	113650	109954	136841	155434	155281	161887	186655
1451	KORS51	4536.68	4227.55	5183.36	5324.75	6551.62	7831.76	8843.16	9913.64	10260.9	8571.88	6828.43	14201.2	15422.5	16306.2	18401.3
1452	KORS52	5435.15	4650.26	5335.67	6315.11	7119	8080.07	10580.8	16760.3	25067.2	27211.2	38659.1	42338	34929.6	37508.3	38919.9
1453	KORS53	10839.3	11562.7	13099.9	15973	17737.6	20427.7	26737.1	31298.4	28976.6	37892.4	43349.9	57048.6	54399.4	51663.9	64590.2
1454	KORS54	26419	26607.8	30905.9	36393.8	39795.1	45161.1	67134.6	99233.8	95251.2	71119.3	94258.5	103543	108266	115288	126604
1455	KORS55	0	0	0	0	0	0	0	0	0	0	0	0	0	0	0
1456	KORS56	0	0	0	0	0	0	0	0	0	0	0	0	0	0	0
1457	LTUS1	1774.21	1658.36	4273.06	7983.53	8081.49	7042.73	7375.02	16996.5	27061.3	19600.4	23312	19636.9	44283	46018.1	36669.9
1458	LTUS2	165.608	182.54	203.884	277.954	351.366	368.057	359.945	473.802	448.058	257.355	277.581	1223.85	343.63	363.534	314.197
1459	LTUS3	169.76	175.223	362.029	440.56	386.482	453.884	538.453	725.188	880.425	724.671	587.285	791.204	613.496	816.499	750.876
1460	LTUS4	244.821	282.199	229.14	319.16	529.436	690.979	638.035	484.919	1067.08	416.522	640.342	951.419	840.372	921.42	886.919
1461	LTUS5	931.199	759.683	606.486	1952.15	705.646	928.358	798.27	1288.01	1281.63	1592.23	1292.65	1781.27	1711.47	2163.41	1999.56
1462	LTUS6	6815.68	5809.99	2819.84	2985.75	7846.09	8171.27	8305.91	8609.35	8871.62	7926.57	9271.32	9761.63	10267.7	9634.65	10568.4
1463	LTUS7	4623.7	4427.34	5259.88	6536.5	1786.61	1897.36	5149.74	5926.75	6254.51	1073.51	4005.77	6210	5516.11	6097.8	6298.91
1464	LTUS8	276.242	297.655	290.309	377.391	116.989	394.525	155.227	451.228	1144.86	1177	896.53	1053.51	1194.19	1341.1	1658.82
1465	LTUS9	494.485	507.856	384.779	704.02	803.513	848.615	1088.32	373.376	912.14	683.073	954.453	1066.98	1310.31	1534.88	1507.56
1466	LTUS10	1569.17	1623.57	20044.1	30362.7	37922.4	46197.5	51881.6	4311.2	14614.6	63958.9	69237	105073	31928	83957.3	97797.7
1467	LTUS11	485.101	512.679	472.332	571.655	799.971	870.154	5779.18	10487.1	20300.6	10850.1	12733.2	15467.3	15857.5	18342.2	15326.7
1468	LTUS12	284.342	233.3	244.308	283.456	292.104	371.58	322.386	438.421	542.784	526.431	546.671	573.189	532.342	503.202	424.253
1469	LTUS13	411.013	484.115	498.212	1078.95	6160.17	7802.87	9492.68	12787.8	5335.92	2523.64	1157.05	1440.91	1429.74	2510.53	1425.32
1470	LTUS14	193.843	232.485	253.707	450.084	631.15	825.411	13006.8	21752.4	28404.9	688.696	27248.8	29945	42141.9	51595.6	50080
1471	LTUS15	74.116	68.1705	630.322	433.041	470.782	362.104	13.6566	316.976	1190.8	9762.1	11544.4	3424.75	15395.4	35.2082	17142.4
1472	LTUS16	518.885	510.447	493.255	751.326	1224.34	1417.87	1733.37	2736.92	2563.26	1263.03	998.015	1237.31	1815.98	33822	41696
1473	LTUS17	709.89	749.729	739.534	888.129	1052.41	521.998	455.137	4784.68	235.566	207.024	5428.57	5676.97	135.563	147.526	5369.62
1474	LTUS18	368.383	2103.5	2905.66	3526.8	3484.94	3331.27	841.139	1080.46	1150.07	898.002	542.96	661.938	730.992	758.461	916.774
1475	LTUS19	340.245	373.224	360.732	374.53	441.069	434.23	535.969	681.979	749.59	665.89	329.932	393.964	414.359	547.859	545.342
1476	LTUS20	2588.93	3392.54	4559.15	6313.56	6954.44	5676.45	5300.79	4210.05	541.912	247.258	321.029	462.519	2768.43	2282.45	305.869
1477	LTUS21	45.4106	29.5838	40.7543	49.7345	68.9743	73.7102	101.228	77.6931	131.23	111.919	612.091	57.0493	80.1307	107.185	117.852
1478	LTUS22	603.473	488.16	602.644	570.853	1046.59	1130.53	1654.63	2084.94	2730.85	1341.82	2549.34	2920.79	2395.57	2602.27	2659.83
1479	LTUS23	111.304	312.15	211.523	202.874	287.757	347.468	393.272	800.401	1163.46	603.664	593.097	1216.1	1191.48	1955.59	1486.17
1480	LTUS24	1933.81	1739.72	2553.66	3324.43	3379.65	3870.67	4318.36	4145.41	3685.37	4258.8	5746.21	3625.59	3049.73	4391.28	4133.1
1481	LTUS25	264.55	386.517	212.548	246.182	312.637	313.137	376.118	329.121	434.33	332.53	420.933	101.537	126.536	239.351	161.367
1482	LTUS26	395.739	246.782	241.455	314.522	485.499	462.069	561.515	670.312	917.695	490.582	707.969	844.195	676.075	745.253	724.654
1483	LTUS27	8024.05	9725.94	11399.3	2166.19	12774.6	3808.84	4822.38	29838.2	39598.8	47562.1	35005.5	39479.8	47951.6	54082.4	67466.8
1484	LTUS28	618.607	671.668	606.73	856.49	1504.76	1275.79	1658.18	2526.72	3720.99	2252.96	2055.98	2520.32	2785.05	2934.54	2909.26
1485	LTUS29	13510.8	14833.8	18600.9	20148.2	24743.7	23686.3	26055.8	47592.2	6053.65	64496.5	68919.1	73942.7	4901.05	4823.47	86044.2
1486	LTUS30	1371.55	1414.57	1552.96	1786.8	2155.74	2195.18	2340.4	3170.9	3659.97	2031.32	1919.71	2437.8	2399.09	2724.42	2766.85
1487	LTUS31	1549.31	1392.08	1607.38	1850.68	2304.67	2485.25	3254.35	4803.54	5997.57	4421.28	4780.05	5686.66	64482	75783.3	86202.9
1488	LTUS32	311.651	191.879	247.99	295.685	323.581	389.951	323.804	536.336	530.005	648.235	603.839	570.072	350.599	371.939	359.73
1489	LTUS33	24.6456	33.3941	19.5688	49.8003	194.485	918.595	112.643	304.679	129.814	1949.33	124.125	123.666	106.901	141.43	153.288
1490	LTUS34	2152.23	2191.7	2440.25	2680.42	1034.04	3676.02	6354.63	9958.5	11406.7	3387.66	3903.77	4413.39	8890.89	8439.36	8463.63
1491	LTUS35	367.423	265.952	321.999	517.512	672.432	725.669	785.39	872.605	1013.58	895.832	919.565	761.316	868.36	922.262	918.371
1492	LTUS36	434.276	367.847	376.433	485.796	501.575	528.645	654.282	372.234	233.296	150.775	153.151	190.782	163.398	209.176	217.378
1493	LTUS37	462.374	432.822	244.677	349.557	632.313	410.107	473.612	529.028	752.785	2283.32	2578.92	2379.18	3672.89	5498.82	5507.23
1494	LTUS38	479.336	404.653	426.559	438.103	490.54	477.285	622.444	714.668	890.766	607.232	664.682	545.422	529.942	561.15	572.351
1495	LTUS39	576.632	713.684	905.311	1085.94	1197.34	1182.09	1397.2	1687.59	2176.01	1697.85	1661.25	1410.32	1483.97	1613.13	1545.87
1496	LTUS40	154.124	192.79	289.73	131.253	345.818	327.649	412.9	449.724	704.37	617.811	889.006	639.604	834.459	907.704	887.559
1497	LTUS41	605.21	534.153	660.313	817.295	1099.63	1300.26	1674.14	1940.95	2904.28	2071.15	1889.36	1812.74	1794.16	1868.33	1838.01
1498	LTUS42	60.8986	56.5694	92.5616	161.248	196.514	186.59	276.58	488.498	668.474	454.585	432.22	432.278	487.393	623.733	554.313
1499	LTUS43	47.0121	56.169	78.0182	107.19	149.622	144.239	175.185	219.523	318.742	233.565	217.35	285.073	238.932	274.7	276.592
1500	LTUS44	1308.96	1448.05	1608.27	1843.99	2765.1	3153.38	4087.56	5327.95	6329.28	4395.42	4323.39	4605.35	4481.66	4837.46	5053.93
1501	LTUS45	366.991	408.749	432.013	693.922	1026.1	983.982	1411.85	3211.16	3025.89	1722.99	1830.43	2199.84	2569.12	2543.32	2068.64
1502	LTUS46	282.188	283.649	357.241	553.885	762.367	913.574	1257.85	1918.26	2256.08	1019.7	862.22	1042.17	892.405	934.478	1205.28
1503	LTUS47	3.56162	3.51193	2.75485	4.69805	5.04647	4.68445	5.09375	7.62026	19.8214	11.4058	10.0531	157.282	6.18633	137.737	7.20536
1504	LTUS48	826.312	872.841	960.304	1370.48	1504.61	1691.4	1849.36	2467.51	2785	2256.63	2122.72	2498.88	2390.99	2669.06	2511.08
1505	LTUS49	78.3403	178.502	110.288	225.992	168.333	211.178	221.556	370.602	426.895	225.527	344.294	482.557	430.881	429.133	411.571
1506	LTUS50	918.691	1017.74	1172.31	1445.92	1970.15	2294.57	2284.52	4619.23	4657.7	2529.46	2501.99	2534.56	3511.52	4044.35	4196.59
1507	LTUS51	260.726	222.372	248.961	243.725	414	265.216	339.91	1063.43	1192.77	1221.5	379.472	525.755	317.335	3103.19	3662.67
1508	LTUS52	269.122	269.589	315.849	377.92	403.217	464.289	464.711	541.264	716.072	691.804	700.364	642.478	637.78	589.067	552.514
1509	LTUS53	262.222	668.527	733.314	162.155	325.52	365.816	390.324	238.893	304.709	307.195	645.299	310.658	285.937	269.81	267.415
1510	LTUS54	578.758	517.507	665.184	1057.05	890.213	1346.97	1701.37	2426.49	2942.34	1808.22	1824.01	1940.05	2078	2065.49	2547.67
1511	LTUS55	0	0	0	0	0	0	0	0	0	0	0	0	0	0	0
1512	LTUS56	0	0	0	0	0	0	0	0	0	0	0	0	0	0	0
1513	LUXS1	187.606	158.887	282.115	250.769	217.022	350.798	349.867	458.319	469.45	444.097	8372.11	18235.6	11142.8	13746.4	6142.08
1514	LUXS2	83.6106	64.7739	94.4467	112.757	333.428	307.255	395.66	141.141	135.606	138.342	171.395	559.012	158.146	193.637	196.353
1515	LUXS3	0	0	0	0	0	0	0	0	0	0	0	0	0	0	0
1516	LUXS4	44.9985	84.6692	107.7	129.505	161.579	196.529	349.299	353.794	398.085	292.8	291.556	395.648	349.086	428.577	336.573
1517	LUXS5	285.991	228.225	313.497	317.739	348.052	347.513	394.612	421.055	403.292	419.318	238.094	304.239	349.093	297.763	385.018
1518	LUXS6	1871.44	1587.51	1635.93	2040.07	2629.79	2102.41	1927.24	2256.11	2052.12	1377.53	6970.42	1306.48	896.458	952.16	673.309
1519	LUXS7	363.379	306.321	3504.74	4905.22	5395.14	508.576	582.611	776.145	774.877	898.167	853.872	8758.88	8176.47	7929.2	697.85
1520	LUXS8	872.412	954.961	1016.34	1139.74	1599.63	1656.1	1921.66	2207.54	2419.5	1866.14	2297.1	1771.46	1180.24	1216.26	1279.22
1521	LUXS9	1140.24	1589.65	1112.58	353.298	1469.18	420.888	2433.8	2874.95	2649.4	3352.75	2768.71	2364.83	2284.83	2541.33	2474.58
1522	LUXS10	0	0	0	0	0	0	0	0	0	0	0	0	0	0	0
1523	LUXS11	1505.49	1451.66	1400.76	1684.9	2068.61	2482.56	2823.39	3513.32	4021.02	3493.96	5311.29	6191.47	5426.61	7126.63	6766.03
1524	LUXS12	3394.36	3483.73	3389.11	3947.79	4432.05	4864.58	5868.63	7188.27	5075.13	4199.07	4364.31	5117.13	5010.41	4897.99	1557.83
1525	LUXS13	4891.64	5115.7	6610.28	7269.72	8855.77	10058.5	9852.79	13455.8	14410.5	7090.19	15376.7	17381.5	15363.3	15127.9	15239.2
1526	LUXS14	21508	17973.6	7565.72	8965.34	10829.3	11541.2	24649.4	43056.4	57748.4	54060.6	76066.7	88910.3	81167.7	102837	89029.7
1527	LUXS15	4836.5	4651.68	4622.41	5035.11	7653.47	8983.49	14359	18266.4	19824.4	8356.82	14875	21802.1	15192.4	14293.9	14257.5
1528	LUXS16	1752.81	1508.22	1650.66	2550.52	2546.36	3165.59	3621.68	4927.89	6404.17	4640.39	3088.66	3893.44	4320.59	4361.76	4289.86
1529	LUXS17	4777.22	3528.49	754.563	3196.82	3725.83	5571.24	5950.45	132.696	3858.53	898.508	161.048	3265	3468.35	4177.38	4359.26
1530	LUXS18	777.367	2227.39	1467.23	1740.37	2044.82	2129.63	1993.88	1959.23	2171.76	1716.39	1872.15	2241.97	2272.88	1884.74	2261.18
1531	LUXS19	136.636	2552.2	2949.77	3459.54	4192.4	5047.51	6080.05	7831.02	9478.11	5434.59	5456.75	7481.68	6492.89	7058.46	7699.72
1532	LUXS20	1459.24	1537.03	1525.08	2311.92	3286.63	4307.36	4826.6	6577.75	8175.8	5719.86	7175.59	7284.42	6760.17	6792.86	7073.43
1533	LUXS21	55.5908	51.8625	61.9947	103.578	131.259	315.326	292.89	198.583	277.197	422.444	748.759	1251.46	1391.85	1231.15	1345.92
1534	LUXS22	101.098	112.088	138.545	96.8481	133.72	137.213	210.781	222.767	268.395	203.938	215.797	103.676	76.1359	454.243	75.6896
1535	LUXS23	184.329	1097.36	213.591	220.229	1519.8	1481.49	1671.81	2006.36	381.89	471.595	425.359	379.241	276.62	361.013	360.539
1536	LUXS24	2421.69	3071.6	3187.71	3247.64	4475.45	6318.49	7659.88	10719.5	11848.1	7209.26	6983.23	8617.55	8452.08	8514.09	1410.24
1537	LUXS25	65.6089	780.084	40.4578	46.3365	66.2614	107.96	165.161	209.632	247.139	152.347	174.784	246.719	208.195	284.721	227.417
1538	LUXS26	160.448	135.449	172.189	122.494	750.297	1002.27	1004.8	1096.14	5974.38	186.173	1181.21	1547.43	1376.01	606.445	161.313
1539	LUXS27	3643.85	3826.52	3717.43	3986.33	4761.94	5584.86	26972.3	39131.7	55367.5	55974.8	3016.39	3562.27	3158.14	3858.77	4336.12
1540	LUXS28	73.0441	67.9924	4318.15	5771.36	6804.43	329.674	427.078	395.966	595.309	457.665	527.155	736.978	688.225	631.903	909.609
1541	LUXS29	4103.99	15596.1	4357.84	18758.7	1262.59	5971.75	25059.5	43975.4	72708	64363.1	71370.9	83517.8	94519.4	122776	107395
1542	LUXS30	8030.9	19131	29602.5	34173.9	13256.9	10669.6	25747.7	58732	83064.3	86489.7	72242.3	86916.5	106963	133759	137798
1543	LUXS31	5932.58	6147.06	3233.62	5458.87	3806.46	12454.9	18551.6	32861.8	42314.4	40336.4	39721	40700.9	942.239	1240.13	4097.62
1544	LUXS32	1705.82	1767.11	1440.49	1567.85	2188.29	2741.13	3152.52	3626.22	507.79	766.5	2012.09	716.363	569.915	297.04	780.974
1545	LUXS33	2616.76	2381.11	1597.62	1455.58	1655.01	1663.18	1683.4	3349.02	3571.86	3290.72	1051.19	1337.06	1074.73	1170.9	1463.78
1546	LUXS34	593.891	527.121	724.058	931.196	13775.6	17222.6	21233.1	36942.1	44317.2	2843.23	3076.35	18213.3	19194.8	23142.9	4918.1
1547	LUXS35	3456.9	3475	3350.59	3965.27	4804.87	5447.29	5929.85	7154.88	7286.12	5067.64	4911.88	5561.78	4856.6	2409.95	14963.7
1548	LUXS36	2298.49	3077.77	2543.98	2096.64	3013.3	3988.7	4503.24	5784.49	6429.95	4560.91	4737.23	2482.28	2477.23	2669.5	3930.79
1549	LUXS37	1412.18	1687.09	1300.4	1620.74	1354.13	1879.53	2193.11	3289.92	2498.75	1315.08	658.05	4751.12	8344.42	11873.1	5645.26
1550	LUXS38	1513.56	1332.16	577.035	1538.27	444.242	341.522	1892.71	2210.22	2323.4	436.232	1463.63	1761.98	682.99	883.96	1597.46
1551	LUXS39	2964.3	3555.47	2380.05	3951.72	3868	4158.72	4573.86	5701.87	7245.38	7835.4	8576.02	6933.36	6889.72	6420.38	7359.22
1552	LUXS40	3029.15	3568.29	770.9	1586.99	2188.54	2428.3	9096.36	12788.1	10771.9	16113.5	11958	20758.6	8500.48	11982	16480
1553	LUXS41	43749.7	38867.6	31103.9	35189	55336.8	70223.2	92011.4	186985	111468	147840	309316	217675	218111	523039	342034
1554	LUXS42	2313.21	1630.97	2163.44	3439.78	1842.54	4360.63	4178.91	5608.22	8406.42	3903.32	4128.05	6340.02	1234.47	2835.04	4028.07
1555	LUXS43	24313.7	25364.5	23959	29440.4	38817.8	54153.3	70679.7	92271.1	83895.5	64596.7	73146	80948.9	81921.7	83644.9	97794.8
1556	LUXS44	4740.58	5011.24	5144.91	6881.28	7581.1	3288.62	3886.8	13104.1	14871.7	7572.74	7254.65	8094.6	7042.96	8444.6	12637.2
1557	LUXS45	7006.54	7354.08	7140.35	8450.34	10886.1	12896	15635.6	21032.4	21034.8	17236.8	16197.5	19357	19090.4	20147.1	21448
1558	LUXS46	3197.89	3298.99	3162.95	3629.34	1030.61	4733.64	6028.17	7152.02	2354.85	1717.7	1207.33	1354.44	901.594	1168.79	1097.95
1559	LUXS47	2767.56	2596.64	2461.14	2821.47	3551.44	4278.31	5119.66	6221.3	5491.08	4220.1	4192.7	5099.88	5165.57	4985.58	4952.29
1560	LUXS48	2129.34	2704.39	6844.88	7494.21	2776.52	3693.32	1827.4	321.766	340.069	516.293	669.282	849.348	756.436	1081.4	1954.11
1561	LUXS49	2625.34	2316.76	483.762	2228.26	448.145	517.046	606.734	648.508	666.915	789.963	521.242	723.978	4160.48	3855.06	3657.73
1562	LUXS50	5497.96	5913.15	5303.8	5664.06	7171.56	9208.68	11670.8	15997.4	23716.1	17158.1	23792.9	22054.1	22579.1	24768.7	31704.6
1563	LUXS51	241.066	1149.54	1313.52	458.903	561.631	708.33	876.084	990.533	1016.35	1029.37	981.43	1062.85	1098.97	1206.32	1304.33
1564	LUXS52	2120.2	2359.84	2262.23	2620.37	3441.57	4016.67	5129.96	7001.38	7515.45	5311.45	5807.17	6882.86	6972.85	7136.87	7914.83
1565	LUXS53	1173.47	1032.03	352.815	459.674	336.733	1524.61	337.99	383.428	1393.67	431.671	477.282	569.183	539.721	510.18	323.922
1566	LUXS54	163.727	2784.49	2558	3292.4	304.3	3634.19	4057.54	1815.32	7591.62	2109.94	4588.23	5933.13	6673.31	2670.09	3007.16
1567	LUXS55	9.54907	143.949	32.394	9.11954	7.65007	190.989	203.965	92.2023	120.104	117.521	226.968	281.038	100.619	145.568	99.759
1568	LUXS56	0	0	0	0	0	0	0	0	0	0	0	0	0	0	0
1569	LVAS1	828.587	876.276	926.932	1228.6	1403.83	4996.78	3131.12	7287.21	3929.1	14346.4	9401.16	11534.8	25403.7	24626.2	22022.9
1570	LVAS2	381.866	401.872	451.198	681.326	871.659	947.149	1129.16	2599.31	2434.12	1792.3	2815.2	3144.99	2684.38	2953.61	2796.06
1571	LVAS3	306.063	271.838	270.024	343.533	374.39	640.305	684.848	682.066	607.523	805.025	1893.09	573.221	601.482	1085.06	738.432
1572	LVAS4	246.182	261.936	271.619	300.79	871.111	1075.34	1611.82	769.406	1116.99	1188.73	1094.75	1064.1	1185.12	1350.79	3581.49
1573	LVAS5	840.547	814.155	841.546	1254.55	1376.93	1796.43	1700.27	1844.09	1758.36	1600.61	1737.91	1714.22	1169.28	2196.74	13636.1
1574	LVAS6	1473.76	3291.14	1558.98	1717.05	4920.31	4729.89	5192.63	6017.25	6589.44	4861.03	5934.47	6936.62	7978.73	8204.04	6751.33
1575	LVAS7	8329.02	7974.25	9472.68	12429.4	15787.5	16294.9	16645.1	22010.5	18811.8	10025.1	14011.3	15471.8	15243	16238.3	19317.3
1576	LVAS8	191.404	194.883	200.769	379.962	243.478	309.37	332.376	331.596	361.289	363.408	360.688	721.178	592.249	743.573	354.906
1577	LVAS9	186.263	197.206	201.838	194.161	191.966	205.98	311.451	301.69	331.881	264.488	224.81	189.462	259.176	651.275	638.331
1578	LVAS10	202.903	102.721	23.2184	1262.25	1777.74	336.266	30.7249	395.029	34.5216	309.266	262.581	336.41	339.236	274.323	318.971
1579	LVAS11	50.7507	51.9213	64.6806	157.223	157.71	2046.21	991.516	91.0849	287.424	2149.61	2509.7	328.292	180.221	156.843	115.806
1580	LVAS12	41.9513	47.4666	49.3707	49.284	70.9412	48.1768	31.147	70.3415	65.9315	127.173	88.1009	165.972	35.9488	37.9984	51.7798
1581	LVAS13	92.9007	114.175	152.85	225.808	435.148	543.055	764.773	1245.7	1804.55	1175.12	611.629	253.524	329.45	309.2	262.055
1582	LVAS14	208.502	269.051	350.719	464.33	972.381	1370.83	2117.39	3428.05	4562.87	1905.67	1580.08	2211.38	2167.42	2351.62	2187.3
1583	LVAS15	1934.28	2254.18	2355.39	2630.1	3444.62	3703.36	5547.16	6660.13	32759	35635.9	36008.2	1614.23	48131	35766.8	4523.33
1584	LVAS16	229.905	303.312	349.217	476.088	906.455	1350.83	2413.23	3305.43	4323.02	1880.54	1624.16	2230.51	2410.33	2445.97	2283.63
1585	LVAS17	1314.97	1358.36	1544.74	1137.81	2318.08	29.0765	3231.9	3340.91	3979.14	1997.38	3461.65	85.7519	4653.5	4799.69	3351.96
1586	LVAS18	68.8222	79.4191	133.946	1154.29	2416.21	290.977	265.496	350.144	939.694	497.141	1190.72	770.889	904.222	612.51	803.827
1587	LVAS19	1115.75	1289.1	1421.03	1718.41	1914.29	2028.16	2499.71	3990.26	3967.72	320.501	243.939	3454.97	3634.37	4258.29	2637.81
1588	LVAS20	131.47	294.283	11.9375	323.237	517.839	503.717	797.358	7861.46	9273.24	30.3083	33.3165	1237.44	1090.23	5294.53	4243.81
1589	LVAS21	173.005	147.377	134.477	301.42	200.59	1724.91	368.404	157.472	759.743	81.4756	607.605	354.107	767.976	237.742	238.629
1590	LVAS22	43.7915	49.7633	27.482	45.3388	60.6301	95.4858	90.1536	650.701	654.26	496.284	82.3324	91.5458	105.555	714.551	735.317
1591	LVAS23	304.48	476.261	504.018	604.701	728.447	766.829	1741.54	2575.78	3102.68	975.522	1419.26	1490.76	1918.51	1010.31	1575.46
1592	LVAS24	1667.98	1779.19	1935.94	2413.43	2494.14	2528.45	3449.35	4883.99	10149.4	6762.93	6502.49	8699.67	8886.04	7720.01	7187.99
1593	LVAS25	24.9539	28.074	37.7709	42.5034	54.4765	53.4327	49.5744	79.5033	102.813	72.6776	93.3363	100.993	126.847	79.9742	74.4849
1594	LVAS26	53.8266	58.6704	78.5683	94.9246	157.788	181.102	176.09	320.737	374.871	228.53	381.747	419.725	447.798	333.855	313.701
1595	LVAS27	1156.78	1345.97	1966.11	2722.31	4792.06	6007.98	9860.13	15302	21082.7	10459	8151.15	10675.7	9666.71	10944.2	54478.7
1596	LVAS28	280.587	267.896	284.421	667.528	990.238	1451.32	2714.32	3868.37	4020.71	1908.26	1735.34	2311.47	2372.55	2388.46	2446.3
1597	LVAS29	2160.65	2497.23	2733	2762.62	4074.44	5421.88	7372.18	8466.97	47763.7	43532.3	45534.4	45240.9	7687.39	55462.3	8133.75
1598	LVAS30	1493.84	1662.6	1842.92	2442.54	2776.44	3496.71	4872.76	5521.43	6465.19	3837.39	3637.14	3842.67	4182.32	4190.42	3989.48
1599	LVAS31	2696.57	2747.13	2677.16	3392.25	4085.88	4547.26	5956.05	38060.2	7787.55	45043.1	44811.5	46144.3	54792	11164.1	10611.9
1600	LVAS32	358.644	343.892	308.918	385.175	404.087	8827.47	11150.4	11381.5	18641.8	10978.5	11090.8	12207.5	12931.6	13288.8	380.52
1601	LVAS33	35.1125	36.5182	34.659	55.5903	82.7565	90.4388	161.412	232.663	309.996	280.937	389.323	334.521	1509.44	377.27	356.797
1602	LVAS34	3642.45	4038.29	4171.85	5091.9	6158.55	6688.25	9181.98	11869.3	15132.8	8751.56	8865.14	11484.1	14215.6	11028	11774.5
1603	LVAS35	189.092	230.823	223.837	166.77	159.679	138.168	157.092	209.734	380.631	334.831	300.839	357.57	269.971	290.679	299.367
1604	LVAS36	51.5779	53.0031	50.2675	68.742	97.2367	128.564	197.974	285.433	347.418	212.136	264.259	285.965	434.603	454.734	429.562
1605	LVAS37	244.847	293.536	300.238	455.521	509.72	495.926	258.01	307.758	505.374	492.952	264.814	291.606	226.784	228.823	3016.39
1606	LVAS38	49.9332	57.943	49.7465	64.2597	98.9008	88.9753	118.329	106.511	226.676	178.528	198.204	157.405	160.079	164.189	162.278
1607	LVAS39	931.834	1053.89	1119.56	1086.19	1280.92	1253.94	1760.84	2570.15	3394.95	2545.62	2175.81	2353.62	2285.59	2347.22	2395.51
1608	LVAS40	313.585	371.104	395.918	277.372	295.603	319.626	388.741	556.823	1002.64	966.837	931.443	1474.62	4397.41	5062.95	5632.67
1609	LVAS41	580.588	591.396	384.611	552.991	713.209	1053.97	1283.44	1720.39	4735.7	1631.66	1405.17	1595.28	1284.29	1635.95	1865.93
1610	LVAS42	198.43	166.237	189.576	248.085	106.924	183.724	204.374	272.718	1640.11	235.002	230.993	183.798	595.96	232.773	234.746
1611	LVAS43	76.6001	62.5747	60.8834	104.686	106.894	112.943	264.374	275.8	376.413	378.383	338.47	399.475	326.634	401.667	529.452
1612	LVAS44	895.374	1003.11	1153.57	1403.67	1778.67	2286.14	5024.29	6942.42	8330.72	4047.36	3791.63	5207.58	5455.09	6170.35	5996.58
1613	LVAS45	604.564	717.177	741.413	807.892	857.837	972.126	1295.43	1586.52	2100.69	1716.66	1817.11	1681.27	1756.97	1873.49	1946.68
1614	LVAS46	296.625	364.083	491.221	681.282	1255.51	1706.78	2628.05	4274.63	5376.65	2392.16	1793.07	2333.16	2371.9	2380.03	2268.74
1615	LVAS47	101.741	91.3051	82.6822	75.3605	59.2596	126.587	172.125	217.797	479.41	446.276	407.718	451.504	393.401	225.276	192.366
1616	LVAS48	529.627	578.615	586.932	638.072	721.895	879.419	1447.74	1516.97	2285.24	1730.09	1734.44	1480.27	1714	1781.66	1883.9
1617	LVAS49	132.226	221.54	234.05	291.738	373.493	379.595	450.609	582.059	1365.25	864.292	691.459	749.146	700.744	783.725	818.678
1618	LVAS50	946.715	954.445	1380.95	1619.72	2256.45	2640.06	3940.92	5737.25	6889.02	3968.08	3950.27	4886.54	5386.23	5960.85	5501.05
1619	LVAS51	276.524	360.011	772.849	1061.26	1233.63	1365.84	1615.3	1983.38	2566.98	1167.61	1004.21	1192.54	1064.37	1157.34	1261.18
1620	LVAS52	147.521	153.239	137.005	143.788	323.432	394.348	597.374	826.479	1031.59	579.741	79.4523	100.717	103.898	117.091	124.611
1621	LVAS53	101.441	113.538	121.292	144.847	211.276	202.486	248.016	268.46	373.61	294.27	354.846	306.048	339.587	394.967	428.868
1622	LVAS54	345.458	280.214	318.356	327.833	469.774	450.185	439.839	780.295	1307.82	734.323	850.653	932.38	1202.44	1345.32	1406.16
1623	LVAS55	0	0	0	0	0	0	0	0	0	0	0	0	0	0	0
1624	LVAS56	0	0	0	0	0	0	0	0	0	0	0	0	0	0	0
1625	MEXS1	107480	86049.6	85876.2	110576	118236	129274	136098	145342	150344	145436	166169	191687	189755	190737	196716
1626	MEXS2	1568.12	1598.53	2587.09	2369.51	1300.68	1404.79	1473.18	1624.15	1502.51	2212.39	2607.27	3800.92	4009.1	4076.66	4246.85
1627	MEXS3	8259.06	9360.78	9287.65	8871.78	9066.4	10119.4	10211.5	11303.3	11847.5	11026.6	11597.3	12020.6	12970.6	14410.8	14506.2
1628	MEXS4	179219	89831.7	92602.2	94000.5	119336	173696	229962	266673	290994	206879	254233	364710	396648	385375	338788
1629	MEXS5	72115.9	82017.9	82594.7	77882.3	82928	94584.9	98725.8	106740	114623	107943	119082	130541	135811	149727	148702
1630	MEXS6	31993.8	32962.2	31391.6	24146.5	20252.2	22006.2	30673.7	31606.4	30755.8	26071.7	31862.7	31790.5	34806.6	37082.1	36843
1631	MEXS7	28779.4	33355	30753.8	25561.6	26343.5	29884.6	32491.3	35691.4	38868.5	30131	36053.4	47839.3	50501.6	49315.1	49680.2
1632	MEXS8	28963.2	30728	29724.3	27363	28156.8	34996.4	37545.4	42526.9	43709.6	42963.8	48080.1	46331.5	46568.1	51499.1	51599.6
1633	MEXS9	8041.27	7801.43	7551.78	7370.1	7588.69	7374.97	9650.22	9956.9	10267.2	8516.29	9092.53	11278.3	10973.4	12116.3	12193.9
1634	MEXS10	38988.9	34426.8	35662.8	35830.7	45316.7	90009.6	113008	130106	324297	264061	332425	392480	192392	198377	188434
1635	MEXS11	65209.8	68137.9	68753.1	65676.6	71597.3	85533.1	88084.9	96961.3	113638	76736	91962.5	103736	150029	105483	106122
1636	MEXS12	14438.7	14791.9	15531.7	16169.2	17124.6	21234.8	23400.2	29017.6	29586	25329.5	23334.7	27335.7	26837.5	26154.1	25619.5
1637	MEXS13	70205.7	76720.9	76123.9	65942.9	63058.9	77913.2	88004.3	93770.2	102285	80084.2	104588	116920	124306	128512	132375
1638	MEXS14	117734	133190	133357	138513	148955	171566	186170	187887	193049	149941	158566	161132	165644	167768	169861
1639	MEXS15	75098.3	75822.9	76150.1	74790	90238.4	103817	124157	127857	173070	142249	153659	170700	178708	173359	182785
1640	MEXS16	41873.8	41689.5	41599.2	43018.3	46907.4	138081	60146.9	151291	156666	116287	69552	69612.8	73103.3	72443.5	74754.1
1641	MEXS17	86828.3	65522.5	53051.2	48832.2	43858.5	55774.2	56631.9	78678.8	48961.1	31859.6	74046.6	20662.7	26298.9	33848.8	40727.3
1642	MEXS18	89062.9	112486	104339	103513	114700	127477	136470	129270	121167	94087.5	87069.8	83060	87797.3	99055.6	98341.3
1643	MEXS19	9159.58	21116.9	20099.3	35096.4	24367.6	31540.6	34798.3	27549.8	32856.6	24603.6	31938.9	40466.4	48140.7	41976.2	42433.3
1644	MEXS20	166357	172149	188129	188657	191662	208117	221083	230493	167891	151580	207393	236678	270329	316652	357875
1645	MEXS21	10427.2	11772.6	13684.4	11183.7	10092.7	12531.6	15030.1	25942.8	26303.8	16261.8	20541.9	27222.1	36245.9	35055.5	47547.3
1646	MEXS22	15021.1	15534.2	16625.4	15650.4	15899.9	21139.3	23000.4	27658	48198	39843.4	112994	59166.8	131332	133319	51704.3
1647	MEXS23	13492.9	13653.5	14707.2	14623.1	16502.2	18769.5	20684.5	23108.7	26060.3	20558.6	23304.2	24419.9	24547.7	25065.5	25566.3
1648	MEXS24	26243.6	40472.3	46832.5	53030.6	58976.7	68542.3	82937.6	89152.7	106109	74877.9	95965.1	105757	103726	111556	116125
1649	MEXS25	15119.7	16764.7	18084.2	18654.6	19774.2	23489.8	24768.7	25965.6	27151.6	26027.1	28774.2	33902.6	34225.4	37683.2	37548.6
1650	MEXS26	915.294	1096.1	1292.54	1378.38	1485.93	1739.81	1743.32	2008.73	2347.49	1844.99	2392.36	2768.25	2890.44	3477.14	3577.13
1651	MEXS27	44785.5	51179.4	57082.4	57027.2	64272.1	73412.6	82435.3	90167.5	109465	84676.8	108260	115306	117333	109669	108834
1652	MEXS28	34384.6	37116.7	38411.2	38238.8	39672.1	45093.7	50080.6	53929.7	58891.7	55876.9	57113.4	62167.1	64979.4	68009.9	69803.1
1653	MEXS29	129625	133470	139773	138348	144850	173013	194843	209087	228204	179213	230563	261084	266336	298841	305069
1654	MEXS30	113603	117345	122664	123316	132076	153025	181910	195207	209361	165733	200099	221965	228085	257671	271723
1655	MEXS31	71924.1	77942	78964.3	75384.1	78135.9	88508.4	104462	105504	113450	95530.4	115328	122597	115404	138197	147126
1656	MEXS32	3089.51	7547.05	3334.89	3101.14	7536.4	8418.54	8496.05	14902	15274.1	4692.36	5422.36	6100.4	10992.5	11936	5714.21
1657	MEXS33	3507.24	2984.61	3435.81	3068.04	29679.9	7496.61	32523.3	4235.72	5917.83	5898.75	3561.32	28895.3	3941.91	5613.44	8031.11
1658	MEXS34	17909	19345.8	19398.4	15429	15121.4	21570.8	24872.5	26998	26279.3	22543.5	29111.4	32152.3	28988.8	36736.8	40066.9
1659	MEXS35	4216.42	4654.7	4818.86	5355.18	5898.21	6945.89	7975.5	8507.1	10548.6	8665.17	12646.5	13958.5	14983.8	16164.2	16297.8
1660	MEXS36	33259.5	35124.2	36466.7	35434.2	36736	41946.6	46138.8	51504.5	54677.4	47750.3	53079.3	53690.6	52936.7	58186.2	60182.9
1661	MEXS37	4751.58	4883.75	5194.03	5034.18	5126.34	5543.22	5997.06	6476.41	6729.47	6475.14	6841.99	7832.51	7720.46	8337.69	8142.09
1662	MEXS38	2542.84	2816.1	2852.18	3119.29	3341.43	3724.86	4272.94	5369.43	6184.85	6017.11	6906	6929.69	7003.62	7748.91	8061.66
1663	MEXS39	28768.7	31372.6	33623.2	33867.8	37291.1	44058.8	50785.9	61378.7	66049.9	58243.7	65769.8	66488.2	67956.1	70477.3	69178.1
1664	MEXS40	2141.15	2265.57	2435.68	2360.98	2643.52	2946.17	3129.22	3323.39	3538.46	2759.75	3067.02	3533.93	3484.73	3813.07	3905.26
1665	MEXS41	33942.3	35311.8	44986.1	45104.5	47142.3	57389.6	66507.9	76299.3	90745.8	76835.4	88510.4	90286.5	97550.6	102824	102397
1666	MEXS42	12042.9	8363.87	19209.5	15917.2	14993.2	10766.8	11858.9	22930.1	20003.3	28986.9	22824.5	30968.6	27858.6	42308.4	41504.2
1667	MEXS43	1543.33	4375.91	2260.08	2215.89	2347.83	5640.3	2641.43	3794.18	3259.04	3341.2	3189.98	3958.35	4356.34	4934.55	4494.72
1668	MEXS44	0	0	0	0	0	0	0	0	0	0	0	0	0	0	0
1669	MEXS45	25157.8	27461.2	29712.1	28981	30061.5	34464.2	37621	48873.8	50184.8	46120.5	50635.9	54461.8	50669.9	60689.8	62442.2
1670	MEXS46	16373.3	18324	19784.1	20005.9	22410.2	26173.6	28321.6	31374.5	37547.9	28572.8	33435.4	35005.6	37128.4	35508.3	35307.8
1671	MEXS47	7870.48	8015.65	8767.48	8442.23	8649.04	9483.99	10235.9	10578.3	11417	9063.61	9585.39	11066.7	11289.7	12572.3	12930
1672	MEXS48	0	0	0	0	0	0	0	0	0	0	0	0	0	0	0
1673	MEXS49	7291.84	7126.6	7568.3	8757.21	7616.43	9583.15	10157.9	12094.1	12303.2	6371.98	2983.25	3547.03	4162.7	4275.09	4043.93
1674	MEXS50	112968	150721	161140	160027	159612	185953	164763	240116	245353	205710	239540	264466	266214	245355	249270
1675	MEXS51	573.666	673.911	688.654	611.664	559.906	725.711	806.239	871.348	941.592	792.459	924.335	1080.38	1170.92	1405.81	1416.86
1676	MEXS52	2344.37	3288.61	3586.96	3186.55	3635.32	4333.77	4734.92	5057.12	4731.25	5675.17	5669.4	5154.47	4703.4	6684.66	6866.67
1677	MEXS53	0	0	0	0	0	0	0	0	0	0	0	0	0	0	0
1678	MEXS54	3592.01	4005.29	4362.66	4206.01	3810.2	4246.53	4610.59	4580.21	5312.64	4295.6	5891.82	6274.91	6786.94	7307.62	7175.94
1679	MEXS55	0	0	0	0	0	0	0	0	0	0	0	0	0	0	0
1680	MEXS56	0	0	0	0	0	0	0	0	0	0	0	0	0	0	0
1681	MLTS1	119.078	140.323	130.111	2085.13	164.907	164.724	177.206	4020.37	4107.1	214.545	169.605	184.579	156.582	184.592	185.562
1682	MLTS2	2.48359e-09	0	0	2.77159e-08	0.0175706	6.95554e-09	1.65939e-08	7.88282e-08	0	0.0649459	0	2.48399e-07	0	0.082974	0.0409556
1683	MLTS3	109.168	187.873	191.694	858.998	257.924	254.208	282.013	400.926	2476.6	347.563	267.251	278.132	362.059	407.081	484.584
1684	MLTS4	1012.41	89.265	812.133	145.542	180.59	199.403	218.305	257.384	237.017	267.749	1515.08	246.631	138.948	243.745	265.403
1685	MLTS5	395.311	391.321	379.387	469.054	470.62	494.561	504.116	538.435	629.655	593.5	593.753	677.203	667.992	721.846	752.762
1686	MLTS6	1587.43	964.863	827.694	817.715	1127.69	858.933	720.784	708.687	717.901	442.769	419.538	538.609	342.298	845.821	878.519
1687	MLTS7	6.16365	7.16133	10.077	11.6286	12.4873	52.3766	48.3536	63.5707	14.1923	71.6581	70.9493	69.5105	62.3768	12.1506	7.89685
1688	MLTS8	9.95623	7.35852	11.0538	19.8609	19.4458	19.0441	22.3457	10.3319	29.6	9.24657	20.6327	15.4896	9.76805	11.5085	56.3244
1689	MLTS9	198.225	140.279	2808.82	3231.26	3388.51	3482.77	3579.06	3799.45	3377.32	4518.63	3155.28	3666.09	4633.25	5697.93	5713.75
1690	MLTS10	228.343	138.302	220.634	281.026	77.1075	161.75	4123.17	7387.74	6952.73	328.767	9426.37	11629.6	12333.9	10893.5	10826.2
1691	MLTS11	335.939	185.883	165.986	1508.04	1364.47	1469.11	1548.07	1644.37	1324.71	213.696	3135.23	437.683	415.023	678.187	2957.05
1692	MLTS12	840.501	76.3791	375.835	108.845	113.133	1030.4	1505.82	1780.81	186.189	160.98	3224.42	3739.69	202.257	243.796	244.715
1693	MLTS13	1609.26	1533.26	1021.21	2510.46	3077.38	2861.33	3336.52	4114.77	4347.37	2344.5	130.666	4365.41	4272.93	107.423	135.733
1694	MLTS14	122.827	145.272	176.996	222.056	242.864	295.841	287.109	390.375	441.043	438.597	384.569	421.477	373.33	395.184	457.596
1695	MLTS15	3.05785	199.125	321.578	541.445	711.782	785.827	925.363	1063.51	3968.62	4189.53	3974.52	3136.42	2764	3246.98	3864.59
1696	MLTS16	150.986	115.704	135.322	182.041	198.495	222.319	219.639	293.245	342.229	290.151	243.861	281.728	250.225	261.203	299.678
1697	MLTS17	5759.72	7561.83	4752.82	5884.06	7784.86	7664.32	9807.08	8704.06	7689.39	5722.69	10779.3	11879.6	11045.2	9871.92	8386.58
1698	MLTS18	1831.13	1376.06	1628.61	1133.34	874.112	1725.69	2457.53	2638.13	2860.7	2043.26	2598.49	2634.97	2819.94	2731.36	2257.61
1699	MLTS19	6179.51	3475.15	3148.9	1506.26	5601.23	1365.29	7068.34	9477.85	10268.8	7372.45	10280.6	11698.1	264.891	268.522	299.394
1700	MLTS20	28.8008	18.8862	368.19	19.7143	487.244	58.6267	359.623	1559.45	2163.98	10.9786	9.53093	12.1532	10.6072	11.003	12.9437
1701	MLTS21	13.8315	17.6119	15.1259	20.9495	12.0972	18.8139	20.2003	20.4777	39.6291	25.2711	27.343	31.404	22.9059	41.6562	48.0129
1702	MLTS22	58.8709	36.7059	42.2143	46.9189	276.564	65.4711	58.3742	77.2131	112.47	110.409	99.9054	110.179	113.173	126.706	143.29
1703	MLTS23	95.1278	320.667	1989.47	2517.44	3046.34	2473.33	3595.53	715.65	1552.56	1439.22	1082.87	1153.73	1021.48	458.743	151.428
1704	MLTS24	490.168	527.649	526.864	680.082	715.816	974.35	1230.23	1338.68	1749.09	1526.46	1476.58	1560.26	1469.76	1529.04	1496.1
1705	MLTS25	85.0199	86.2556	59.7199	55.7832	79.8876	102.192	97.7935	184.274	239.26	318.506	352.251	481.125	420.769	402.416	514.266
1706	MLTS26	85.842	84.3975	93.6268	104.87	123.408	143.295	263.094	373.163	423.895	512.241	597.56	779.064	720.727	687.955	808.512
1707	MLTS27	412.43	435.415	588.894	675.072	744.742	879.981	885.57	1092.16	1277.34	18737.9	2329.13	1369.55	1223.98	1247.34	1364.41
1708	MLTS28	855.907	136.446	157.423	186.707	1252.05	2085.25	1741.6	3346.68	3045.91	1823.92	1410.15	2542.51	2299.23	1853.57	2130.02
1709	MLTS29	713.776	649.828	769.394	946.84	994.913	1104.26	1039.86	1121.5	1246.05	1224.73	1205.27	1256.41	1338.09	1457.85	1559.53
1710	MLTS30	318.726	223.634	251.35	318.537	319.907	305.878	363.641	475.607	492.967	437.496	548.057	651.046	597.531	582.889	708.768
1711	MLTS31	79.0949	93.6477	97.0911	118.513	116.175	198.173	286.176	450.186	429.372	1915.78	1891.42	630.017	668.394	609.942	746.946
1712	MLTS32	13.8326	14.9041	2443.79	14.2777	114.445	2806.55	181.291	5671.29	9468.82	335.893	516.801	613.977	491.841	1315.14	1139.45
1713	MLTS33	1987.62	2075.98	1898.84	1925.69	1981.29	2908.98	1997.65	2443.4	2645.9	1486.13	1586.11	2391.09	2339.38	2380.81	2549.52
1714	MLTS34	1081.24	978.033	1664.86	1773.99	1909.06	2549.39	2332.2	1832.58	2041.5	1521.39	291.808	1371.98	3375.29	3186.17	3843.8
1715	MLTS35	125.608	243.583	1525.37	1672.89	2055.72	2716.99	2370.99	3792.07	456.396	459.37	363.351	840.411	492.275	488.835	11390.7
1716	MLTS36	65.0527	67.9756	61.4668	82.8097	83.2911	142.73	154.714	236.249	300.979	259.718	145.805	147.395	153.394	188.57	316.308
1717	MLTS37	8.11775	3.02121	3.45109	7.71924	9.56676	8.97055	479.981	116.112	329.813	326.609	289.707	414.867	353.983	362.376	78.2957
1718	MLTS38	12.7479	8.04567	11.6436	10.0116	12.9827	237.527	27.6943	21.7936	29.8813	28.7019	34.4712	38.9779	40.967	39.5889	51.92
1719	MLTS39	110.018	154.267	53.631	219.454	73.731	220.065	351.234	442.785	962.197	1054.45	1200.07	1530.31	1478.47	1513.91	1686.89
1720	MLTS40	371.893	263.093	330.987	309.563	375.348	498.554	713.774	920.69	1160.47	1543.27	1542.82	1841.7	4658.37	1901.71	2146.57
1721	MLTS41	3434.77	3310.93	2645.39	3891.46	3339.21	6883.73	7240.51	9863.21	11802.9	17416.8	13400.8	15169	14169.2	17264.3	16904.8
1722	MLTS42	471.199	528.051	681.374	699.69	925.165	155.958	136.987	181.159	148.916	1659.14	201.815	1331.43	1210.82	499.067	2861.73
1723	MLTS43	167.329	130.571	160.709	174.336	187.842	1756.8	2122.6	4012.48	3635.74	3273.29	606.176	3464.78	3513.81	3758.47	3363.73
1724	MLTS44	250.118	232.463	224.155	354.202	405.449	524.145	451.034	556.172	762.064	1252.44	452.868	857.556	790.056	888.451	991.709
1725	MLTS45	360.065	319.06	402.329	429.633	461.571	539.427	515.533	556.993	862.007	1157.04	1023.22	1304.37	1437.18	1620.21	1441.36
1726	MLTS46	158.699	144.106	85.0677	68.893	162.662	286.369	244.629	210.013	466.697	668.057	543.522	692.156	708.178	751.003	666.697
1727	MLTS47	0	1.11835	1.3346	1.30891	2.57458	2.50966	2.41451	15.7716	2.32632	37.5042	2.60557	68.6835	74.8951	3.95494	3.04025
1728	MLTS48	248.523	213.439	272.686	285.232	288.453	376.109	437.387	602.282	1055.66	1187.97	1259.09	2008.4	1647.33	2423	2669.17
1729	MLTS49	48.6994	33.5458	40.7462	50.0564	44.3205	85.7352	156.86	277.434	289.498	537.646	1011.63	743.005	884.992	652.175	769.065
1730	MLTS50	420.011	375.482	427.557	468.344	485.707	523.378	452.111	463.897	752.114	918.332	948.663	1135.89	1205.79	1440.4	1344.24
1731	MLTS51	72.4863	207.452	620.055	817.035	1213.51	1026.31	1009.19	1252.09	1376.56	657.685	363.632	421.86	383.351	409.701	460.641
1732	MLTS52	79.6916	71.5928	65.6566	97.3762	100.653	157.985	244.787	405.101	451.909	517.723	629.356	850.348	812.748	843.967	1027.23
1733	MLTS53	27.9014	23.1198	20.9019	29.6803	43.0507	39.4286	46.0486	58.3931	68.122	63.295	61.0398	88.6076	88.7837	113.676	126.271
1734	MLTS54	62.2482	71.7544	78.7213	102.091	134.058	71.6068	125.886	262.902	343.475	437.664	933.169	707.28	619.542	600.823	821.577
1735	MLTS55	1.97659	1.49442	1.41614	1.87077	2.98949	3.25275	3.93924	4.90835	5.92668	5.50954	3.1311	5.99264	5.70343	6.59922	7.1802
1736	MLTS56	0	0	0	0	0	0	0	0	0	0	0	0	0	0	0
1737	NLDS1	47828.5	57748.4	60490.2	67151.6	62859.9	64510.1	66836.5	74810.8	89008.9	88879.3	97653.5	106506	104384	107895	105070
1738	NLDS2	67.7301	71.5925	82.1659	105.771	128.984	138.948	132.336	151.674	182.337	642.872	889.212	1040.22	951.406	1009.48	204.049
1739	NLDS3	3132.92	2553.32	2284.32	2976.04	3166.16	2948.55	2792.72	3430.24	3289.9	2986.92	3276.49	3795.37	2949.08	4840.81	5062.38
1740	NLDS4	55206.3	91968.5	118212	89518.8	78655.6	140297	113954	128663	161045	148913	168936	129603	258912	220270	187612
1741	NLDS5	64546.8	56557.1	60700.3	81945.9	92624.9	85088.7	76789.8	95656.3	122110	122435	125999	145267	122612	197642	137332
1742	NLDS6	19190.5	15442.6	14945.2	17265.7	18019.5	14531.1	15118.2	16828.4	19597	18163.3	19673.5	21272.1	23297.4	24056.9	23033.4
1743	NLDS7	11617.2	11549	12223.4	14106.3	13964.9	14162.8	14101.5	17388.9	21573.7	23819.9	19364	21397.5	16263.6	17759.6	15963.4
1744	NLDS8	11847.4	11221.4	11322	7747.97	15859	8395.16	9775.4	11046	11412.1	16821.1	18715.8	20288.7	18423.6	13902.5	21154.9
1745	NLDS9	3953.55	3485.69	3766.71	2570.47	2751.15	3874.61	3359.29	3891.68	3938.9	3941.19	3080.28	2647.74	2128.55	1823.61	1744.03
1746	NLDS10	30450.3	19001.3	29789.1	34417.1	42488.6	42372.4	61332.9	60075.5	129371	129330	90687.7	125452	118650	172418	188322
1747	NLDS11	68226.1	55660.5	60052	71532.7	83312.3	89743.5	105191	105484	132081	98997.1	99574.6	118569	119097	290675	248164
1748	NLDS12	10589.3	16279.4	24650.5	21960.5	28043.9	24634.3	29821.4	35671	26307.6	48402.4	43596.7	50033	49408.6	62184.2	40253
1749	NLDS13	21116.5	13889	34647.9	40728.3	45920.8	33438.8	35850.4	44743.8	45800.6	66197.3	69714.5	86310.8	73084.6	79651.4	82384.6
1750	NLDS14	29201.1	30578.4	28438.9	35309.5	38482.7	37730.9	35646.9	44490.6	61224.4	56065.9	37726.7	42410.1	31770.3	34977.3	31149.9
1751	NLDS15	14306.7	13823	14320.8	15705.1	24999.2	28229.3	40787.2	50020.8	50236	26651	41030.8	62498.9	38453.8	32198	34054
1752	NLDS16	39248.2	32942.3	33813.7	37713.4	42724.8	44732.4	47587.7	61250.6	60360	62988.2	57855.3	62027.6	49902.3	58197.1	53588.3
1753	NLDS17	12571.2	29408.5	34858.3	44317.8	57838.7	73538.1	85506.1	62499.5	63711.1	70054.6	69888.3	73213.1	64660.3	88375.9	88737.1
1754	NLDS18	12965.1	6194.76	11726.9	7383.49	8474.23	8679.18	9370.63	9372.76	10057.4	12420.5	20367.3	24964.3	16621.8	9952.16	10968.3
1755	NLDS19	28699.6	26290	31437.1	35478.9	38483.7	31009.4	34963.2	51253	64566.4	45733.6	46376.5	53444.1	46893	63076.1	50867.3
1756	NLDS20	21257.6	22836.6	26039.6	31058.6	35344.9	37489.1	38220.4	50045	51624.1	33395.1	40035.7	52027.2	49730.7	51820.8	50737
1757	NLDS21	8325.12	7593.56	6415.55	9307.71	11873.8	3050.1	5890.98	4709.98	9730.43	8356.99	7702.44	16069.2	17153.4	13712.3	14441.6
1758	NLDS22	7878.9	7039.36	6985.14	7668.64	8126.35	7318.18	7191.99	9071.32	16308.6	12050.2	9255.69	22323.9	47215.5	4356.39	14295.1
1759	NLDS23	22659.7	21362.6	30247.2	34316.8	36027.5	34832.6	38922.4	44379.2	53746.4	27746.7	34989.5	40019.8	49302.6	55358.9	72773.6
1760	NLDS24	25229.2	28967.2	37454.7	46671.9	45469.8	54295.9	57951.8	69192.3	78394.5	76963.5	84979.6	80097.2	71396.5	75596.3	74636
1761	NLDS25	1089.42	1315.79	1615.36	1604.06	1781.84	1790.7	2160.66	2455.47	2749.94	5366.44	4555.34	4755.34	4465.66	3562.49	8759.87
1762	NLDS26	4886.52	6882.3	9813.43	12876.8	13421.1	14016.7	15758.7	17000.4	22286.3	17945.6	12498.6	16708.4	42646.7	37757.4	41259.3
1763	NLDS27	136725	147691	152485	118898	185444	190597	204574	272332	203582	336972	308621	332107	212340	508487	471701
1764	NLDS28	35232.6	34591.8	38740.2	44359.9	49678.7	49223.2	40823.4	48757.3	56453.1	19566.3	24626.7	26601	24188.1	28383.3	28263.3
1765	NLDS29	139330	105589	126913	147156	167439	163097	172833	216629	225622	200502	187110	205831	189324	261944	285087
1766	NLDS30	68005.6	60756.8	74153.1	81981.7	88018.7	89663.8	93986.6	116368	126139	59214.2	10246.7	10942.3	10744.7	12699	11105.1
1767	NLDS31	44352	40680.1	44327.5	54185.1	62443.1	63027.5	67616.5	82005.8	93899.8	82866.8	79032.5	83740.9	74500	96390.9	92376.4
1768	NLDS32	31956	34685.9	41244.2	16709.4	18645.7	20166.3	67253.9	74672.9	114059	74403.5	85587.2	111362	109778	116642	103935
1769	NLDS33	5769.2	5243.99	6988.52	8226.46	9635.54	10732.3	11696.4	12610.3	13958.7	8578.76	16565.7	17475.9	15915.8	19466.7	16672.3
1770	NLDS34	15167.4	14957.2	17738.8	22634	30994.4	34487.1	40068.7	50176.3	60352.6	39966.3	50951	56295.8	45807.5	72906.5	71470.5
1771	NLDS35	23845	23159.9	16671.7	28234.8	23983.9	24933.2	25184	45016	54633.9	58930.1	52286.5	54440.7	50750.1	26658.1	13617.5
1772	NLDS36	20509.7	19440.9	21436.4	26749	29634.5	30167.1	44695.7	51344.8	58911.5	38527.3	18996.4	37561.1	36273	44448.3	42392.3
1773	NLDS37	10553.1	10296	10641.1	12433.7	13967.4	15157	16925.9	19908	21367.8	20824.7	20474.7	20668.8	20109.1	23563.4	20495.5
1774	NLDS38	2332.03	2027.44	2614.08	2462.54	2647.05	2537.26	2744.47	3018.44	3345.88	3826.77	4858.03	4314.38	3936.69	4412.3	5159.49
1775	NLDS39	20946.2	21965.3	24764.1	29029.4	32218.2	31505.7	34695.3	39900.8	42744.8	45504.3	41401.5	26899.2	21837.1	55346.6	37378.7
1776	NLDS40	21492.3	23630.3	25568.5	30220.5	34420.2	46062.2	44754.7	52543.2	90621.5	93405.7	93273.7	106943	76612.5	123410	134647
1777	NLDS41	74707	74296.9	76377.5	88197.6	99989.9	107109	127526	194831	217622	146783	103995	109015	101159	108589	99869.9
1778	NLDS42	15127.7	14868.7	11805.9	14775.4	20712.6	21664	30997	36983.5	33494.2	34859.9	32784.8	38027.6	41772.5	37887.5	33752
1779	NLDS43	10481.5	10050.1	10249.5	11295.6	13252.1	14071.7	15883.9	18317.7	19998	15169.7	12573.9	14627.4	11530	17665	17491.6
1780	NLDS44	68645.1	65746.5	72292.2	95461.4	107846	110182	118479	136278	142709	149494	131453	132523	120279	175768	178049
1781	NLDS45	82370.8	89491.2	97650.1	118410	132515	136467	147381	168310	192206	193212	183163	197368	216683	359985	368921
1782	NLDS46	17202.8	17584.3	18455.9	20294.8	22502.5	22255.1	24977.6	31233.1	35793.1	36639.5	33139.2	34078.8	26918.2	28215.3	26352.2
1783	NLDS47	6040.1	6940.55	6570.43	9494.81	11362.9	12911.2	12235.8	13259.9	15105.8	7314.52	4246.84	4951.52	5722.54	7261.4	8015.06
1784	NLDS48	24168.5	22090.6	23384.3	27557.7	31261.1	31521.4	35185.5	39284.3	43012.6	40601.3	36730.1	41005.5	42194.5	58151.8	57246.3
1785	NLDS49	8027.42	12634.5	15067.3	17554.5	19600.7	19511.8	31364.9	30535	36197.2	43127.3	35917.2	39453.5	35557.5	44037.3	45961.9
1786	NLDS50	94441.7	99135.2	100586	126458	140921	146194	164221	195023	232336	210970	153214	159456	151585	189094	193747
1787	NLDS51	29593.8	20655.3	25356.5	31816.3	34267.9	35141.9	35565.6	40487.2	49982.7	47643.5	36207.4	36749.7	31152.5	83863.6	68051.7
1788	NLDS52	18533.7	26397.4	33968.4	43895	50031	53596.7	47965.9	54359.6	64631.3	41309.9	29732	35409	30573.3	37833.1	41132.2
1789	NLDS53	10885.6	11132.6	14205.3	20870.4	23089.9	23132.8	23183.2	25801.8	30876.3	37563.8	32390.1	33830.8	31494.4	29387.8	32733.1
1790	NLDS54	14645	14655	17215.1	23292	25335.8	25866.5	26409.7	30001	34679.5	45980.2	45228.4	47266.8	55350.8	72491	74210.2
1791	NLDS55	0	0	0	0	0	0	0	0	0	0	0	0	0	0	0
1792	NLDS56	0	0	0	0	0	0	0	0	0	0	0	0	0	0	0
1793	NORS1	7981.97	8752.88	10199.4	10865.9	11149.2	11405	11722.4	13969.4	15302.1	13693	15937.8	18049.1	18105.8	17394.2	18008.3
1794	NORS2	1883.79	1701.47	1799.12	1812.76	2181.86	2478.47	2479.35	3398.72	3074.07	1465.76	2263.17	2026.79	1613.62	1314.27	1306.99
1795	NORS3	10597.6	10970.8	11931	9276.64	10115.3	14876.2	14515	21009.3	24063.2	21918	27277.1	33053.3	25210.9	32606.1	31273.1
1796	NORS4	211572	146020	161632	172838	225425	309034	376894	363465	476243	302426	316089	550479	516413	692528	621319
1797	NORS5	13235.1	14586.6	17617.3	20073.5	21241.5	23045.4	24924.5	31497.2	35300.1	25901.3	28744.3	32026.6	26196.9	26926.6	27882.9
1798	NORS6	4217.62	4388.9	5507.94	8456.62	7501.7	6526.99	7112.71	8746.37	14290.8	12752.2	8962.52	10776.5	11888.8	13102.9	12772.9
1799	NORS7	9204.57	9494.13	11182.3	12838.8	15521.2	19053.3	22152	30755.2	31825.6	24151.7	24712.5	30428.2	32292.2	33799.4	33406.3
1800	NORS8	8175.8	6845.79	7410.46	8649.77	8099.99	8261.7	8995.71	5756.02	7149.6	3566.37	5142.98	4918.75	4868.49	4497.79	4466.6
1801	NORS9	4021.45	4054.55	4554.59	5221.88	6118.26	6631.98	7037.22	8513.12	10761.1	2784.52	3434.78	2391.4	2861.67	2496.78	2543.24
1802	NORS10	4214.7	2456.56	3274.1	4037.29	4665.92	6039.32	12211.1	96133.5	17592.7	86930.2	98318.4	116444	24979.6	26063	22598.1
1803	NORS11	17201.1	10770.7	16384.4	12630.3	15921	26481	32273.5	25262.4	34039.9	38449.9	26951	58372.7	31334	31532.4	22590.3
1804	NORS12	926.375	1264.66	1792.07	2363.66	2739.07	4179.25	4819.91	5657.32	6195.35	3312.32	3536.97	2734.86	14096.9	14251.6	14682.6
1805	NORS13	3726.75	3487.08	4144.85	4830.33	5643.68	7029.53	7943.83	10936.7	12614.9	9455.82	9325.09	11915.5	14156.7	13544.9	13493.3
1806	NORS14	6501.9	6377.34	7984.62	9429.18	11477.6	14705.2	17406.9	24132.3	27026.4	23790.7	23119.2	28048.2	29371.9	30343.1	30189.1
1807	NORS15	18226.2	17772.8	18098.7	20306.8	25026.9	30415	39051.1	50891.5	49372.7	30388.5	36909.7	55755.2	45675.3	33621.4	31570.4
1808	NORS16	9024.15	9535.16	12055.3	13271.7	14287.5	17822.9	22874.6	31187.9	38933	37190.4	35893	41509.7	43029.1	46804.4	44884
1809	NORS17	6961.69	6922.37	6028.99	15830.9	19289	22918.2	27029.5	5571.65	4809.1	5665.14	4772.53	29215.9	22036.3	21764	22514.8
1810	NORS18	3458.92	3547.17	4301.16	4955.4	6025.87	7334.55	9283.32	12124.9	13407.8	10760.8	10760.3	12861.7	13927.4	14960.1	15073.9
1811	NORS19	4703	4229.87	5024.41	6284.19	7556.18	9957.36	14791	23663.8	32021.8	34154.9	21025.8	24155	34558.6	27411.4	26360.2
1812	NORS20	18624.8	19111.5	22933.7	26590.9	30071.6	30997.3	31250.6	39542.4	37513.8	20145.2	25243.8	4829.19	27382	28804.9	30220.3
1813	NORS21	5783.42	5235.37	6158.63	4984.72	4897.89	7400.46	13249.6	16760.8	21056.7	16721.5	14004.4	14000.4	11756.8	12984.7	11847.3
1814	NORS22	3766.19	3752.44	4193.07	4886.99	5712.22	6514.78	6837.22	8563.29	10552.7	7223.11	4560.81	3076.25	3021.59	3075.23	3037.02
1815	NORS23	6137.86	6398.8	11646.9	8999.03	8899.07	10323.5	15986	20545.1	24475.1	22278.4	22104.6	25970.2	23949.5	23116.9	21655.5
1816	NORS24	10860.5	10150.6	13758.5	18761.2	12546.3	17366.8	20151.5	15196.4	28391.4	24986.4	32276.5	33915.8	30171.5	30320.4	28176.7
1817	NORS25	604.461	679.664	957.419	1292.92	1556.68	1543.07	1325.39	1454.36	1803.82	1723.12	1765.13	1915.74	4309.03	2172.57	2063.26
1818	NORS26	6573.58	6780.06	8237.47	10314.2	12243.5	14030.9	14982.3	18477.8	27441.9	16867.4	17634.6	19402.2	20369.7	21637.3	20723.6
1819	NORS27	22589.6	23762.3	30084.4	35269.6	41014.3	47871.9	55424.5	75212.4	86709.2	71619	75785.9	94896	104560	111117	112431
1820	NORS28	9451.61	8012.82	9870.12	11242.3	12463.4	14819.2	15715.6	22360.7	26072.3	21665.5	22831.7	27707	28709.2	39050.7	30029.5
1821	NORS29	33703.7	33479.8	39115.3	44908.3	51158	60246.1	68552	87202.2	106841	84770.5	89682.5	102111	102371	102390	101059
1822	NORS30	26702.3	26741.9	36499	40086.8	44257.8	53346.5	60068.4	73279.9	85305.4	71943.2	76603.9	80789.3	83314.8	85370	80946.9
1823	NORS31	8698.84	8262.26	9622.53	9253.94	11030.5	12202.6	13048.2	15411.7	19810.3	13189.1	29317	33366.1	33441.6	49998.7	39042.7
1824	NORS32	42107.2	45021.1	52453.8	22747.9	25521.2	91684.4	90784.2	97055.6	152697	95539.4	138945	171583	177609	197271	180752
1825	NORS33	3522.03	3133.36	3493.79	3379.82	3633.11	4134.98	4552.63	5018.51	5723.23	5112.71	5473.76	7388.41	8030.66	8448.53	8280.12
1826	NORS34	10764.9	10900.5	12398.6	14840.8	16807.8	15076.4	15887.4	19761.4	24000.8	27339.5	33382.4	39778.9	42170.9	43772.9	42352.9
1827	NORS35	3260.19	3249.71	3406.78	3720.3	4157.82	4679.02	5350.76	6812.75	7504.79	6651.75	7821.41	1690.89	1572.78	1743.15	1708.56
1828	NORS36	6280.83	7171.27	8594.24	8350.78	8800.95	9708.15	10463.3	12880.3	16458.4	14545.4	16475.9	16955	16494	17065.8	15897.9
1829	NORS37	10763	10912.3	12464.7	13814.5	16256.3	18064.2	19783.6	23520.4	19687.8	20134.7	21784.6	23853	24639.7	23792.8	23746.7
1830	NORS38	1430.16	1531.76	1683.18	2836.84	3151.6	3395.11	2526.12	2763.92	5118.22	5229.18	2283.01	5245.52	8674.36	8181.35	8255.53
1831	NORS39	11484.1	9753.68	13674.3	15099.3	16747.7	16402	11817.8	14149.7	15390.4	14040.1	22305	20832.7	17859.6	20318.9	20356.1
1832	NORS40	5525.93	7147.67	6785.05	4020.89	4469.07	4681.82	6090.43	9894.61	11108.3	15296.1	17171.4	16064.4	24393.8	20236.1	20495.5
1833	NORS41	7669.68	7919.93	10348.3	14170.1	14969.9	16051.7	16973.3	20252.1	24660.2	32098.8	42352.3	42679	38477.9	44433.3	41974.9
1834	NORS42	1185.14	1253.09	1718.52	5406.38	6707.34	7346.83	6731.83	4499.14	4719.08	4893.9	5352.74	5828.29	9068.5	9060.35	9128.89
1835	NORS43	2328.59	2300.8	2637.85	3007.98	3322.98	4250.38	6751.07	9266.24	7944.72	7166.52	7538.96	7778.34	6829.89	6411.8	6444.9
1836	NORS44	17682.5	18921.5	23907	27309.6	31048.4	33388.7	33365.9	38028.8	46201.1	42922.8	49726.4	53310	55627.4	55285.8	54389.2
1837	NORS45	5475	5064.67	8053.51	8777.57	11040.5	9685.03	8278.22	10869.4	8278.94	14728.6	19302.8	17352.9	19893.6	20014.2	19691.5
1838	NORS46	5957.77	7793.33	8528.31	10876.1	11377.6	14628.3	21558.9	31530.7	44732.9	41089.5	40554.7	47180.9	49949.2	53157.8	50112.5
1839	NORS47	423.131	935.862	1263.66	1968.61	540.287	952.745	623.379	2786.72	588.599	1035.27	295.532	293.164	698.152	758.697	738.711
1840	NORS48	4727.2	4405.06	4973.48	5347.22	7223.37	7866.14	4017.42	4651.18	6627.87	5632.01	10993.5	6903.91	6867.63	7254.33	7056.24
1841	NORS49	3555.49	3615.33	4166.1	5140.87	5886.21	7353.59	8809.96	12034.7	14585.2	8031.37	2334.8	10666.6	2666.12	2779.03	2457.16
1842	NORS50	23909.7	27565.9	32590	34095	39856.1	40568.3	48084.4	61433.6	77072.8	68477.3	71217.5	85741	92316.1	92258.6	88133
1843	NORS51	6758.68	7052.23	9445.28	10787.2	12001.7	13856	13723.5	14747.3	15483.2	17570.6	31916.1	31920	37683.8	39817.3	37789.5
1844	NORS52	3341.81	3672.75	4496.53	4780.12	5377.52	5753.16	5678.73	6641.76	7540.78	7239.07	7504.01	7891.92	8012.26	7882.72	7746.3
1845	NORS53	3629.83	1293.92	1584.6	1562.25	1711.48	1769.97	1778.01	2137.56	6903.08	7345.78	8260.35	7909.28	9263.93	9506.6	9256.4
1846	NORS54	5351.36	3886.76	7325.55	12776.2	14006.8	13353	14123.7	18060.6	21712.5	17059.1	20484	21565.1	20174	19963.1	18461.3
1847	NORS55	0	0	0	0	0	0	0	0	0	0	0	0	0	0	0
1848	NORS56	0	0	0	0	0	0	0	0	0	0	0	0	0	0	0
1849	POLS1	20956.2	24343.7	22395	25390.4	31790.2	32782.9	34749.8	45945.2	56366.9	66318	69699.2	84762.6	90116.3	99796.5	102887
1850	POLS2	1629.06	1985.04	1941.72	2201.81	2641.29	3187.48	3708.87	4537.27	4958.89	3743.63	3055.06	5728.52	5101.86	5266.47	5263.22
1851	POLS3	2193.79	2230.02	2105.21	2410.5	2550.32	2881.36	3337.28	3882.41	4514.3	3869.63	4268.21	4556.45	5134.32	4962.7	5309.95
1852	POLS4	7232.44	8254.74	7877.47	18578.1	22161.5	29638.5	17231.3	17178.5	22283.9	23876.1	41183	64139.7	54686.4	31443.3	24836.3
1853	POLS5	31954	38013.5	36668.8	40030.6	47335.4	53637.4	58743	73490	89626.9	76837.2	80355.4	95517.2	91417.2	95042.4	109767
1854	POLS6	4393.68	4001.65	3757.18	3899.63	4547.19	3996.25	4166.55	4999.42	28492.1	19468.7	22632	25550.2	23976.2	24747	27435.5
1855	POLS7	24854.9	23502.1	21351.1	25813.5	27225.8	15858.7	18717.6	27220.5	34180	26407.6	27748	35231.1	32535.6	32142.1	33516.6
1856	POLS8	11823.3	13857.7	14524.9	11113.4	12362.7	8941.65	15542.3	18823	20238.9	17665.6	20974.9	25580.9	24324.3	25295.1	28242.1
1857	POLS9	8070.56	7388.32	7571.63	7376.51	9034.68	10916.8	11158.2	14761.6	17152.7	13566.4	13361	14427.5	12873	13937.5	14932.7
1858	POLS10	14175.8	15532	4560.24	5960.55	21429.2	27133.8	33643.4	38172.3	62962.6	46704.1	52387.8	72389.9	66587.2	66576.3	72354.8
1859	POLS11	16582.4	16279.8	15009.5	19229.9	22389.8	23308.4	29507.2	36044.3	41920.7	28556.4	34477.4	43718.6	41060	46604.5	55475.8
1860	POLS12	1720.51	2434.65	2830.19	2783.04	2309.05	3592.02	3285.63	3751.91	10021.7	9398.58	10417	10576	9776.79	9875.18	10500.6
1861	POLS13	12713.8	12077.4	11088.4	13805.8	18530.6	24922.6	29043.3	40542.4	52455.1	42701.1	49519.4	61523	56235.8	50591.3	54791.3
1862	POLS14	12910	14594.2	12567.8	12304.5	15492	20908.9	27243.7	40273.8	52784.1	40952.3	43832.3	56291.3	49784.5	43677.5	74202.2
1863	POLS15	12394.2	12793.2	10780.1	13473.8	22952.8	23446.9	34117.2	43254.5	44404.2	20313	33517.3	53978.1	44775.5	43183.8	44899.5
1864	POLS16	11952.7	13627.2	12427.4	14056	20257.2	28296.4	31289.8	42090.1	58231.4	47429.1	52411.7	65948.5	62923.7	58916.1	59132.6
1865	POLS17	1323.92	8835.58	10525.8	5998.71	24871.1	26635.3	36555.6	32042.2	9943.01	25332.9	41794.7	37203.8	32836.1	27811.9	27851.4
1866	POLS18	8905.46	11061.9	9981.81	9269.16	9676.58	10772.9	14134.3	16345.9	30724	24804.9	31613.7	35950.9	34017.4	30832.2	31339.9
1867	POLS19	17839.8	20314.2	17339.3	22093.7	24803	42669.4	35411.9	59257.7	71428.1	53237.7	56027.7	42284.2	38028.8	43759.8	45445.7
1868	POLS20	50583.1	54575	62676.7	79787.9	95392.7	108525	114193	141502	154598	123738	131426	154885	148506	159636	165501
1869	POLS21	1157.04	822.393	1365.36	732.969	1253.85	996.561	1887.03	4276.71	2173.52	5769.74	6417.45	6889.26	7118.48	2532.87	8678.91
1870	POLS22	3438.95	6020.11	8546.59	10825.1	13362.4	10761.7	12269.3	16133.3	18016.4	16751.5	19549.7	21632.3	32807.2	33076.7	18445.5
1871	POLS23	5231.06	6025.89	5137.61	7079.02	7147.84	12317.4	12061.4	14454.2	22363.5	15930.1	18686.6	23360.7	26253.4	22577.4	23569.1
1872	POLS24	11566.8	15804.8	17100.7	26879.5	29356.5	36916.4	43694	51879.7	63710.2	63849	67794.3	68579.6	94001.1	80792.2	80501.5
1873	POLS25	2044.18	2404.55	2508.3	2811.54	2942.91	3308.91	3646.17	4137.88	4829.79	4052.61	4809.76	5364.22	4523.34	4571.31	4628.49
1874	POLS26	2694.44	3214.42	3472.57	4115.99	4561.5	4631.91	5313.92	6450.93	8013.25	6621.44	7916.08	9160.62	7560.43	7807.02	7683.19
1875	POLS27	60170.1	73318.4	74251.7	77398.6	42984	51365.3	63985.5	104942	133012	139379	167033	217415	172164	159803	293557
1876	POLS28	14864.4	16161.6	16084.5	21715.8	26884.7	34909.1	39141.4	52447.2	67878.4	55811.9	24991.4	45723.7	54580.9	24699.2	40637.4
1877	POLS29	62163.9	71411.7	69892.4	71932.2	87030.2	106378	110830	151709	200123	154758	152829	158690	152465	151075	168580
1878	POLS30	49588.7	66698.1	63091	67894.2	82844.5	93475.7	106493	129736	150660	104139	77532.8	71783.4	114129	115304	120986
1879	POLS31	14976.2	23351.9	26968.7	33218.8	37351.9	44865.8	59088.2	59078.8	73800.9	79323.8	74036.6	86135.8	111795	94631.1	99727.1
1880	POLS32	561.554	1113.49	1230.96	1469.23	1195	770.927	868.551	1668.97	2397.04	731.748	1746	1919.75	1907.28	2097.65	2108.54
1881	POLS33	986.523	1327.89	1583.56	1864.15	2361.03	1611.35	2076.72	2531.87	3234.26	922.145	1190.13	837.48	1150.96	1140.41	1081.37
1882	POLS34	16016.9	21274.4	22755.4	24275.7	29273.9	29973.6	34135.2	42363.6	55424.9	42704.9	49341.3	48626.7	45813.5	50237.3	51286
1883	POLS35	5446.73	8994.7	7104.98	9857.14	8067.87	11744.1	12363.6	11040	14521.9	8996.77	16002.2	16266.3	14852.7	16466.7	16899.9
1884	POLS36	5689.08	2058.81	2081.21	1848.88	1956.69	1129.67	1386.82	2015.11	2763.02	2167.28	2566.1	2910.05	2859.24	3103.49	3297.83
1885	POLS37	7642.39	7114.92	7207.78	6032.28	7056.4	8996.1	10016.8	13114.9	14635.3	13021.3	14011.7	14574.7	24757.4	26870.7	26951.1
1886	POLS38	3168.72	4174.79	3490.53	4383.22	2213.37	2787.7	2920.47	3591.54	5152.82	4141.39	4041.03	4197.14	3640.48	3741.58	3911.32
1887	POLS39	9806.83	12352.7	13310.9	14629.9	20639.7	22395.9	24637.1	31391.3	40267.3	32504	32412	34287	29478.6	31888.3	33814.5
1888	POLS40	6459.33	7573.71	8535.17	8482.81	9585.43	10959.3	12304.7	16258.6	23392.3	19493	21418.7	23924.4	22296.7	23286	25596.9
1889	POLS41	18695.9	14563.4	14324	17733.3	17975.2	25514.6	22780.7	32403.3	38985.3	30603.4	39434	67945.3	59529.2	45823.2	50804.4
1890	POLS42	1313.09	1712	1426.19	1547.44	2051.25	2282.64	2510.09	3403.34	4613.25	3547.54	6014.65	17717.1	6300.38	6866.33	7404.39
1891	POLS43	955.045	1235.88	1257.89	1533.52	1824.36	2485.35	3247.21	4835.57	5684.13	4412.79	4831.32	5151.28	4648.52	5191.16	5746.36
1892	POLS44	19664.9	22933.6	24186.9	25863.6	26635	30182.9	32233.7	41740	49061.1	43005.6	47111	54848.5	43814.4	43955.5	46356.3
1893	POLS45	12374.2	14388.4	14706.5	14687.2	15530.1	18813.2	23036.5	25547.5	44449.1	37064.2	39471.3	38391.7	33818.4	36968.5	38849.8
1894	POLS46	5066.22	6187.96	5167.78	5100.92	5930.74	8406.69	10836.9	14868	19946.7	17590.5	20117.3	24772.9	22097.2	19854.9	19984.5
1895	POLS47	3850.79	4238.93	4327.62	4492.97	5104.17	6542.62	7413.76	11711.7	11255.4	4339.54	1623.63	1597.64	1540.7	1646.54	1690.97
1896	POLS48	12562.1	14513.4	14992.4	19552.1	22149.9	26856	27346.9	27586.5	35246.5	28262	28997	39758.9	33934.7	37140.4	38641
1897	POLS49	8149.89	9138.76	9686.06	14318.8	12435.2	14565	14933.5	14925.8	11860	8303.47	6180.4	8543	2164.69	7745.05	14110.9
1898	POLS50	11588.4	14021.1	14152.3	16155.5	18537	22127.1	34803	48572.8	66132.6	54772.1	58191.5	67643.3	74996.7	75470.9	80635.1
1899	POLS51	4912.97	5674.68	7556.71	7360.24	7399.62	8182.93	7112.18	9965.23	12334.2	9364.66	8675.03	7968.92	7186.51	7612.51	7655.26
1900	POLS52	948.39	1021.1	4394.42	1517.88	1628.71	2033.93	2363.8	3238.49	3818.07	3314.6	3766.98	4283.99	4186.72	4130.54	4842.53
1901	POLS53	6244.48	4938.91	5701.31	5431.9	5140.08	4646.53	6888.07	4721.25	14075.5	12305.2	14094.2	14567.8	14089.9	15066.1	15205
1902	POLS54	11484.9	12675.8	12915.2	13145.5	13805.9	17399.3	19173.3	24500	30473.6	25531.6	24263.3	24299.6	22292.7	23341	24557.9
1903	POLS55	0	0	0	0	0	0	0	0	0	0	0	0	0	0	0
1904	POLS56	0	0	0	0	0	0	0	0	0	0	0	0	0	0	0
1905	PRTS1	10092.4	9680.87	9300.66	11594.5	13972.6	11127.7	11330.8	20565.7	26794.5	21281.6	24611	27309.4	26523.1	26657	26855.9
1906	PRTS2	1744.52	1783.69	1778.28	2109.1	2213.44	2227.81	2287.44	2826.6	2952.62	2409.29	2648.28	3252.11	2961.34	3373.84	3241.63
1907	PRTS3	619.591	652.565	684.743	826.31	902.839	871.781	905.756	1260.6	947.488	1202.79	1253.09	1363.06	2966.19	3110.97	3171.33
1908	PRTS4	2365.94	2388.75	2400.5	2819.66	2714.3	4006.52	4193.05	4542.89	3518.51	4036.81	4787.77	5362.05	2912.88	2940.82	3108.06
1909	PRTS5	11465.4	12172.3	12398.6	15433.6	18442.2	16237.1	17521.5	22639.3	23950.1	21417.8	21962.5	28007.8	24625	26378.8	27074.1
1910	PRTS6	11635.2	21416.2	17531.2	20997.6	25087.4	22368.6	23393.4	24956	24729.1	21961.2	8353.62	9677.11	8184.03	9273.72	9502.83
1911	PRTS7	18828.9	29476.2	10898.3	25988.4	13927.8	14661.1	37085.1	42708.1	16461	14235.6	13930.1	13430.8	76058.5	8305.57	8232.42
1912	PRTS8	8389.93	8569.69	8546.55	8937.16	10147.1	9382.53	10096.6	12175.6	13337.5	11015.2	12483.4	14784.2	13611.1	13995.1	14149.9
1913	PRTS9	4301.08	4268.5	4360.75	5312.01	6065.1	6148.13	6277.63	7019.17	7728.44	7038.11	6052.47	1674.5	1302.16	1211.61	1239.28
1914	PRTS10	7516.58	7549.23	7853.95	9390.64	11770.8	16467.1	16754.2	18462.4	22476.7	14405.2	17489.3	18962.4	15415.6	20116.3	14667.9
1915	PRTS11	4513.93	4306.73	4610.77	8557.92	10021.3	10817.2	11929.8	12588.7	15064.7	10573.9	12549.6	21238.2	20242.2	21264.4	21679.6
1916	PRTS12	1608.91	1445.58	1973.05	2788.74	3420.52	3530.92	3724.91	4520.79	5379.19	6042.33	5903.44	7353.91	6236.85	6438.45	6015.03
1917	PRTS13	14482	14231.4	12962.8	14105.5	16001.4	15773.6	14458.5	15662.9	15767.9	13909.7	12038.6	13720.7	33761.5	55738.2	15688.1
1918	PRTS14	28144.3	29342	31491	41100.7	49520.3	54560	60653.4	72194.6	153489	135394	135203	131119	124173	134826	142956
1919	PRTS15	10591.3	10789.1	11434.8	12123.9	14339.7	14876.1	7664.06	8866.74	7887.59	6105.4	9296.14	12170.2	89761.3	93426.3	102833
1920	PRTS16	15555.6	15653	16774.4	19162.8	22594.2	23420	22709.2	26162.1	27724	21757	22101.8	24449	91367	110545	14299
1921	PRTS17	10446.3	3591.43	3745.09	4751.86	24538.8	24640.1	43189.8	33692.3	26744.2	2151.7	1890.82	17214	17087.4	15655.7	14632.8
1922	PRTS18	5274.01	5613.28	5695.4	6361.89	7317.74	7499.34	6754.92	28881.3	8068.95	8146.58	7051.5	6752.33	56645.8	62944.1	66975.4
1923	PRTS19	7003.77	7194.03	7568.09	17338.1	20594.1	10243.6	24073.8	32983.2	36665.2	9539.29	22618.2	23366.1	19438.7	21249	19864.6
1924	PRTS20	37868.1	29698.5	12295.4	14668.2	15398.3	14434.5	16176.5	20997.3	18706	15129.3	16196.7	22998.1	17036	19001.8	18077.2
1925	PRTS21	197.981	927.529	1078.93	1103.29	1020.09	1618.84	302.007	1957.22	1785.25	1295.68	1779.6	1493.98	485.923	1100.01	958.604
1926	PRTS22	3981	4110.13	4544.69	5401.22	6228.19	6473.58	6313.64	6879.47	8005.25	7941.65	9162.4	10418.2	7868.07	5749.44	5624.8
1927	PRTS23	2291.88	2430.35	3415.05	4334.41	5004.47	1597.97	1583.5	1828.61	1817.99	6728.12	4439.38	8853	5670.91	5661.31	5610.36
1928	PRTS24	15010	15432.8	16100	21991.1	25920.2	28952.6	30204.7	39163.8	49780	53592.6	48084.4	56702	51742.9	54132.8	53868.7
1929	PRTS25	1183.43	1223.34	1315.16	2752.56	3386.32	3752.9	4081.78	4977.3	5792.2	6184.29	5778.85	7028.16	6281.09	6405.69	6264.22
1930	PRTS26	2279.87	2383.64	2575.79	3366.31	4170.69	4629.39	4985.9	6089.58	6974.42	6959.72	6379.48	7342.42	6745.52	6545.95	6427.56
1931	PRTS27	44457.1	46832.6	51342.2	59684.1	70811.2	74927.2	71437.8	131450	159724	148325	140415	141176	125612	137065	156592
1932	PRTS28	2066.19	1988.79	2218.27	2742.1	3270.01	3408.76	3442.88	4071.15	4562.55	7743.34	4150.42	6596.24	5603.42	5897.45	5492.91
1933	PRTS29	66323.6	70417.9	81984.3	96670.2	107062	105005	111389	149806	193682	189668	176242	182185	193897	204576	211988
1934	PRTS30	18234.1	18309.7	20635.2	25716.4	29639.9	29070.8	29159.7	37769	34980.1	32975.8	32083.6	32568.9	24429.2	27665	27219.7
1935	PRTS31	6765.9	6811.74	7307.13	9279.04	11917.2	13017.6	13299.8	15897.1	20821.9	16818.5	19836.1	15318.5	13137.2	13399.7	12418.8
1936	PRTS32	589.067	4295.04	5456.34	7022.65	1767.34	7945.41	10582.9	12127.8	20801.5	12565.9	16477.4	23818.4	22220.4	26275.7	26788.6
1937	PRTS33	22189	1163.98	1117.83	1533	2006.64	2117.71	1685.31	1991.53	2554.94	11168.9	3848.22	16121.1	12925.3	16558.6	17514.1
1938	PRTS34	7152.65	7183.02	7392.95	9339.83	11546.7	13949.2	14628.1	17890.6	18729.1	20704.1	18948.8	20892.5	17925.5	18293.2	17690.9
1939	PRTS35	2801.15	2855.55	2912.94	3786.76	4515.71	4815.96	5095.15	6185.37	7085.46	7186.13	6911.48	7023.02	6482.5	6597.14	6546.45
1940	PRTS36	8583.21	9236.82	9464.82	12354	15177.4	15803.6	16159.4	19041.2	20564.4	16429.5	21410	16557.8	15744.1	16360.7	16088.8
1941	PRTS37	617.667	640.191	579.063	745.287	915.973	871.634	927.043	1081.88	1219.05	978.923	934.113	804.015	455.218	512.396	510.898
1942	PRTS38	1732.03	1711.73	2674.85	3295.06	3718.44	2246.47	2329.83	2696.3	4974.39	4202.16	3971.57	3818.58	3010.03	3130.73	3036.11
1943	PRTS39	8929.77	10396.2	11555.6	15200.3	17216.3	17029.4	16482.4	20071	23082.5	23025.3	20910.9	23853.1	21733.5	21551.3	19625.9
1944	PRTS40	1641.08	1617.84	2106.15	2672.33	3051.44	3137.88	3411.95	4440.85	4531.83	4726.45	4755.31	4465.88	4747.22	5322.4	4987.52
1945	PRTS41	18895.4	20841.3	22501.3	27598.8	32399.1	33975.6	35697.3	43154.2	47915.4	42908.9	40210.1	41396.6	34151.3	35706	31805.5
1946	PRTS42	521.625	578.289	632.433	778.545	911.317	989.334	1155.71	1443.51	1580.68	1532.41	1576.84	2372.29	2057	1976.5	1850.42
1947	PRTS43	1784.69	2019.87	2327.6	2901.05	3310.08	3322.39	3827.96	5186.15	5189.24	4944.38	5049.15	5095.9	5062.07	5633.81	5367.27
1948	PRTS44	13424.5	13801.5	15012.1	18350.2	21629.5	22498.2	22695.3	25908.8	29069.9	27149.8	26142.6	27966	24049.2	25244.3	25726.4
1949	PRTS45	18180.5	18712	20565.2	26038.3	29812.5	31264.7	30138.7	36237.5	42903.9	41416.7	39832.3	40099	29087.6	29888.2	29488.1
1950	PRTS46	8720.97	9793.22	10550.3	12836.8	14386.8	14934.7	13906.6	17206.8	20686.6	23290.3	21382.9	15287.9	10580.7	9826.25	9630.96
1951	PRTS47	86.7712	102.039	121.757	161.63	196.774	196.438	221.957	312.203	323.706	348.027	355.26	365.269	415.721	482.102	465.014
1952	PRTS48	6484.25	5592.46	5354.11	6754.98	8119.6	9746.18	10126.8	12127.1	12976.6	11787.5	11111	9824.05	8510.09	8640.77	8425.34
1953	PRTS49	2225.55	2146.07	2340.46	3071.02	3620.75	3840.08	3947.43	4895.14	7486.62	5567.39	5092.13	5842.87	5304.93	5658.37	5441.02
1954	PRTS50	22800.4	22319.3	27373	34295.9	39960	41561.7	41847.3	52307.8	57602	57268.9	56288.7	57201.8	45772.2	47994.2	47155.1
1955	PRTS51	9016.19	7929.7	6298.85	10128.6	11660.2	12544.4	11651.8	14477.4	16336	16770.7	16403.4	19510.5	16503.7	16024	15403
1956	PRTS52	1262.7	1173.13	1308.25	1623.46	1910.21	2116.81	2204.78	2654.31	3210.36	3654.53	3120.75	3567.63	3172.94	3396.68	3316.66
1957	PRTS53	3125.02	3359.23	4053.02	5627.3	6733.92	7200.88	6840.03	8311.2	10958.9	11516.4	11734.1	14038.7	13471.8	13973.7	13594
1958	PRTS54	4143.49	3486.39	3534.7	4644.53	5544.95	5693.97	5991.45	7750.28	8564.58	8530.04	7673.25	7762.5	7090.37	7477.29	7511.69
1959	PRTS55	48.5015	45.3153	52.0256	58.5828	89.5391	79.2079	77.22	87.3725	84.3107	82.8156	74.7596	74.7021	58.8804	84.6262	83.9624
1960	PRTS56	0	0	0	0	0	0	0	0	0	0	0	0	0	0	0
1961	ROUS1	9979.58	20471.7	19507.4	29432	27988.2	20404.2	35160.9	29815.9	63170.9	63105.3	52031.5	62712.8	54054.9	71928.4	65542.9
1962	ROUS2	141.787	158.914	216.592	287.132	314.655	399.043	450.548	620.709	620.787	480.905	607.15	981.757	1364.97	1403.63	1336.63
1963	ROUS3	188.722	180.938	119.056	368.232	368.69	540.758	649.821	1062.08	1575.95	1961.85	1178.42	1720.15	1630.77	2054.47	2052.64
1964	ROUS4	4373.25	4604.72	5566.23	5936.44	7936.3	11222	12889.5	15863.8	17419	13869.6	9975.92	10796.9	11090.5	10035.2	9973.65
1965	ROUS5	6715.57	8540.4	7478.48	10023.6	12385.8	15488.6	18786.7	28094.5	30733.9	23105.5	25524.5	23255.7	21122.5	27411.8	24380.2
1966	ROUS6	5241.14	5450.03	5579.36	2803.28	3167.6	3560.72	3969.74	6659.15	8420.65	10737	4578.38	5880.74	8662.72	10037	8997.77
1967	ROUS7	18304.5	22164.5	28592.5	28860.3	5824.41	6832.59	8320.89	13576.2	71338	78201.5	79465.3	86194.3	98120.9	110060	115164
1968	ROUS8	385.516	259.056	853.507	619.484	599.716	555.551	689.966	3050.22	1801.47	1257.68	1483.69	5575.52	5426.87	2861.39	2806.5
1969	ROUS9	1473.65	1461.59	1656.93	2222.96	1482.04	2021.92	2469.8	8349.94	5660.36	4988.14	5609.96	5485.55	5115.07	7761.55	7658.97
1970	ROUS10	12166.1	4662.38	35143.3	5705.12	4612.89	8961.99	22825.9	9586.87	53077.2	5485.21	2402.31	2988.22	3326.9	13089.3	4964.74
1971	ROUS11	3235.31	5815.5	6301.56	7426.88	5827.83	6124.04	6764.32	5710.65	7373.49	3401.29	6466.34	6159.78	4838.81	2537.82	2828.27
1972	ROUS12	121.702	112.574	149.567	154.575	191.177	249.513	463.962	413.243	645.79	721.17	366.319	385.5	207.727	412.618	372.75
1973	ROUS13	771.844	1691.37	1829.99	2540.67	3347.12	4517.29	5966.54	9955.1	14122.8	12664.4	13431	12784.3	13376.2	14250.7	14866.1
1974	ROUS14	15952	17585.7	23363.4	24839.8	5099.17	6833.74	9257.83	18929.6	28568.5	20210	19965.6	17756.6	17621.9	14750.2	14573.5
1975	ROUS15	6898.55	7239.61	4464.09	5500.05	8364.76	11511.6	14234.2	21833.6	26641.1	16223.9	23656	24485.7	19949.6	18676.5	18646.6
1976	ROUS16	2454.9	2925.72	3342.73	3880.72	4930.72	5168.33	5546.86	10804.4	17765.5	12602.6	13533.9	13379.4	12832.1	14958.7	14712.7
1977	ROUS17	2735.91	2378.04	5644.74	5465.35	9308.74	1503.94	1847.15	9524.28	9024.72	5088.2	6095.12	2064.92	1020.73	2971.99	3123
1978	ROUS18	771.839	2407.99	3450.62	3189.06	4393.44	5638.83	8694.11	15109.2	18285.6	7929.89	11325.6	14013.2	17557.3	14725.9	15369.4
1979	ROUS19	7414.73	3663.21	3436.36	3899.66	4098.77	10766.4	11564.1	17799.6	22012	19962.7	24044.4	24811	21057.8	25139.4	26847.9
1980	ROUS20	8470.03	10023.1	13321	18407.6	26482.1	30387.9	36199.7	45627.8	48666.8	50896.1	58443.4	69066.7	65921.3	76860	87367.3
1981	ROUS21	752.206	782.838	830.634	1182.72	1469.63	1699.98	2093.61	2737.9	3270.57	4836.54	4794.55	4664.48	2784.6	4316.04	3366.88
1982	ROUS22	916.86	849.633	1069.62	1368.51	1692.41	2205.25	2350.71	6698.7	4704.88	8015.69	6245.42	4437.42	5601.38	6150.83	2370.65
1983	ROUS23	1161.64	1412.74	1472.19	1954.56	2499.94	2627.12	3136.59	3954.43	4659.65	5033.15	6408.61	4160.72	3970.23	4423.01	5170.89
1984	ROUS24	11851.5	13672.4	17423.4	22144.3	26799.8	34205.5	38845.4	58005.7	67631.3	64703.3	48273.9	60681.9	61178.9	64720.9	60605
1985	ROUS25	458.611	473.304	503.536	566.278	646.547	890.833	1030.88	1834.77	2638.4	2472.2	2245.59	2685	2784.1	2622.7	2502.14
1986	ROUS26	1019.85	1249.22	1290.41	1660.55	2132.56	3055.54	3202.63	6079.91	9026.01	9536.19	16742.4	11710.9	10038.4	8502.83	7690.97
1987	ROUS27	6073	6856.8	8180.36	10768.2	13690.8	18043.6	21811.2	29536.6	50195.9	126409	61578.4	61960	60108.5	58539.8	62027.4
1988	ROUS28	812.318	774.58	821.232	1246.27	1618.91	2180.8	3027.22	4568.89	3809.76	1690.2	12474.4	15176.7	18103.7	12314	20367
1989	ROUS29	9717.94	10663.8	28111.8	13844.7	18082.9	25308.4	32251.3	48483.9	62802.7	47658.8	53328.4	48560.2	54241.6	51039.2	50347.3
1990	ROUS30	8019.96	8398.36	8705.69	11474.8	14892.6	20226	24860.5	37419	51423.4	41822.2	34695.3	31054.9	48015	41264.2	38914.1
1991	ROUS31	3790.31	9907.09	10469.8	14046	7504.77	10546.7	13591.5	22670.1	25648	21626.2	30222.1	20427.6	19171.7	25690.1	28746.1
1992	ROUS32	968.725	934.576	1059.24	1104.34	1519.98	1991.55	2479.93	1782.34	3666.79	3425.93	2043.69	1042.66	3244.76	2338.22	2634.53
1993	ROUS33	465.299	420.446	356.566	796.562	804.697	1256.48	1311.7	4734.73	4802.76	4143.42	3760.95	3147.28	3041.86	3751.91	4090.97
1994	ROUS34	860.45	716.657	779.81	1662.22	1891.78	2912.39	3581.6	6417.37	11712.2	10085.9	12315.1	14813.6	15543.8	17213.7	16072.8
1995	ROUS35	437.662	394.751	439.448	702.167	916.192	1424.48	1918.62	4097.22	3227.72	2572.03	6578.24	7608.23	7233.95	11461.5	11078.4
1996	ROUS36	2849.98	6545.64	7301.1	4254.9	5043.14	7125.41	9683.7	17781	15589.6	14171.4	9178.73	15709.3	15171.3	20510.7	19958
1997	ROUS37	541.149	437.621	499.184	916.795	1022.22	1413.64	2053.26	1955.43	2628.32	3637.46	4874.29	3979.45	3615.15	3665.88	3724
1998	ROUS38	533.23	612.894	748.898	957.496	1120.96	1693.33	2754.65	3920.26	4699.45	4506.78	1800.61	999.29	1906.67	2006.21	2134.73
1999	ROUS39	1954.51	2652.62	3061.3	2968.04	3285.21	2896.33	2872.59	7219.5	7323.07	8649.93	7544.18	8702.53	8162.57	11573	7847.03
[truncated: 465 more rows]

## Sheet: Z
序号	部门	2000	2001	2002	2003	2004	2005	2006	2007	2008	2009	2010	2011	2012	2013	2014
1	AUSS1	2187.09	2160.25	1919.99	2175.12	2794.23	2773.18	2985.44	3568.51	3795.07	3261.96	4117.18	6265.65	6401.86	6413.27	5842.6
2	AUSS2	270.955	332.282	331.421	440.435	459.787	468.777	358.513	434.747	574.327	504.775	584.669	630.248	600.507	632.11	593.435
3	AUSS3	596.827	681.925	579.696	837.63	944.11	1017.93	940.925	1162.4	1242.47	1018	1193.37	1288.74	1181.62	1409.51	1323.73
4	AUSS4	3006.36	2445.94	2435.51	3731.14	4085.3	5626.28	6330.29	7524.7	11231.3	7529.85	9599.71	10571.4	11979.1	9707.86	10057.8
5	AUSS5	2030.89	1936.38	2130.65	2807.62	3374.39	3551.04	3862.27	4604.68	4716.4	4457.93	5085.69	6078.39	5999.36	5546.49	5731.21
6	AUSS6	730.426	603.053	604.548	732.832	794.215	823.528	861.71	1029.32	1052.7	1029.59	1276.07	1498.44	1418.61	1116.65	1135.21
7	AUSS7	1495.18	1446.66	1704.88	2306.45	2670.52	2971.95	3183.32	3729.7	4128.46	3915.44	4826.72	5672.11	5538.67	5470.64	4983.22
8	AUSS8	693.671	620.341	726.604	945.763	1174.44	1220.09	1305.48	1709.71	1834.53	1627.59	1716.29	1867.99	1748.43	1827.84	1695.25
9	AUSS9	979.608	958.837	1029.58	1409.71	1699.54	1841.46	1841.88	2115.58	2073.78	1714.79	2069.33	2382.31	2056.25	1452.46	1341.15
10	AUSS10	837.83	861.203	852.504	1131.2	1388.81	1523.8	1771.52	1981.55	2635.98	2948.87	3896.4	4765.46	4484.43	4376.15	4122.71
11	AUSS11	927.265	965.522	1070.17	1481.41	1712.39	1831.26	1969.01	2307.76	2491.35	2455.31	2869	3291.6	3076.37	2861.09	2686.29
12	AUSS12	530.892	490.966	579.471	764.981	852.797	959.654	910.361	1088.23	1192.55	1402.44	1764.16	2307.84	2109.4	1784.57	1805.73
13	AUSS13	1139.57	1063.43	1248.23	1747.83	2020.29	2217.16	2339.28	2839.41	3025.45	2786.25	3437.35	3993.14	3806.66	3391.53	3297.18
14	AUSS14	1872.06	1721.1	2037.09	2745.36	3214.91	3585.95	3916.13	4572.67	5159.81	4868.81	6065.52	7448.09	7331.81	7484.49	6861.33
15	AUSS15	2090.63	2038.08	1775.53	3019.88	3399.32	3629.22	3644.32	4227.17	4285.46	3031.67	5157.85	4980.91	4585.16	7765.79	4980.73
16	AUSS16	1976.12	1893.09	2258.68	3064.15	3516.14	3864.17	4193.89	4935.68	5279.82	4908.45	6001.62	6911.15	6558.07	6441.72	6091.43
17	AUSS17	562.17	405.566	453.967	618.163	719.817	792.732	862.683	1005.35	1066.08	1040.88	1329.4	1586.28	1468.92	1310.81	1269.08
18	AUSS18	522.228	505.224	621.367	875.264	1013.28	1071.09	1164.59	1334.19	1679.93	1670.2	2213.2	2706.84	2619.13	2734.96	2648.3
19	AUSS19	597.313	534.954	643.882	877.667	1020.35	1102.63	1216.92	1398.47	1465.02	1644.06	2367	2942.13	2891.13	2973.75	2972.94
20	AUSS20	625.054	875.612	1149.28	1424.2	1743.63	1839.99	1731.14	2089.63	2084.48	1874.1	2172.86	2151.99	1918.7	1299.93	1276.39
21	AUSS21	318.541	374.716	461.664	630.101	582.639	608.518	660.998	780.725	742.729	743.775	906.242	864.626	937.658	1024.21	975.954
22	AUSS22	487.673	517.114	616.46	843.953	999.027	1108.58	1220.81	1441.21	1570.8	1525.44	1932.33	2294.67	2217.68	1621.78	1651.17
23	AUSS23	0	0	0	0	0	0	0	0	0	0	0	0	0	0	0
24	AUSS24	982.688	969.23	1203.08	1678.3	1695.89	2281.28	2465.17	2899.36	3128.76	3235.35	5096.64	6167.43	6499.08	6457.12	5185.95
25	AUSS25	530.422	669.807	728.272	973.967	1155.8	1259.44	935.931	1141.75	1729.46	1695.02	2243.81	2782.7	2566.99	2942.41	2717.65
26	AUSS26	836.416	787.318	919.277	1244.44	1481.46	1635.25	1781.56	2086.6	2015.21	1795.14	2046.53	2115.18	1710.49	1626.45	1483.81
27	AUSS27	4117.64	4039.47	4876.25	6239.23	8132.45	9393.03	10430.2	11964.5	13472.1	14393.6	17316.1	19509.1	19630.5	18813.9	18619.5
28	AUSS28	935.731	872.045	1007.77	1312.63	1761.69	1719.88	1150.69	1482.96	1473.47	1429.38	1762.2	2187.99	2268.31	1961.15	1879.84
29	AUSS29	1780.92	1876.44	2028.29	2887.41	3338.29	3447.27	3445.14	4222.52	4614.58	4743.16	5976.25	6743.67	6937.82	6794.14	6818.05
30	AUSS30	1232.65	1187.19	1180.21	1671.38	2022.89	2142.2	2356.93	2800.96	3057.52	2911.93	3594.3	4246.09	4316.67	3738.44	3633.93
31	AUSS31	1287.48	1315.36	1412.46	1981.08	2603.99	2560.38	2779.84	3364.58	3675.64	3625.9	4795.29	5491.3	5375.39	5152.32	4741.77
32	AUSS32	759.272	688.828	778.2	1186.09	1184.7	1293.9	881.138	1312.45	1701.4	1467.44	1205.11	1454.06	1402.47	1298.51	1311.05
33	AUSS33	1104.31	1096.52	1256.44	1716.53	1946.56	2128.25	2288.97	2688.68	2719.41	2715.01	3073.21	3567.56	3634.44	3062.04	3465.1
34	AUSS34	981.654	1048.52	1661.1	1615.46	2911.23	3171.67	3534.46	4163.74	3587.91	3359.05	3990.73	5010.33	5929.01	3906.99	3823.1
35	AUSS35	465.608	442.821	734.455	979.096	834.815	951.556	1059	1296.51	1416.43	1333.4	1511.99	1706.87	1685.2	1670.29	1548.87
36	AUSS36	649.949	624.284	741.2	1047.98	810.17	930.685	971.192	1186.9	1316.71	1312.48	2321.01	3429.03	3247.08	3254.13	2847.2
37	AUSS37	673.573	643.96	724.887	972.116	1045.56	1145.56	1196.68	1410.44	1508.25	1454.21	1490.14	1817.96	1622.11	1190.66	1099.52
38	AUSS38	832.198	802.251	915.707	1228.06	1424.25	1359.4	1415.37	1719.79	1895.41	1813.05	2144.45	2469.9	2496.07	2314.53	2117.81
39	AUSS39	1746.92	1670.79	1853.71	2519.33	2828.26	2849.44	2933.9	3506.42	3822.77	3808.08	4624.97	5553.17	5154.18	4673.07	4569.65
40	AUSS40	1577.43	1561.73	1732.72	2320.1	2446.9	2596.24	2669.33	3093.84	3546.43	4092.59	5239.62	6274.43	6764.52	5613.66	5612.06
41	AUSS41	1423.66	1347.45	2502.45	3031.65	3484.85	2685.2	2901.84	3598.88	4778.61	5341.08	6983.11	8062.95	8516.96	8170.81	7417.36
42	AUSS42	677.471	647.57	742.743	1025.33	1243.6	1440.86	1649.56	2006.56	2067.4	2408.26	2871.45	3817.18	4166.85	4445.54	4405.36
43	AUSS43	2065.13	1876.97	2153.55	2857.81	3434.69	3884.71	4402.13	5267.48	5352.22	4766.14	5651.54	6292.81	6170.73	6163.27	5954.87
44	AUSS44	2379.3	2254.93	2703.11	3623.33	4327.52	4612.9	5144.23	6265.97	6237.7	5337.59	5897.4	6490.08	6619.24	7063.13	6732.4
45	AUSS45	3243.87	3171.15	3613.29	4918.3	5638.03	6159.24	6590.9	8014.31	8803.59	9281.4	11209.2	12980.6	12420	11727.4	11089.4
46	AUSS46	0	0	0	0	0	0	0	0	0	0	0	0	0	0	0
47	AUSS47	0	0	0	0	0	0	0	0	0	0	0	0	0	0	0
48	AUSS48	0	0	0	0	0	0	0	0	0	0	0	0	0	0	0
49	AUSS49	0	0	0	0	0	0	0	0	0	0	0	0	0	0	0
50	AUSS50	2579.65	2563.17	2857.74	3885.72	4486.59	4949.76	5259.8	6329.21	6224.13	6586.82	8367.03	10301.5	10221.5	8282.54	8051.61
51	AUSS51	1030.17	1015.71	1115.14	1573.85	1772.43	1980.79	1993.48	2268.53	2481.21	2631.89	3436.2	4209.5	4123.47	3757.4	3800.68
52	AUSS52	544.604	507.565	526.806	697.458	832.029	945.015	1112.29	1231.38	1389.17	1329.2	1320.84	1440.72	1606.04	1734.05	1630.08
53	AUSS53	210.214	218.517	203.454	292.598	349.131	380.747	417.584	515.346	756.54	864.124	1299.88	1563.93	1633.67	1694.81	1621.5
54	AUSS54	876.841	817.719	860.2	1177.1	1429.82	1618.49	1656.1	2009.93	2538.94	2481.8	3305.87	3953.61	4034.63	3556.61	4146.73
55	AUSS55	181.478	255.821	301.6	407.612	479.471	526.607	582.607	684.819	849.692	877.597	1170.27	1477.16	1386.24	1360.8	1334.88
56	AUSS56	0	0	0	0	0	0	0	0	0	0	0	0	0	0	0
57	AUTS1	639.264	600.517	719.56	1088.83	1236.64	1345.32	1224.68	1140.42	1746.64	1455.33	1143.47	1372.48	1202.57	1503.99	1472.34
58	AUTS2	322.988	254.488	330.625	402.361	452.749	453.224	528.462	649.737	678.964	453.684	490.742	532.843	456.999	555.698	461.411
59	AUTS3	32.0452	30.9812	34.5877	65.0275	69.3893	78.3175	87.2484	101.599	109.696	129.045	95.5153	119.651	127.184	141.033	141.683
60	AUTS4	200.343	223.782	222.779	284.293	471.098	617.925	807.642	1031.11	1094.62	677.377	1054.62	1300.74	1253.14	1271.53	801.295
61	AUTS5	591.78	576.333	675.197	767.763	907.369	1055.94	1115.23	1308	1493.86	1304.79	1003.1	1072.81	1148.74	1303.66	1392.48
62	AUTS6	338.077	305.376	299.301	333.129	318.755	300.475	308.401	321.451	276.117	555.527	656.933	783.51	819.667	881.644	1027.13
63	AUTS7	402.601	460.443	412.889	560.216	655.282	622.672	717.123	828.668	1001.56	879.924	892.017	967.831	866.661	889.049	816.941
64	AUTS8	351.638	290.071	311.779	369.959	395.81	476.836	469.671	574.825	662.22	551.971	517.41	655.583	529.921	521.103	525.475
65	AUTS9	321.845	243.777	284.957	334.333	283.265	376.542	315.178	299.721	330.402	318.086	289.456	346.899	313.738	324.399	311.051
66	AUTS10	269.518	183.528	191.749	220.863	236.451	158.9	258.201	278.871	391.026	286.585	251.305	467.556	503.249	594.744	557.976
67	AUTS11	396.071	440.407	416.895	552.248	630.21	692.977	792.575	938.316	1075.09	927.653	1407.67	1633.51	1484.96	1561.13	1627.45
68	AUTS12	221.718	279.049	306.864	329.394	385.817	483.865	503.262	552.455	632.488	767.216	820.67	790.978	924.811	839.232	1032.02
69	AUTS13	381.322	394.393	413.105	408.688	442.375	547.175	627.36	741.344	834.704	900.197	993.548	1143.35	1033.13	1101.71	1124.22
70	AUTS14	710.603	659.257	618.665	699.248	958.95	1057.85	1162.38	1386.77	1317.03	1103.12	1214.44	1588.75	1306.39	1431.7	1316.21
71	AUTS15	541.863	542.437	585.161	740.83	991.568	1200.79	1358.7	1661.25	1871.94	1346.89	1543.81	1997.09	1908.98	1783.78	1677.36
72	AUTS16	458.974	474.764	507.772	619.934	727.44	812.372	923.131	1283.89	1424.97	1443.14	1092.89	1433.38	1183.72	1201.54	1332.31
73	AUTS17	268.18	282.617	252.021	447.981	526.517	622.723	1163.87	694.478	548.057	412.766	1009.7	1198.87	1065.33	1191.52	1215.64
74	AUTS18	296.507	373.759	342.568	404.214	444.533	498.983	537.709	682.54	786.074	742.478	563.98	702.922	661.065	630.757	698.479
75	AUTS19	744.558	763.324	814.872	906.684	1046.08	1128.1	1311.3	1656.54	1939.86	1369.76	1496.21	1658.95	1546.52	1766.07	1787.1
76	AUTS20	1341.71	1306.9	1405.78	1786.72	1946.48	2375.18	2442.04	2865.41	3213.99	2664.17	2988.19	3376.07	3003.58	3210.42	3247.76
77	AUTS21	166.838	167.394	133.917	115.092	157.714	271.2	188.449	350.814	437.937	389.231	401.885	388.976	306.164	334.512	328.382
78	AUTS22	159.447	145.527	230.605	347.577	359.599	259.154	239.521	300.31	432.65	572.783	392.632	506.592	531.124	575.745	563.684
79	AUTS23	119.208	147.048	164.629	283.334	277.044	311.38	307.498	459.795	582.886	543.399	498.049	578.393	512.033	665.249	547.454
80	AUTS24	436.539	472.621	554.147	727.107	807.829	844.711	971.079	1240.07	1556.63	1529.82	1475.47	1534.4	1459.1	1599.46	1386.48
81	AUTS25	375.964	330.381	398.659	505.162	517.981	454.447	563.78	631.405	736.875	694.367	793.529	858.685	857.755	937.427	910.973
82	AUTS26	471.757	485.097	583.913	702.429	709.743	791.714	991.661	1008.41	1163.77	1044.68	1102.67	1256.67	1257.21	1390.44	1394.43
83	AUTS27	1305.35	1177.04	1428.8	1513.74	1915.23	1886.05	2326.71	2729.6	3399	2518.99	3083.03	3215.19	2361.48	3295.72	2663.21
84	AUTS28	290.243	312.665	377.429	415.455	511.212	573.523	631.76	682.067	807.056	634.149	636.817	646.699	611.797	622.974	596.006
85	AUTS29	658.301	610.825	679.961	811.323	957.409	1023.47	1062.63	1323.89	1610.66	1422.46	1185.93	1355.57	1222.73	1233.71	1240.35
86	AUTS30	276.978	280.985	269.022	335.596	373.105	386.031	405.48	528.835	485.826	584.723	541.722	636.432	466.863	460.687	465.926
87	AUTS31	476.418	480.68	567.609	686.537	749.402	785.473	798.605	912.349	1026.61	894.814	924.944	947.798	875.486	858.231	893.656
88	AUTS32	88.3656	91.4015	79.4734	76.8941	111.889	108.802	150.343	168.002	215.193	164.69	103.927	252.159	204.673	204.477	234.116
89	AUTS33	199.867	205.243	249.815	298.845	334.272	347.12	354	426.47	442.87	385.115	363.48	345.117	444.099	478.765	430.511
90	AUTS34	283.161	292.962	325.556	426.693	545.42	752.658	768.543	919.947	965.452	923.724	958.172	1076.32	1016.81	990.671	988.975
91	AUTS35	291.664	270.58	278.662	349.769	372.048	409.397	424.722	460.998	530.987	516.715	522.839	543.305	498.533	482.62	482.672
92	AUTS36	163.719	169.193	189.826	237.488	289.481	331.038	387.133	420.369	505.504	506.004	439.173	552.787	489.382	520.388	529.486
93	AUTS37	220.475	225.407	231.184	305.036	325.624	314.437	296.135	346.002	380.901	352.348	324.425	364.864	326.056	307.725	300.051
94	AUTS38	261.105	259.719	281.915	349.628	468.001	443.857	516.565	555.577	592.735	592.546	574.867	663.923	638.669	688.341	689.312
95	AUTS39	324.34	324.213	330.703	436.117	687.261	716.345	746.445	811.206	924.168	995.522	815.346	924.555	780.928	734.1	725.174
96	AUTS40	370.16	391.16	449.001	532.56	644.568	693.376	761.331	865.15	957.376	950.063	734.093	812.622	602.885	619.196	622.831
97	AUTS41	455.547	497.277	547.011	760.506	797.085	1041.29	825.342	1013	1018	1015.28	1443.56	1212.09	1459.18	1453.23	1464.87
98	AUTS42	265.761	241.452	296.204	357.822	373.311	359.692	415.081	470.135	436.32	548.948	707.99	725.249	709.183	743.966	707.235
99	AUTS43	251.769	287.021	334.357	417.24	474.108	574.609	655.099	771.664	768.19	715.379	846.987	926.001	904.099	988.378	961.437
100	AUTS44	708.249	669.031	783.587	994.776	1179.53	1281.52	1422.02	1566.09	1833.44	1632.54	1579.42	1795.95	1692.15	1697.8	1789.15
101	AUTS45	538.168	515.106	598.132	775.168	970.844	1087.56	1159.9	1426.75	1517.5	1409.05	1289.29	1477.22	1387.45	1323.78	1283.13
102	AUTS46	465.511	455.664	530.039	671.8	793.119	877.6	1097.31	1222.58	1344.4	1227.23	1255.73	1288.54	1174.46	1154.24	1036.09
103	AUTS47	68.2278	73.3744	98.0857	125.547	142.935	160.551	165.311	180.827	151.897	251.716	83.2593	86.6642	85.8774	102.519	98.7944
104	AUTS48	409.806	398.789	431.897	556.625	622.23	651.989	709.12	508.978	883.266	807.063	705.812	805.838	696.898	728.585	724.192
105	AUTS49	254.253	253.893	282.896	350.645	381.898	434.567	394.286	354.664	354.71	454.495	266.771	455.13	419.087	392.972	399.169
106	AUTS50	571.087	558.207	642.282	864.671	1011.54	1022.05	1240	1465.32	1803.86	1515.07	1364.8	1563.38	1428.95	1466.08	1488.16
107	AUTS51	191.47	195.044	201.246	222.248	238.891	215.431	242.836	260.58	295.659	422.581	500.311	522.103	514.757	515.184	544.245
108	AUTS52	83.7525	84.4994	97.6814	123.247	136.842	135.234	139.789	155.34	229.767	257.659	277.784	288.618	277.994	231.342	253.021
109	AUTS53	164.747	241.358	274.531	334.9	386.401	382.44	401.275	485.83	515.083	426.378	480.268	590.702	543.503	594.547	559.204
110	AUTS54	270.805	281.547	312.168	398.832	443.273	458.672	488.785	538.576	611.388	572.59	496.433	591.427	527.737	535.421	542.872
111	AUTS55	0	0	0	0	0	0	0	0	0	0	0	0	0	0	0
112	AUTS56	0	0	0	0	0	0	0	0	0	0	0	0	0	0	0
113	BELS1	680.551	832.013	761.492	1025.75	1196.41	1026.89	1188.06	1744.55	1788.81	1411.81	1684.73	1844.61	1931.59	2106.07	1871.56
114	BELS2	69.1502	32.0176	36.982	42.722	51.0643	100.111	125.869	111.665	143.003	163.673	163.725	222.547	159.187	134.162	128.161
115	BELS3	185.323	165.104	189.233	240.931	252.67	247.209	278.899	305.384	374.135	129.642	94.2093	115.278	104.918	77.7606	166.028
116	BELS4	399.942	399.065	453.076	456.047	629.077	588.424	576.765	783.726	855.612	477.744	746.034	985.238	372.483	409.857	446.343
117	BELS5	808.116	840.713	891.587	1033.63	1180.36	1789.62	1964.41	2223.2	2204.52	2082.06	1756.72	1910.29	1919.84	2110.59	2156.58
118	BELS6	698.607	686.214	687.351	856.918	909.777	864.516	889.429	1000.35	1027.99	853.492	909.95	985.16	903.198	962.042	971.078
119	BELS7	429.928	381.109	407.192	512.005	662.374	767.231	824.88	1013.39	1136.65	1053.36	794.018	928.096	935.082	916.598	885.724
120	BELS8	270.429	277.259	282.705	328.887	349.418	343.478	330.471	434.406	475.005	392.734	429.509	536.519	500.119	540.233	541.383
121	BELS9	475.825	447.224	440.239	487.872	521.643	508.858	525.511	604.317	578.298	414.326	794.369	840.086	750.738	923.658	894.944
122	BELS10	663.632	670.171	1086.23	1121.82	1290.03	1099.58	1390.55	1513.53	1946.03	1522.71	1470.77	2193.05	2391	2611.81	2721.54
123	BELS11	903.245	833.706	1126.54	1412.52	1626.59	1733.09	1638.27	1897.33	2289.95	1788.43	1674.23	1942.72	2005.34	1985.47	2276.13
124	BELS12	462.8	475.018	410.542	515.003	570.913	666.348	598.384	786.989	775.038	927.041	984.485	1286.55	997.64	1070.45	1163.04
125	BELS13	366.67	406.389	352.18	478.497	466.005	544.092	577.444	670.739	708.735	776.45	640.851	762.472	659.399	826.568	875.085
126	BELS14	774.143	770.343	811.071	998.362	1171.47	1255.24	1364.55	1529.98	1828.82	1552.92	1475.65	1673.57	1494.82	1499.73	1561.07
127	BELS15	825.115	869.894	931.794	1163.08	1482.01	1664.23	2073.97	2447.05	2400.54	1637.47	1914.77	2144.76	1797.82	1721.35	1763.09
128	BELS16	609.004	515.333	560.729	882.14	1003.42	1052.76	1286.84	1428.2	1409.29	1347.15	1249.36	1406.71	1469.98	1540.2	1435.14
129	BELS17	687.908	528.374	469.889	526.73	589.407	767.188	898.033	925.042	969.378	620.176	759.7	805.283	671.124	653.145	626.065
130	BELS18	339.473	357.383	355.819	527.044	486.998	642.216	589.683	769.546	911.919	808.28	580.824	643.529	557.299	576.061	561.838
131	BELS19	362.489	338.223	382.61	420.854	501.845	495.028	536.337	677.045	807.287	736.988	739.897	835.298	707.656	717.314	774.27
132	BELS20	555.706	597.688	646.024	735.876	842.624	882.354	902.757	1117.14	1200.79	999.315	1146.12	1340.71	1026.28	1102.38	1106.88
133	BELS21	233.003	295.971	192.876	107.791	121.23	278.712	380.821	408.566	360.702	330.552	609.989	715.483	649.699	568.495	643.041
134	BELS22	1092.38	1095.1	1142.67	1139.52	1199.31	1272.93	1265	1296.52	1243.61	1209.15	1188.33	1630.94	1385.54	1478.6	1492.22
135	BELS23	248.736	258.357	264.29	330.541	379.275	364.927	406.217	405.635	459.106	479.413	506.336	589.643	507.457	530.745	550.801
136	BELS24	700.818	707.527	784.649	875.51	1054.99	1170.33	1223.19	1638.76	1988.22	2030.2	1905.09	1946.77	2197.7	2530.1	2826.79
137	BELS25	115.186	143.937	122.674	147.907	176.224	249.171	266.502	338.473	367.092	397.48	321.315	354.263	291.207	279.716	279.345
138	BELS26	276.084	260.903	282.006	364.245	444.053	483.721	561.286	588.298	673.537	859.872	961.282	1048.08	856.029	689.306	971.53
139	BELS27	1546.71	927.722	1667.62	1702.15	2558.58	2335.69	2502.3	3646.49	3926.94	1832.35	1931.6	2228.33	2183.17	2424.79	2440.24
140	BELS28	521.764	506.804	605.867	705.32	806.455	857.059	929.278	1061.05	1133.94	764.85	534.632	616.492	612.063	626.095	620.158
141	BELS29	997.052	1019.04	1081.99	1241.1	1385.84	1557.21	1767.61	1939.05	2087.4	1484.84	1346.01	1732.42	1461.33	1419.73	1422.75
142	BELS30	848.633	884.67	940.592	1076.23	1250.09	1317.52	1496.35	1664.31	1840.53	1348.23	1245.84	1503.88	1359.77	1485.08	1585.78
143	BELS31	1057.07	1137.21	1323.26	1494.45	1503.27	1718.32	1732.59	2103.23	2053.15	1656.01	1407.59	1510.88	1308.11	1601.54	1646.58
144	BELS32	219.327	398.992	239.013	343.196	484.985	649.618	729.802	769.688	1270.7	843.551	1526.22	1671.29	1540.31	999.4	1144.43
145	BELS33	594.553	572.628	420.697	546.545	587.945	619.326	711.446	837.693	920.357	701.619	253.924	230.28	204.966	302.471	278.18
146	BELS34	641.326	646.721	729.836	931.654	1105.31	1309.7	1234.68	1544.88	1634.96	1129.48	1150.82	1279.56	1076.83	1495.02	1700.19
147	BELS35	374.096	359.141	389.745	509.305	561.202	603.041	657.153	805.263	841.38	687.171	676.564	692.863	685.617	695.629	662.555
148	BELS36	385.912	420.419	480.706	596.963	678.465	739.146	767.17	923.866	1023.59	802.476	570.088	576.307	565.704	606.914	657.365
149	BELS37	424.658	426.283	395.386	442.564	500.133	437.642	432.198	503.144	515.824	469.649	703.867	726.897	575.548	561.732	544.677
150	BELS38	533.171	535.042	527.631	571.907	833.39	878.266	885.164	973.549	1064.06	651.041	737.279	773.193	700.106	707.843	677.795
151	BELS39	599.25	709.597	725.438	893.106	1052.48	994.227	987.382	1169.03	1165.78	1098.55	1016.57	1383.04	1102.73	1265.58	1190.87
152	BELS40	652.057	723.16	737.125	832.168	928.612	935.592	987.242	1244.74	1400.72	1232.15	1027.66	1139.75	843.368	893.936	926.076
153	BELS41	530.492	448.406	534.765	640.33	765.306	752.408	840.764	1174.56	1417.62	1546.39	1555.93	1716.11	1621.22	1779.58	1841.47
154	BELS42	366.568	389.667	412.755	536.497	624.885	701.069	704.78	894.772	897.751	826.182	613.301	686.246	739.074	743.199	762.177
155	BELS43	364.766	321.133	379.087	488.84	571.783	635.365	657.803	929.256	1212.36	1159.06	936.96	1180.02	1195.86	1137.11	1324.4
156	BELS44	951.687	923.381	1119.19	1241.09	1418.48	1529.61	1553.75	1923.77	2027.5	1969.1	1490.6	1757.55	1745.83	1879.63	2007.87
157	BELS45	1144.64	1245.64	1361.13	1550.08	1858.52	2408.61	2415.49	2807.24	2498.03	1989.86	1829.37	2082.13	2020.57	2121.22	2132.46
158	BELS46	331.229	324.456	374.237	420.219	564.141	587.754	709.96	830.422	981.924	904.855	962.922	1190.21	1143.8	1064.43	1114.41
159	BELS47	96.5372	115.455	130.077	153.606	169.747	176.823	178.738	158.205	223.502	191.658	269.557	304.092	301.266	355.207	354.992
160	BELS48	878.412	724.06	814.616	924.877	1061.07	1230.91	1213.34	1573.72	1627.34	1008.18	1000.72	1052.39	791.334	761.599	702.747
161	BELS49	193.48	199.277	220.726	257.52	293.366	329.51	307.498	370.563	399.116	384.454	378.075	410.407	410.389	439.622	447.696
162	BELS50	1134.56	1148.62	1293.95	1499.28	1657.05	1923.95	1984.08	2679.2	2631.48	2222.56	1886.31	2167.43	2003.66	2188.42	2185.83
163	BELS51	369.164	372.014	416.157	391.09	425.398	429.211	445.762	561.438	587.684	504.24	350.974	397.462	676.158	876.098	1004.57
164	BELS52	236.316	267.917	279.752	329.032	347.388	372.932	375.95	443.484	479.508	488.773	478.677	535.817	514.958	564.492	593.112
165	BELS53	491.817	509.224	515.169	688.074	759.675	806.289	837.128	1046.76	1195.95	1493.26	2058.76	1622.66	1596	1693.85	1610.18
166	BELS54	552.504	553.1	595.505	674.805	771.254	822.54	789.491	952.635	1066.47	1138.59	910.398	922.008	927.299	1008.22	1068.16
167	BELS55	0	0	0	0	0	0	0	0	0	17.0121	20.5382	22.4133	26.5622	22.7186	22.2721
168	BELS56	0	0	0	0	0	0	0	0	0	0	0	0	0	0	0
169	BGRS1	137.882	152.183	167.535	182.304	318.863	364.723	324.384	388.645	857.949	681.506	452.751	846.455	812.091	1067.7	941.648
170	BGRS2	16.465	14.1073	26.9006	36.5197	40.5784	52.768	62.9072	56.1406	98.4853	88.2787	79.4851	92.3065	74.1132	71.5391	77.8721
171	BGRS3	8.77988	9.9295	13.2437	17.2592	22.9453	26.2719	27.3339	38.1214	44.7582	48.6631	42.3271	49.6947	51.891	48.4457	53.8509
172	BGRS4	73.3475	73.7126	70.4358	89.3663	162.833	190.84	204.266	597.904	324.548	845.456	961.25	960.461	1163.95	1193.16	1139.8
173	BGRS5	57.1963	62.0187	63.6238	93.702	129.643	140.207	150.526	240.258	284.858	283.578	248.564	253.731	237.406	230.618	235.341
174	BGRS6	26.5945	33.9925	44.6507	66.0386	123.605	133.035	166.034	201.044	206.861	224.739	124.421	209.174	187.114	167.396	191.352
175	BGRS7	13.461	15.7074	19.6668	27.5624	44.6047	50.9143	68.8003	90.8642	124.786	84.0286	69.2664	141.796	131.93	128.831	157.308
176	BGRS8	16.2931	15.3699	20.0969	31.9131	38.2675	44.6459	45.7855	65.9245	76.7239	60.9196	49.3771	59.6877	52.3644	62.7981	65.2744
177	BGRS9	13.3982	17.3671	20.2418	24.4722	35.1882	33.8204	39.6642	48.5585	81.2639	69.4238	65.264	71.8723	70.6794	63.4255	80.4802
178	BGRS10	68.6527	78.2226	80.3451	92.284	126.642	176.658	190.988	440.569	663.782	159.257	597.813	677.651	743.501	766.681	676.132
179	BGRS11	42.1678	36.1811	44.8402	50.3331	49.507	55.5269	66.6724	110.106	90.0247	103.246	382.883	535.963	505.709	518.05	514.571
180	BGRS12	13.1324	18.1033	17.7557	24.1397	32.5594	39.6299	48.1259	55.8032	42.4579	33.8362	28.7628	213.686	273.537	203.094	39.3779
181	BGRS13	20.5142	24.1579	31.1732	46.2965	72.3736	86.9605	122.461	167.639	221.38	179.077	146.488	154.899	154.328	138.986	171.323
182	BGRS14	37.7445	44.1731	54.9451	73.4751	117.159	142.772	180.868	268.43	282.496	293.308	214.602	532.527	623.617	697.423	622.825
183	BGRS15	90.4648	82.6215	80.561	130.26	197.021	252.955	354.348	407.843	374.728	303.111	311.671	558.513	314.202	501.674	408.901
184	BGRS16	35.5597	43.0643	53.7848	78.4091	113.48	130.19	186.616	254.248	317.473	251.839	206.385	227.352	233.096	221.782	259.888
185	BGRS17	10.48	16.7833	21.8189	22.2875	19.3696	141.283	198.634	271.139	293.951	160.123	290.36	280.963	289.046	259.964	332.908
186	BGRS18	17.5714	21.2292	23.1923	27.6466	38.6682	44.3312	56.1257	75.8038	105.713	97.6416	110.375	197.354	183.626	221.42	197.757
187	BGRS19	13.4109	15.9083	19.4942	75.4532	103.074	115.727	200.392	284.158	300.873	168.502	250.131	313.061	294.79	334.028	332.604
188	BGRS20	11.4459	13.8905	17.4932	21.9571	28.2751	37.6562	143.793	48.9619	74.2002	56.9238	141.915	176.208	223.427	264.361	148.103
189	BGRS21	10.9979	11.3929	6.17631	13.1656	18.692	19.3993	19.4731	24.4238	53.6208	28.2685	12.9323	64.308	31.0752	32.3622	71.9608
190	BGRS22	4.15168	5.04554	6.23759	10.0017	13.3463	16.2409	23.6518	37.2253	52.475	43.754	28.2485	34.7151	41.5898	124.748	41.8526
191	BGRS23	35.0981	37.4684	40.3372	59.8063	86.3516	96.0207	117.97	171.313	174.108	179.757	147.969	175.086	158.298	159.788	179.68
192	BGRS24	58.3822	70.3335	79.6683	100.485	134.917	127.43	173.497	216.833	229.897	209.976	230.613	339.323	304.717	271.994	292.625
193	BGRS25	13.2216	14.7293	14.3421	18.5784	19.6585	21.1252	32.3988	33.1435	45.5295	40.4513	33.9096	42.347	25.8531	32.2058	36.129
194	BGRS26	6.8239	8.68245	10.5262	14.0949	24.5264	29.333	44.8692	63.0861	256.745	67.861	90.3334	108.21	743.75	139.265	79.0054
195	BGRS27	53.3812	64.4976	75.3566	93.315	191.364	191.335	282.432	510.153	565.614	629.149	560.444	456.06	561.173	332.357	414.39
196	BGRS28	22.5564	30.731	37.6326	49.4147	58.8498	80.4359	76.0847	100.62	135.919	99.2014	108.074	149.276	122.271	121.292	145.228
197	BGRS29	83.0304	91.8694	104.671	134.078	186.694	206.398	253.093	323.171	402.465	352.455	333.585	372.021	341.791	336.055	654.276
198	BGRS30	74.577	79.6201	82.2395	108.794	153.662	181.273	210.098	261.285	304.615	286.312	290.838	321.838	275.491	271.018	311.125
199	BGRS31	61.8429	78.1214	90.6203	122.54	176.115	191.132	208.576	303.165	391.388	327.854	306.308	366.763	349.248	295.43	358.588
200	BGRS32	61.7707	65.6272	58.6283	49.7029	68.8912	98.5319	84.2525	110.168	134.8	99.5583	89.9964	99.9885	119.043	78.5224	128.999
201	BGRS33	13.3832	12.9887	8.53544	13.8606	56.1932	85.9375	31.7812	133.395	124.209	102.102	49.3977	73.3549	77.4732	78.9671	114.048
202	BGRS34	35.4095	44.5654	56.4042	88.6193	104.008	129.656	130.471	185.464	204.891	148.211	145.903	164.241	167.601	165.358	216.765
203	BGRS35	26.2081	33.7085	45.3599	65.8329	84.8448	81.5857	80.6956	116.896	93.9895	58.0053	43.8832	48.2195	49.6498	47.7055	58.5416
204	BGRS36	8.00974	5.72857	15.3213	9.39666	13.5992	16.8914	22.8744	30.2102	39.2171	35.2542	29.2748	30.2722	29.2396	28.5837	34.215
205	BGRS37	7.01926	8.82605	9.37406	15.2351	18.4036	24.5196	27.7225	39.9745	28.0667	22.5922	103.806	108.278	114.787	120.088	127.951
206	BGRS38	8.01547	7.98025	11.3675	16.3145	24.1799	22.1264	37.5177	53.3251	38.2676	46.6206	40.8221	67.6419	36.2968	53.0388	35.9359
207	BGRS39	23.8676	29.338	35.8505	51.3745	65.3275	60.4458	71.651	91.6471	117.222	128.462	110.44	117.354	119.125	133.516	126.696
208	BGRS40	13.094	11.0278	14.7585	19.5306	23.8366	31.6981	33.121	40.9988	59.2965	81.9927	190.4	144.773	140.687	161.796	184.63
209	BGRS41	34.7797	43.7197	51.9537	73.7098	119.278	140.74	169.215	268.317	347.232	295.339	288.484	355.717	307.682	306.454	351.215
210	BGRS42	13.2376	15.2083	20.478	33.504	48.3874	63.4146	84.348	124.499	168.553	162.072	134.971	141.599	162.183	122.759	112.95
211	BGRS43	4.7969	7.0789	13.3264	23.3057	35.9918	38.9458	48.9339	67.5249	91.7711	113.598	81.4091	87.7261	95.3811	80.7297	85.2148
212	BGRS44	44.8727	51.9191	62.1462	83.0778	116.879	128.231	162.654	242.032	313.443	264.052	236.386	273.601	259.66	251.588	297.118
213	BGRS45	16.1792	19.7917	23.012	35.2267	54.3628	61.7769	77.8139	127.649	161.638	181.508	143.693	170.244	161.524	146.955	168.513
214	BGRS46	23.1739	26.3978	31.937	39.1922	63.3302	74.3111	101.73	161.461	218.851	238.481	188.097	201.033	204.998	172.54	182.28
215	BGRS47	6.44252	5.84519	6.6115	7.70228	8.70438	7.59716	11.2349	13.6177	75.7881	93.8992	22.1943	28.2354	25.4082	30.4098	27.1696
216	BGRS48	20.9356	25.448	30.3465	37.7889	48.4326	56.067	63.1472	112.975	179.725	184.199	155.834	194.96	195.879	171.624	168.262
217	BGRS49	41.3102	44.4961	44.7879	52.5625	61.85	68.0662	84.861	109.198	131.595	118.782	100.498	123.249	108.39	108.055	119.2
218	BGRS50	51.9081	63.882	71.0311	81.0871	124.047	136.575	169.474	230.194	248.198	231.025	156.647	189.916	180.846	161.342	224.68
219	BGRS51	14.8267	17.2711	19.1251	24.5547	32.6778	42.2277	39.9389	55.4535	69.8911	59.2781	37.6668	44.0305	42.9469	42.0626	54.2394
220	BGRS52	25.1515	31.8016	36.5499	41.5846	61.3445	68.1942	66.1541	77.9301	100.319	83.0999	74.0507	76.708	60.1965	70.3859	111.057
221	BGRS53	50.2523	34.1213	51.0179	42.7486	56.4803	71.0353	84.5377	97.7384	104.818	105.173	100.742	94.6265	79.5701	94.4342	108.898
222	BGRS54	29.7774	29.4256	33.8386	47.8293	54.1783	70.0121	85.5538	107.993	105.58	132.315	140.485	134.767	97.9622	131.202	213.973
223	BGRS55	0	0	0	0	0	0	0	0	0	0	0	0	0	0	0
224	BGRS56	0	0	0	0	0	0	0	0	0	0	0	0	0	0	0
225	BRAS1	1809.91	1763.58	1793.43	2257.01	2341.98	4054.25	4363.38	4607.73	6757.7	5527.64	12037.5	13520.4	10281.6	10728.3	14425.3
226	BRAS2	423.447	329.508	426.63	544.264	683.887	764.381	859.974	1170.05	1520.01	1273.31	1494.44	1984.2	1794.93	1647.15	1558.93
227	BRAS3	263.331	206.108	217.48	236.337	300.89	349.142	456.486	580.609	699.175	557.923	677.342	798.557	783.965	781.213	1123.43
228	BRAS4	1801.99	1796.27	1876.22	2716.7	3434.43	4979.3	5895.29	6431.58	9123.65	6294.67	8328.21	9192.92	8242.87	8514.57	7979.37
229	BRAS5	2094.16	1814.69	1925.26	2070.98	2481.88	3295.99	4325.58	4878.24	5767.3	5007.22	6225.98	7293.93	7110.17	6744.05	6412.83
230	BRAS6	1008.74	981.038	933.948	1212.48	1320.07	1502.33	1671.14	1838.18	1768.96	1520.28	1948.21	2368.11	2106.79	2080.03	3209.62
231	BRAS7	1073.67	923.344	813.025	859.906	1060.44	1390.78	1645.58	2054.06	2543.27	2527.21	3577.75	4060.15	3907.24	3840.42	3830.1
232	BRAS8	1464.78	1039.76	1044.66	1256.07	1659.63	1572.34	1800.95	2693.71	3154.14	2917.44	3867.89	4398.06	4419.26	4603.05	4143.46
233	BRAS9	1012.63	626.027	559.071	701.024	1098.05	1409.82	1246.11	1672.04	1999.59	1871.9	2485.9	3091.24	2964.04	2977.38	2791.29
234	BRAS10	3260.19	2672.48	2381.57	2969.32	2958.03	3711	4351.84	4864.4	9401.61	8180.01	10500.5	13028.5	12457.2	15047.8	12785.6
235	BRAS11	2513.3	2130.1	1991.48	2352.75	2942.12	4335.53	5451.42	5477.65	7289.64	5908.42	7517.96	9015.02	8825.46	8976.44	9142.8
236	BRAS12	795.374	649.921	670.111	787.501	981.709	1186.11	1445.19	1843.1	2137.98	1882.78	2278.81	2793.67	2474.93	2519.39	2258.03
237	BRAS13	2294.22	2080.21	1964.36	2250.55	2816.51	3631.93	4219.02	4736.63	5606.45	5454.66	7164.97	8637.46	8334.09	8602.06	8082.17
238	BRAS14	2179.38	1764.12	1606.57	1707.45	2016.31	2435.72	2858.38	3716.27	5020.76	5271.07	7469.63	9081.25	8658.78	8801.86	7773.78
239	BRAS15	2284.5	1855.41	1906.91	2192.75	3086.01	4045	4576.17	6085.51	4027.95	3195.19	9298.62	11064.2	9809.48	10192.1	4256.6
240	BRAS16	2344.53	2114.32	2099.65	2197.14	2955.73	4004.51	4657.31	5975.24	7290.3	5993.82	8282.44	9731.8	8518.69	8777.19	8354.65
241	BRAS17	592.074	596.651	754.407	366.636	507.739	973.059	937.191	1565.19	1426.85	1225.22	1887.95	1520.83	2039.21	2132.61	1985
242	BRAS18	1712.73	1359.46	1262.4	1227.33	1547.88	2108.74	2634.93	3130.18	3671.6	3494.34	5273.93	6332.04	5425.77	5595.22	5406.95
243	BRAS19	1380.74	1264.67	1216.84	1047.29	1300.94	1707.01	2064.71	2539.66	3147.59	2538.31	4673.75	5291.53	4797.42	4871.53	4783.26
244	BRAS20	2061.73	1560.1	2230.44	2415.05	2916.45	3751.21	4136.12	5181.69	6773.02	5438.1	7647.89	9314.96	8198.17	8249.9	8415.45
245	BRAS21	300.31	269.866	256.149	333.178	472.691	254.837	318.99	365.262	550.629	457.305	893.225	1127.64	880.469	679.736	818.408
246	BRAS22	1405.65	1179.19	1119.38	1228.62	1412.13	1717.82	2045.45	2590.93	3050.27	2599.75	3229.72	3580.39	3301.03	3374.13	3299.23
247	BRAS23	0	0	0	0	0	0	0	0	0	0	0	0	0	0	0
248	BRAS24	1926.69	2008.97	1680.12	1845.64	2122.62	2852.18	3688.13	4783.61	5180.41	4762.69	6327.35	7373.92	7548.59	7042.72	6410.24
249	BRAS25	1066.96	996.444	1187.97	1126.4	1400.97	1878.29	2183.18	2511.43	3036.82	2491.27	3398.29	3774.89	3615.86	3614.99	3558.89
250	BRAS26	0	0	0	0	0	0	0	0	0	0	0	0	0	0	0
251	BRAS27	2450.02	2008.57	2058.87	1720.86	2051.23	2679.99	3169.02	3721.39	4566.54	4673.08	7545.7	8683.36	8529.74	8255.38	8852.75
252	BRAS28	2142.08	1804	1716.89	657.455	1510.96	2115.98	2579.14	3338.45	4031.64	3281.96	5230.14	7506.73	6554.32	6215.55	5828.88
253	BRAS29	2754.29	2390.18	2384.54	2495.73	3158.06	4270.58	5326.41	6542.55	7776.6	7080.7	9078.92	11647.6	10453.2	10279.1	10115.8
254	BRAS30	3448.47	2757.63	2547.81	2816.13	3479.36	4706.22	5953.1	7947.16	9586.16	8616.63	11437.7	14127.1	12936.5	12747.8	11783.9
255	BRAS31	2542.16	2343.3	2183.72	2744.52	2977.72	4458.04	5256.67	6259.3	7349.01	6820.28	9126	11306.9	10839.7	10974.4	10680.1
256	BRAS32	449.876	467.55	489.029	483.528	599.647	879.745	938.368	1114.9	1326.33	1247.23	1703.39	2088.55	1987.17	1965.37	1817.99
257	BRAS33	897.229	784.815	696.59	761.273	867.304	897.194	1046.71	1068.51	1270.71	1273.1	1615.15	1895.69	1665.02	1789.32	2474.42
258	BRAS34	1113.69	1352.73	1337.89	1459.07	1880.03	2591.37	3073.73	3802.46	4608.8	4289.55	5918.44	8241.62	7466.2	8207	7788.05
259	BRAS35	0	0	0	0	0	0	0	0	0	0	0	0	0	0	0
260	BRAS36	1054.55	1013.41	1039.22	1000.04	1205.76	1642.53	2049.5	2350.1	2546.86	2592.74	3133.27	3599.72	3533.87	3618.75	3923.84
261	BRAS37	971.42	742.253	679.186	728.359	911.011	1103.27	1251.44	977.772	1157.76	1092.46	1403.89	1495.27	1535.93	1444.85	1463.32
262	BRAS38	1051.65	960.136	861.067	870.605	1025.16	1404.24	1707.72	2060.95	2466.96	2525.63	3120.25	3798.12	3576.7	3503.91	3495.83
263	BRAS39	1665.78	1627.86	1467.42	1532.12	1649.91	2081.43	2412.97	2970.62	3661.22	4271.08	5509.52	6948.16	5848.83	5450.17	5349.07
264	BRAS40	1409.81	1201.9	1110.3	1124.36	1381.53	1728.13	2075.68	2445.72	2956.13	2934.72	3750.03	4682.31	4000.45	4081.74	4279.74
265	BRAS41	3792.98	3266.38	3451.2	3390.11	4183.52	5704.62	6903.1	9061.38	10023.8	8989.21	12347.9	13553.1	13581.8	12640.2	12760.9
266	BRAS42	0	0	0	0	0	0	0	0	0	0	0	0	0	0	0
267	BRAS43	0	0	0	0	0	0	0	0	0	0	0	0	0	0	0
268	BRAS44	1856.33	1451.13	1396.54	1570.9	1937.42	2648.09	2983.87	3746.49	4444.09	4107.86	5373.76	6334.72	6473.29	6411.74	7021.6
269	BRAS45	2336.43	1923.69	1728.1	1989.1	2417.7	3347.27	4175.01	5262.77	6204.19	6203.42	7937.29	9312.69	8899.16	8855.39	8464.21
270	BRAS46	1278.74	1129.27	1166.51	1199.73	1288.39	1607.96	1872.82	2204.52	2229.15	2511.16	3345.04	3886.47	3003.21	3427.49	3680.88
271	BRAS47	2084.39	1626.5	1466.32	1699.86	2028.76	2998.6	3422.14	4717.53	5350.25	5400.04	7265.53	9018.62	8967.51	8398.94	8112.96
272	BRAS48	0	0	0	0	0	0	0	0	0	0	0	0	0	0	0
273	BRAS49	0	0	0	0	0	0	0	0	0	0	0	0	0	0	0
274	BRAS50	2831.81	2343.1	2321.52	2407.08	2969.63	3855.62	4834.65	5997.44	6959.7	6809.25	8644.73	10237.2	10123.2	10238.7	11004.9
275	BRAS51	766.969	666.98	668.009	685.426	882.795	1224.03	1494.78	1922.83	2213.76	2115.17	2714.58	3415.18	3888.89	3775.38	3792.94
276	BRAS52	716.178	584.478	532.277	563.018	687.201	963.799	1110.19	1233.6	1514.16	1397.39	1817.91	2037.23	2112.55	1239.89	1282.1
277	BRAS53	963.78	848.418	975.958	1008.47	1272.61	1627.06	2147.95	2410.6	2352.91	2420.35	3088.65	3380.73	3184.68	3031.84	3321.17
278	BRAS54	761.858	731.686	705.381	683.184	825.759	1132.62	1400.49	1684.96	1846.02	1866.64	2208.4	2605.56	2459.77	2412.58	2626.26
279	BRAS55	0	0	0	0	0	0	0	0	0	0	0	0	0	0	0
280	BRAS56	0	0	0	0	0	0	0	0	0	0	0	0	0	0	0
281	CANS1	4037.44	4772.61	4937.14	4300.55	4054.33	4891.23	5309.28	6508.32	7238.88	4792.62	5341.65	5845.64	5986.1	7050.44	8548.84
282	CANS2	714.885	536.463	572.423	819.91	944.585	1043.28	1107.4	1138.34	1284.68	1105.71	1996.24	2036.82	2108.01	2033.22	1966.17
283	CANS3	645.391	918.614	621.693	782.908	844.604	927.109	975.341	1147.81	1292.77	979.676	1084.74	1275.02	1969.04	1846.33	1938.56
284	CANS4	6073.4	5335.74	6007.84	8652.78	9876	12211.7	12839.7	13023.1	20695	12243.2	13987.6	19880.9	21102.3	21726.5	22381.6
285	CANS5	2639.44	2723.54	2686.9	3101.12	3281.62	3552.13	3970.3	4405.04	4687.99	4530.85	5169.93	5184.66	5190.33	5342.61	5043.29
286	CANS6	2868.35	2554.39	2267.92	2240.52	2020.93	2008.39	1821.75	1546.07	1372.03	721.921	1099.06	899.591	1040.93	1085.69	1060.09
287	CANS7	4038.59	3872.52	3758.81	4356.7	4460.41	5656.41	5434.72	5286.32	5149.45	4287.93	4804.59	4993.21	5290.42	5551.86	5547.78
288	CANS8	2969.3	3143.23	3070.08	3119.68	3755.17	3879.56	3971.26	3880.21	3281.92	2967.13	3734.62	3841.93	3981.55	3729.84	3674.26
289	CANS9	1469.75	1500.73	1482.43	1724.99	1889.76	1897.95	2149.84	2238.14	2342.51	1945.16	2049.33	2077.86	2098.71	1955.51	1848.11
290	CANS10	2812.18	3140.46	3118.2	3673.63	3772.45	4627.33	4857.95	5192.76	6151.62	5723.09	6766.54	7453.07	8005.8	7686.29	7359.2
291	CANS11	2140.77	1855.74	1842.19	1935.26	2767.28	3077.11	3606.03	3784.6	4289.81	2702.88	3355.4	4031.99	4089.4	4166.85	3974.66
292	CANS12	1910.96	1366.91	1443.66	1631.8	1788.22	1783.29	1797.4	1807.75	2165.82	1567.88	2019.8	2195.6	2656.41	2440.61	1705.27
293	CANS13	3072.51	3309.86	3426.93	3570.87	3909.31	4006.33	3702.31	4148.27	3801.6	3346.98	3780.95	4276.49	4392.84	4482.49	4605.16
294	CANS14	2889.04	2929.79	3023.6	3230.69	3501.53	3963.87	4541.82	4754.9	4631.36	4387.72	5214.83	5865.07	6056.68	5865.87	5796.36
295	CANS15	3151.17	1939.35	2294.7	2191.56	2830.23	3130.85	3926.69	2689.57	5019.55	3491.64	3033.44	2900.49	3501.27	3233.55	5192.29
296	CANS16	2694.84	2411.54	2490.55	2609.43	3136.27	3657.32	4541.48	4628.51	4884.02	4127.95	5588.56	6007.79	6262.08	6123.54	6041.56
297	CANS17	5089	4347.4	3267.56	3563.82	3688.39	3610.8	3453.57	3422.64	3029.82	1792.67	1479.52	1148.58	1477.46	2260.76	2400.08
298	CANS18	2517.95	2278.48	2120.86	2167.09	2403.8	2657.19	2877.42	2950.81	3157.24	2466.42	2465.5	1896.16	2601.11	2279.67	2695.73
299	CANS19	2857.42	2371.33	2248.84	2271.9	3154.06	2930.02	2988.81	2845.49	3290.55	2751.04	3489.61	4521.65	4895.69	4626.26	4363.99
300	CANS20	5596.62	5661.3	5672.58	5920.13	6149.1	6570.99	6748.22	7325.38	6505.53	5419.02	6765.73	7832.76	7802.65	8056.07	8708.64
301	CANS21	1999.33	2271.61	2081.81	2482.85	2235.35	2431.51	2215.21	3387.79	3399.67	3127.14	2824.25	2890.86	3274.06	2932.61	3564.07
302	CANS22	2087.75	2267.1	2266.72	2575.65	2885.23	3335.84	3695.33	3578.94	3315.43	2797.18	3476.95	3710.2	4020.33	4015.81	3868.23
303	CANS23	0	0	0	0	0	0	0	0	0	0	0	0	0	0	0
304	CANS24	1978.61	2060.81	2022.66	2372.8	2536.88	2923.05	3127.64	3174.14	3536.65	3292.72	3741.73	4123.52	3968.59	4068.65	3870.65
305	CANS25	0	0	0	0	0	0	0	0	0	0	0	0	0	0	0
306	CANS26	754.792	781.364	792.442	901.688	956.102	1013.1	1088.82	1188.89	1283.77	1252.92	1777.98	2005.2	2038.04	1895.24	1633.74
307	CANS27	2750.21	2860.71	3030.08	3484.43	3950.74	4752.4	5306.19	5146.51	5794.97	5199.68	5462.51	6199.67	6688.73	6313.14	6619.06
308	CANS28	2692.94	2909.1	2982.22	3600.24	3989.76	4209.14	4627.67	5154.1	5224	5059.02	6528.23	6585.41	6816.04	6491.17	6608.71
309	CANS29	2039.28	2024.81	2160.36	2699.29	2994.01	3492.4	4074.25	3239.75	3149.69	2823.74	3564.09	6194.07	6414.39	6515.22	6241.15
310	CANS30	1872.8	1977.42	2041.6	2380.89	2787.38	3101.39	3504.16	3984.04	4410.51	3458.04	4116.58	4546.43	4910.26	4675.56	4807.43
311	CANS31	2467.3	2542.82	2493.09	2998.48	3454.34	4067.36	4609.76	5034.51	5515.04	2828.55	6103.98	7025.73	7170.82	7096.39	7113.29
312	CANS32	1001.38	982.625	919.119	1315.26	1514.38	1709.72	1949.5	2150.09	2468.61	2236.35	2572.47	2993.73	3112.01	3041.44	2997.09
313	CANS33	1510.72	1469.95	1436.53	1544.1	1795.26	1987.21	2209.76	2336.88	2549.11	2292.25	2686.82	3091.47	3206.71	3240.72	3327.75
314	CANS34	1400.6	1449.87	1468.85	1689.26	1996.32	2261.9	2573.83	2654.27	2907.5	2632.71	3110.94	4045.22	4186.36	4070.87	4332.54
315	CANS35	1413.03	1428.03	1465.19	1696.19	1921.73	2152.83	2393.73	2716.84	2876.85	2559.64	2650.01	2494.75	2563.58	2595.3	2536.84
316	CANS36	2496.74	2538.23	2584.91	2865.4	3013.43	3507.16	3935.75	4037.02	4303.61	4014.54	4557.22	4898.78	5081.06	4675.22	4606.45
317	CANS37	741.735	768.167	740.742	873.01	976.728	1094.93	1259.74	1369.94	1444.36	1375.34	1445.01	1445.01	1421.38	1424.84	1317.24
318	CANS38	1563.66	1602.28	1479.41	1728.23	1935.04	2165.17	2476.31	2747.36	2891.77	2636.86	3068.61	3260.89	3244.07	3268.75	3067.41
319	CANS39	2193.58	2167.32	2253.47	2646.68	2919.72	3171.45	3653.89	3770.17	4272.71	3609.72	4171.71	4804.72	5048.58	4816.69	5090.02
320	CANS40	2396.35	2328.61	2341.01	2722.04	3005.97	3335.54	3651.69	3787.15	4201.87	3480.4	4032.96	4471.82	4604.18	4445.99	5226.19
321	CANS41	4159.13	4171.81	4235.67	4540.97	5513.6	6119.54	6948.57	7071.51	7403.35	7207.21	7794.66	9262.82	9198.17	9236.06	9458.54
322	CANS42	2563.27	2492.7	2535.63	2909.43	3274.87	3674.46	4237.45	4487.48	4927.16	4466.66	5137.51	5525.01	5668.69	5814.72	5822.68
323	CANS43	0	0	0	0	0	0	0	0	0	0	0	0	0	0	0
324	CANS44	3953.45	3910.09	4027.15	4633.05	5065	5561.25	6149.37	6634.25	7570.64	6329.57	7445.04	7736.19	8103.21	7805.33	8243.98
325	CANS45	2343.97	2326.16	2388.18	2798.55	3046.67	3305.28	3809.26	4535.82	5134.37	4195.67	5039.23	5358.94	5632.3	5343.67	5687.2
326	CANS46	1892.26	1998.17	2053.41	2778.44	3320.85	4040.11	4727.48	5128.76	4981.54	4784.1	6923.19	8053.4	8606.14	7872.49	8105.19
327	CANS47	1605.31	1577.36	1625.13	1903.5	2128.6	2412.73	2673.01	2994.88	3348.82	2664.12	3225.2	3348.76	3607.95	3334.82	3657.89
328	CANS48	2426.64	2454.41	2535.49	2860.65	3117.1	3370.02	3928.18	4187.01	4407.67	3920.66	4656.89	4573.8	4765.1	4498.44	4572.34
329	CANS49	1906.14	1900.42	1945.78	2263.16	2481.05	2637.2	3023.83	3158	3428.59	2857.51	3607.65	3806.92	4105.65	3795.68	4152.51
330	CANS50	4150.64	4212.8	4371.86	5023.97	5460.93	5837.22	6524.52	7057.7	5961.52	5569.53	6828.89	8753.76	8987.41	6873.69	9184.43
331	CANS51	3043.03	2955.06	2478.75	3130.28	3137.83	3375.26	3686.91	4051.48	4582.64	4674.53	4862.85	4887.68	5098.71	4732.25	4293.82
332	CANS52	1462.25	1461.17	1515.81	1766.78	1985.54	2245.9	2443.53	2661.59	2911.88	2010.24	2448.23	2754.42	2648.77	2745.91	3004.49
333	CANS53	4431.28	4444.52	4666.53	5523.82	6326.21	6731.69	7448.74	8362.61	9198.62	7655.16	9268.97	9916.75	10352.2	9743.99	10343
334	CANS54	1656.95	1706.93	1787.22	2135.85	2423.96	2612.47	2853.11	3104.68	3445.23	2915.16	3387.69	3694.15	3812.74	3543.8	3829.18
335	CANS55	0	0	0	0	0	0	0	0	0	0	0	0	0	0	0
336	CANS56	0	0	0	0	0	0	0	0	0	0	0	0	0	0	0
337	CHES1	1184.37	1163.03	1314.27	1511.45	1809.42	1752.3	1729.53	1922.39	2284.58	2144.23	2180.01	2501.43	2355.12	2222.54	2359.6
338	CHES2	295.243	291.528	328.212	375.546	459.364	444.372	460.652	531.619	617.183	569.491	599.172	678.29	628.9	674.68	644.923
339	CHES3	75.2629	85.1141	83.7415	107.95	132.009	129.204	109.346	123.825	150.578	150.048	151.814	180.729	165.674	168.655	160.21
340	CHES4	301.859	325.599	419.418	504.504	590.336	643.191	688.987	724.028	848.509	767.312	790.395	1022.3	918.476	832.549	837.842
341	CHES5	901.627	875.155	1115.58	1181.59	1364.58	1319.78	1433.48	1511.79	1826.32	1804.46	1760.55	1944.91	1777.57	1930.09	1839.93
342	CHES6	241.921	250.043	245.052	278.387	282.547	265.12	282.086	345.024	333.849	239.735	255.668	276.915	214.672	239.28	208.448
343	CHES7	1012.75	995.152	959.287	1119.48	1432.9	1668.44	1796.91	1722.3	2042.76	1852.73	2472.06	2930.35	2574.38	2662.04	2949.74
344	CHES8	286.184	282.664	310.119	355.691	389.232	403.848	389.993	473.805	564.936	497.014	522.525	560.853	467.155	453.328	440.778
345	CHES9	443.339	458.853	509.561	557.273	584.633	601.214	616.433	656.117	728.049	620.774	643.116	733.351	654.702	640.487	613.95
346	CHES10	147.564	151.286	239.228	321.128	376.697	379.825	417.026	689.606	780.894	349.115	475.886	1081.58	1282.4	1482.03	1102.35
347	CHES11	512.662	533.216	566.593	678.942	771.859	764.598	848.321	1010.19	1210.58	1062.15	1119.72	1320.29	1231.79	1196.08	1200.17
348	CHES12	818.547	776.77	934.341	910.487	1208.2	1403.76	1674.59	1922.85	2205.92	2198.67	2306.43	2565.29	2655.61	2856.05	2904.29
[truncated: 2,116 more rows]

## Sheet: Y
序号	部门	2000	2001	2002	2003	2004	2005	2006	2007	2008	2009	2010	2011	2012	2013	2014
[truncated: 2,464 more rows]

[truncated: 1 more sheets: CW]
